# Supplementary material for: Circular HER2 RNA positive triple negative breast cancer is sensitive to Pertuzumab
Source: Mol Cancer. 2020 Sep 11;19:142. doi: 10.1186/s12943-020-01259-6 (PMC7488427; doi:10.1186/s12943-020-01259-6)
Supplement: Supplementary file 1 — Additional file 1: Table S1. All plasmids information. [file 12943_2020_1259_MOESM1_ESM.xlsx]

## Sheet: Sheet1
Supplementary Table 1. Plasmid information
Plasmid		Construction manner		Backbone		Restriction endonuclease site	Inserted sequence
Circ-HER2		chemical synthesis		pSin-EF2-puro		BamHI/SpeI	AGTGCTGAGATTACAGGCGTGAGCCACCACCCCCGGCCCACTTTTTGTAAAGGTACGTACTAATGACTTTTTTTTTATACTTCAGGATATCCAGGAGGTGCAGGGCTACGTGCTCATCGCTCACAACCAAGTGAGGCAGGTCCCACTGCAGAGGCTGCGGATTGTGCGAGGCACCCAGCTCTTTGAGGACAACTATGCCCTGGCCGTGCTAGACAATGGAGACCCGCTGAACAATACCACCCCTGTCACAGGGGCCTCCCCAGGAGGCCTGCGGGAGCTGCAGCTTCGAAGCCTCACAGAGATCTTGAAAGGAGGGGTCTTGATCCAGCGGAACCCCCAGCTCTGCTACCAGGACACGATTTTGTGGAAGGACATCTTCCACAAGAACAACCAGCTGGC…
Circ-HER2 non-ATG		chemical synthesis		pSin-EF2-puro		BamHI/SpeI	AGTGCTGAGATTACAGGCGTGAGCCACCACCCCCGGCCCACTTTTTGTAAAGGTACGTACTAATGACTTTTTTTTTATACTTCAGGATATCCAGGAGGTGCAGGGCTACGTGCTCATCGCTCACAACCAAGTGAGGCAGGTCCCACTGCAGAGGCTGCGGATTGTGCGAGGCACCCAGCTCTTTGAGGACAACTATGCCCTGGCCGTGCTAGACAATGGAGACCCGCTGAACAATACCACCCCTGTCACAGGGGCCTCCCCAGGAGGCCTGCGGGAGCTGCAGCTTCGAAGCCTCACAGAGATCTTGAAAGGAGGGGTCTTGATCCAGCGGAACCCCCAGCTCTGCTACCAGGACACGATTTTGTGGAAGGACATCTTCCACAAGAACAACCAGCTGGC…
Circ-HER2-3*flag		chemical synthesis		pcDNA3.1（+）		BamHI/EcoRI	AGTGCTGAGATTACAGGCGTGAGCCACCACCCCCGGCCCACTTTTTGTAAAGGTACGTACTAATGACTTTTTTTTTATACTTCAGGACTACAAAGACCATGACGGTGATTATAAAGATCTGATATCCAGGAGGTGCAGGGCTACGTGCTCATCGCTCACAACCAAGTGAGGCAGGTCCCACTGCAGAGGCTGCGGATTGTGCGAGGCACCCAGCTCTTTGAGGACAACTATGCCCTGGCCGTGCTAGACAATGGAGACCCGCTGAACAATACCACCCCTGTCACAGGGGCCTCCCCAGGAGGCCTGCGGGAGCTGCAGCTTCGAAGCCTCACAGAGATCTTGAAAGGAGGGGTCTTGATCCAGCGGAACCCCCAGCTCTGCTACCAGGACACGATTTTG…
Control vector		chemical synthesis		pcDNA3.1（+）		BamHI/EcoRI	GACTACAAAGACCATGACGGTGATTATAAAGATCTGATATCCAGGAGGTGCAGGGCTACGTGCTCATCGCTCACAACCAAGTGAGGCAGGTCCCACTGCAGAGGCTGCGGATTGTGCGAGGCACCCAGCTCTTTGAGGACAACTATGCCCTGGCCGTGCTAGACAATGGAGACCCGCTGAACAATACCACCCCTGTCACAGGGGCCTCCCCAGGAGGCCTGCGGGAGCTGCAGCTTCGAAGCCTCACAGAGATCTTGAAAGGAGGGGTCTTGATCCAGCGGAACCCCCAGCTCTGCTACCAGGACACGATTTTGTGGAAGGACATCTTCCACAAGAACAACCAGCTGGCTCTCACACTGATAGACACCAACCGCTCTCGGGCCTGCCACCCCTGTTCTC…
HER2-103-mCherry		chemical synthesis		pcDNA3.1（+）		BamHI/EcoRI	TGTGTAAGGGCTCCCGCTGCTGGGGAGAGAGTTCTGAGGATTGTCAGAGCCTGACGCGCACTGTCTGTGCCGGTGGCTGTGCCCGCTGCAAGGGGCCACTGCCCACTGACTGCTGCCATGAGCAGTGTGCTGCCGGCTGCACGGGCCCCAAGCACTCTGACTGCCTGGCCTGCCTCCACTTCAACCACAGTGGCATCTGTGAGCTGCACTGCCCAGCCCTGGTCACCTACAACACAGACACGTTTGAGTCCATGCCCAATCCCGAGGGCCGGTATACATTCGGCGCCAGCTGTGTGACTGCCTGTCCCAAGGGCGAGGAGGATAACATGGCCATCATCAAGGAGTTCATGCGCTTCAAGGTGCACATGGAGGGCTCCGTGAACGGCCACGAGTTCGAGA…
Circ-Rluc-IRES-report		chemical synthesis		psiCHECK2		NheI/NotI	AGTGCTGAGATTACAGGCGTGAGCCACCACCCCCGGCCCACTTTTTGTAAAGGTACGTACTAATGACTTTTTTTTTATACTTCAGTGGGACGAGTGGCCTGACATCGAGGAGGATATCGCCCTGATCAAGAGCGAAGAGGGCGAGAAAATGGTGCTTGAGAATAACTTCTTCGTCGAGACCATGCTCCCAAGCAAGATCATGCGGAAACTGGAGCCTGAGGAGTTCGCTGCCTACCTGGAGCCATTCAAGGAGAAGGGCGAGGTTAGACGGCCTACCCTCTCCTGGCCTCGCGAGATCCCTCTCGTTAAGGGAGGCAAGCCCGACGTCGTCCAGATTGTCCGCAACTACAACGCCTACCTTCGGGCCAGCGACGATCTGCCTAAGATGTTCATCGAGTC…
EMCV IRES		chemical synthesis		Circ-Rluc-IRES-report		XhoI/PmeI	CCCCCCCCTAACGTTACTGGCCGAAGCCGCTTGGAATAAGGCCGGTGTGCGTTTGTCTATATGTTATTTTCCACCATATTGCCGTCTTTTGGCAATGTGAGGGCCCGGAAACCTGGCCCTGTCTTCTTGACGAGCATTCCTAGGGGTCTTTCCCCTCTCGCCAAAGGAATGCAAGGTCTGTTGAATGTCGTGAAGGAAGCAGTTCCTCTGGAAGCTTCTTGAAGACAAACAACGTCTGTAGCGACCCTTTGCAGGCAGCGGAACCCCCCACCTGGCGACAGGTGCCTCTGCGGCCAAAAGCCACGTGTATAAGATACACCTGCAAAGGCGGCACAACCCCAGTGCCACGTTGTGAGTTGGATAGTTGTGGAAAGAGTCAAATGGCTCTCCTCAAGCGTA…
circ-IRES-circ-HER2-WT		chemical synthesis		Circ-Rluc-IRES-report		XhoI/PmeI	CGGTGGCTGTGCCCGCTGCAAGGGGCCACTGCCCACTGACTGCTGCCATGAGCAGTGTGCTGCCGGCTGCACGGGCCCCAAGCACTCTGACTGCCTGGCCTGCCTCCACTTCAACCACAGTGGCATCTGTGAGCTGCACTGCCCAGCCC
circ-HER2-IRES-DEL-1		chemical synthesis		Circ-Rluc-IRES-report		XhoI/PmeI	CGGTGGCTGTGCCCGCTGCAAGGGGCCACTGCCCACTGACTGCTGCCATGAGCAGTGTGCTGCCGGCTGCACGGG
circ-HER2-IRES-DEL-2		chemical synthesis		Circ-Rluc-IRES-report		XhoI/PmeI	CCCCAAGCACTCTGACTGCCTGGCCTGCCTCCACTTCAACCACAGTGGCATCTGTGAGCTGCACTGCCCAGCCC
HER2		chemical synthesis		pcDNA3.1（+）		BamHI/EcoRI	AGTGCTGAGATTACAGGCGTGAGCCACCACCCCCGGCCCACTTTTTGTAAAGGTACGTACTAATGACTTTTTTTTTATACTTCAGGTTCTTTATTCTACTCTCCGCTGAAGTCCACACAGTTTAAATTAAAGTTCCCGGATTTTTGTGGGCGCCTGCCCCGCCCCTCGTCCCCCTGCTGTGTCCATATATCGAGGCGATAGGGTTAAGGGAAGGCGGACGCCTGATGGGTTAATGAGCAAACTGAAGTGTTTTCCATGATCTTTTTTGAGTCGCAATTGAAGTACCACCTCCCGAGGGTGATTGCTTCCCCATGCGGGGTAGAACCTTTGCTGTCCTGTTCACCACTCTACCTCCAGCACAGAATTTGGCTTATGCCTACTCAATGTGAAGATGATGAG…
Primers and oligos used
RT-PCR primers
QPCR Circ-HER2 (Divergent primers)	5' CTTCAACCACAGTGGCATCT 3‘	5'CCTGCACCTCCTGGATATCA 3'
QPCR Linear-HER2 (Convergent primers)	5' GCCCTGGTCACCTACAACAC 3'	5' ATCCTCTGCTGTCACCTCTT 3‘
QPCR-beta-actin	5’ACAGAGCCTCGCCTTTGCCGAT3’	5’CTTGCACATGCCGGAGCCGTT 3’
Probes
Northern-Circ-HER2-Probe (Junction probe)	5‘GTAGCCCTGCACCTCCTGGATATCAGGGACAGGCAGTCACACAGCTGG–DIG3'
FISH-Circ-HER2-Probe	5' biotin labeling-ACCTCCTGGATATCAGGGACAGGCAGTC 3'
FISH-HER2-mRNA-Probe	5' Cy3-CGGGAGGTGGTACTTCAATTGCGACTCAAAAAAGATCATGGAAAAC 3'
QPCR Circ-HER2-Probe	5' FAM-CCTGGTCACCTACAACACAGACA-TAMRA 3'
QPCR Linear-HER2-Probe	5‘ FAM- ACACAGCTGGCGCCGAATGTA-TAMRA 3’
QPCR beta-actin-Probe	5' FAM-GCCGCCAGCTCACCATG-TAMRA 3'
shRNA sequences
Circ-HER2-shRNA-scramble	5'CCGTCTCGCAGTTAACGACGA 3'
Circ-HER2-shRNA-1	5'GCCTGTCCCTGATATCCAGGA 3'
Circ-HER2-shRNA-2	5'TGTCCCTGATATCCAGGAGGT 3'
