# Supplementary material for: Circular HER2 RNA positive triple negative breast cancer is sensitive to Pertuzumab
Source: Mol Cancer. 2020 Sep 11;19:142. doi: 10.1186/s12943-020-01259-6 (PMC7488427; doi:10.1186/s12943-020-01259-6)
Supplement: Supplementary file 2 — Additional file 2: Table S2. 1200 differentially expressed circRNAs between 5 paired TNBC tissues. [file 12943_2020_1259_MOESM2_ESM.xlsx]

## Sheet: Sheet1
id	CK_count	CT_count	CK_rpm	CT_rpm	log2FC	Pvalue	FDR	significant	source_gene	chr	strand	genomic_start	genomic_end	spliced_length	annot_type	circRNA
novel_circ_023220	25.4	0	343.474	0.001	-18.3898	1.88e-09	5.15e-05	yes	ENSG00000154678	7	-	31873292	31880860	481	annot_exons	hsa_circ_0079753
novel_circ_020136	181	14.8	2297.96	221.801	-3.37301	5.23e-08	0.000715608	yes	ENSG00000113594	5	-	38523419	38530666	580	annot_exons	hsa_circ_0072309
novel_circ_006987	0.2	12.8	2.74635	195.989	6.15711	3.55e-07	0.00323486	yes	ENSG00000165480	13	-	21167988	21168399	412	one_exon	hsa_circ_000158
novel_circ_022520	119	14.8	1468.3	197.352	-2.8953	6.89e-07	0.00471185	yes	ENSG00000079819	6	-	130926605	130956499	824	annot_exons	hsa_circ_0077837
novel_circ_025831	11.2	0.2	145.858	2.55105	-5.83733	2.18e-06	0.0115344	yes	ENSG00000148053	9	+	84702159	84710791	371	annot_exons	novel
novel_circ_001293	40	4	550.676	51.2528	-3.4255	2.53e-06	0.0115344	yes	ENSG00000240038	1	+	103565435	103575540	1431	annot_exons	hsa_circ_000528
novel_circ_003676	48.4	7.8	653.444	109.057	-2.58298	5.28e-06	0.0206324	yes	ENSG00000095637	10	-	95381685	95410777	972	annot_exons	novel
novel_circ_019026	16	0.2	190.294	3.66939	-5.69654	8.78e-06	0.0300175	yes	ENSG00000150471	4	+	61934840	61998265	1283	annot_exons	novel
novel_circ_013824	0.2	10	4.06884	193.278	5.56991	1.6e-05	0.0426186	yes	ENSG00000014641	2	+	63599223	63604829	204	annot_exons	novel
novel_circ_024988	0	6.6	0.001	102.883	16.6506	1.64e-05	0.0426186	yes	ENSG00000083307	8	+	101543241	101558812	658	annot_exons	hsa_circ_0085170
novel_circ_002591	0	7.2	0.001	104.445	16.6724	1.72e-05	0.0426186	yes	ENSG00000162885	1	-	235480054	235494828	539	annot_exons	hsa_circ_0002343
novel_circ_012315	329.6	2.4	4139.35	40.5355	-6.67407	1.87e-05	0.0426186	yes	ENSG00000167676	19	-	4511511	4511906	396	one_exon	novel
novel_circ_010329	0.6	8.8	6.70406	125.81	4.23007	2.37e-05	0.0499107	yes	ENSG00000103064	16	+	68266593	68275249	864	annot_exons	hsa_circ_0005623
novel_circ_000685	12.8	0.8	168.789	9.3605	-4.17249	2.7e-05	0.0528292	yes	ENSG00000162415	1	-	45087881	45088237	357	one_exon	novel
novel_circ_002736	0.6	12	5.96279	168.267	4.81862	3.48e-05	0.0634513	yes	ENSG00000196418	1	-	247159006	247159813	188	annot_exons	hsa_circ_0017348
novel_circ_013128	181.6	44.8	2588.6	695.739	-1.89555	4.15e-05	0.0708496	yes	ENSG00000219626	2	+	24135119	24147086	587	annot_exons	hsa_circ_001956
novel_circ_026656	7	0	96.6325	0.001	-16.5602	5.29e-05	0.085163	yes	ENSG00000047648	X	-	11169505	11188984	989	annot_exons	novel
novel_circ_023108	8.6	0.2	129.156	2.55105	-5.66187	6.23e-05	0.0877496	yes	ENSG00000122591	7	-	22964415	22991139	876	annot_exons	novel
novel_circ_010825	29.8	3.4	372.51	47.9957	-2.9563	6.61e-05	0.0877496	yes	ENSG00000087095	17	+	28122603	28172618	691	annot_exons	hsa_circ_0002103
novel_circ_018026	15.4	1.2	223.356	16.5571	-3.75382	6.93e-05	0.0877496	yes	ENSG00000114126	3	-	142093061	142101841	174	annot_exons	hsa_circ_0008304
novel_circ_000962	22.8	3	296.556	37.8512	-2.96989	7.14e-05	0.0877496	yes	ENSG00000158966	1	+	64629355	64641969	639	annot_exons	novel
novel_circ_013912	9.2	0.6	120.013	5.12203	-4.55033	7.33e-05	0.0877496	yes	NA	2	-	69988742	69996888	8147	intergenic	hsa_circ_0055102
novel_circ_014774	15.4	0.2	222.999	1.70734	-7.02914	7.66e-05	0.0877496	yes	ENSG00000003436	2	-	187484124	187503770	630	annot_exons	hsa_circ_0003353
novel_circ_019862	2.8	22.6	45.4406	349.833	2.94461	7.7e-05	0.0877496	yes	ENSG00000109674	4	+	177353308	177360677	596	annot_exons	hsa_circ_001804
novel_circ_023297	36.6	3.4	516.928	36.4595	-3.8256	9.22e-05	0.100898	yes	ENSG00000106571	7	-	42023468	42048696	1024	annot_exons	hsa_circ_0079948
novel_circ_012322	19.8	0	256.683	0.001	-17.9696	0.000107073	0.110453	yes	ENSG00000167676	19	-	4511740	4512234	495	one_exon	novel
novel_circ_012308	32	0	386.189	0.001	-18.5589	0.000109056	0.110453	yes	ENSG00000167676	19	-	4511353	4512540	1188	one_exon	novel
novel_circ_003220	69.2	16.2	904.115	213.522	-2.08212	0.000134433	0.126882	yes	ENSG00000107643	10	+	48401612	48410168	499	annot_exons	hsa_circ_0002968
novel_circ_011562	0.4	6.2	3.97519	105.89	4.7354	0.000134557	0.126882	yes	ENSG00000184640	17	+	77402059	77402703	645	one_exon	hsa_circ_0005320
novel_circ_026746	10.4	0	113.957	0.001	-16.7981	0.000165197	0.150583	yes	ENSG00000198947	X	-	32287529	32310276	368	annot_exons	novel
novel_circ_026116	41.6	5.4	588.783	65.0857	-3.17732	0.000180808	0.154694	yes	ENSG00000173258	9	+	111527268	111534353	1062	annot_exons	novel
novel_circ_011498	10.4	0	142.635	0.001	-17.122	0.000181021	0.154694	yes	ENSG00000154263	17	-	69185477	69187879	366	annot_exons	novel
novel_circ_008607	72	2828.2	955.753	34171.9	5.16003	0.00018846	0.15617	yes	NA	14	-	105741893	105769559	27667	intergenic	novel
novel_circ_012327	144.2	1.6	1749.69	29.4324	-5.89355	0.000215791	0.173559	yes	ENSG00000167676	19	+	4511923	4512219	297	antisense	novel
novel_circ_004148	20.8	1.8	249.6	25.8811	-3.26965	0.000274903	0.192579	yes	ENSG00000133812	11	-	9989497	10002689	777	annot_exons	novel
novel_circ_019663	10.6	0.8	150.108	10.4756	-3.8409	0.000278482	0.192579	yes	ENSG00000151623	4	-	148152469	148154901	496	annot_exons	novel
novel_circ_003071	7.6	0.2	89.5294	3.66939	-4.60875	0.00027906	0.192579	yes	ENSG00000197321	10	-	29459224	29459837	614	intronic	novel
novel_circ_015730	0	4.4	0.001	66.8114	16.0278	0.000280992	0.192579	yes	ENSG00000118705	20	+	37184180	37184373	194	one_exon	hsa_circ_0005759
novel_circ_022094	7.8	0.4	117.116	3.41469	-5.10004	0.000283977	0.192579	yes	ENSG00000135338	6	-	79489084	79493750	511	annot_exons	novel
novel_circ_019793	9.8	0.6	118.583	6.80945	-4.12222	0.000284466	0.192579	yes	ENSG00000038295	4	+	166039339	166078030	1353	annot_exons	novel
novel_circ_023107	116.8	20.8	1729.91	294.879	-2.55251	0.00029178	0.192579	yes	ENSG00000122591	7	-	22960256	22991139	1124	annot_exons	hsa_circ_0008951
novel_circ_008613	3.2	102.4	43.5823	1261.97	4.85579	0.000295778	0.192579	yes	NA	14	+	105742917	105771251	28335	intergenic	novel
novel_circ_014793	15.2	1.2	178.774	16.8736	-3.40529	0.000321553	0.204493	yes	ENSG00000151687	2	+	189719572	189720787	411	annot_exons	novel
novel_circ_022756	9.6	0.4	129.892	8.22111	-3.98183	0.000361124	0.224439	yes	ENSG00000131016	6	+	151348711	151353752	5042	one_exon	hsa_circ_0078299
novel_circ_002786	0	4.8	0.001	100.55	16.6176	0.000371346	0.225663	yes	ENSG00000165568	10	+	4830675	4842504	800	annot_exons	hsa_circ_0017521
novel_circ_011599	0.4	8.2	6.74916	139.584	4.37028	0.000392582	0.228605	yes	ENSG00000141519	17	+	80048583	80050283	483	annot_exons	hsa_circ_0008677
novel_circ_017163	20.8	2.4	254.792	28.9021	-3.14007	0.000392907	0.228605	yes	ENSG00000163788	3	+	43299754	43303792	757	annot_exons	hsa_circ_0004089
novel_circ_003157	19.2	0.4	392.918	5.37673	-6.19135	0.000429706	0.235133	yes	ENSG00000148513	10	+	37141718	37142290	573	one_exon	novel
novel_circ_004521	41.8	2.6	490.646	45.2648	-3.43822	0.000429953	0.235133	yes	ENSG00000124942	11	-	62519895	62520278	384	one_exon	novel
novel_circ_025676	22	2.4	305.988	33.1041	-3.20839	0.000443528	0.235133	yes	ENSG00000198722	9	+	35295696	35313989	8888	annot_exons	hsa_circ_0008518
novel_circ_007024	0	5.2	0.001	64.9457	15.9869	0.000444873	0.235133	yes	ENSG00000132964	13	+	26337567	26353880	328	annot_exons	hsa_circ_0029803
novel_circ_018614	1	11.8	11.4555	153.373	3.74293	0.000457284	0.235133	yes	ENSG00000109685	4	+	1900626	1930770	1646	annot_exons	hsa_circ_0002688
novel_circ_004522	58.4	5	703.434	75.3855	-3.22206	0.00047634	0.235133	yes	ENSG00000124942	11	-	62519938	62520321	384	one_exon	novel
novel_circ_001073	31.8	6.6	451.495	89.9013	-2.3283	0.000487962	0.235133	yes	ENSG00000077254	1	-	77717867	77725762	783	annot_exons	hsa_circ_001576
novel_circ_008599	121.2	2455.8	1529.13	28798.5	4.23521	0.000491513	0.235133	yes	NA	14	-	105643623	105741795	98173	intergenic	novel
novel_circ_016887	0	4.6	0.001	83.9045	16.3565	0.000493007	0.235133	yes	ENSG00000144711	3	-	12935448	12941865	1545	annot_exons	hsa_circ_0064388
novel_circ_005759	5.8	0	93.2073	0.001	-16.5082	0.000494069	0.235133	yes	ENSG00000139144	12	+	18562703	18567057	421	annot_exons	novel
novel_circ_009730	0.8	12.2	10.9854	208.789	4.24838	0.000505674	0.235133	yes	ENSG00000103126	16	-	346148	347106	959	one_exon	hsa_circ_0005838
novel_circ_008616	0.8	76	8.67417	762.744	6.45833	0.000507308	0.235133	yes	NA	14	-	106025536	106122578	97043	intergenic	novel
novel_circ_001813	96.8	22	1257.95	319.681	-1.97637	0.000519112	0.236594	yes	ENSG00000075945	1	-	169978085	170031975	1146	annot_exons	novel
novel_circ_012313	17.8	0	215.244	0.001	-17.7156	0.000540387	0.242253	yes	ENSG00000167676	19	-	4511443	4512036	594	one_exon	novel
novel_circ_025522	46.4	4.8	571.87	65.5586	-3.12483	0.00056152	0.246348	yes	ENSG00000173068	9	-	16435555	16437524	1970	one_exon	hsa_circ_0086414
novel_circ_009081	20.6	0.6	321.746	15.0095	-4.42197	0.000567538	0.246348	yes	ENSG00000128849	15	+	57437985	57461892	2418	annot_exons	hsa_circ_0035432
novel_circ_004298	5.4	0	82.5566	0.001	-16.3331	0.000577062	0.246568	yes	ENSG00000066382	11	-	30495296	30580494	657	annot_exons	hsa_circ_0021550
novel_circ_013227	0	4.2	0.001	75.6347	16.2068	0.000633752	0.266624	yes	ENSG00000213639	2	+	28752038	28799433	1337	annot_exons	novel
novel_circ_017449	16.6	2.2	223.927	39.7491	-2.49403	0.000645278	0.26736	yes	ENSG00000151276	3	-	65429520	65430881	804	annot_exons	hsa_circ_0066452
novel_circ_010224	113.2	34.2	1484.69	456.686	-1.70089	0.000690904	0.281992	yes	ENSG00000140718	16	+	53873786	53888951	451	annot_exons	hsa_circ_0005941
novel_circ_012319	17.6	0	210.316	0.001	-17.6822	0.000728963	0.286837	yes	ENSG00000167676	19	-	4511519	4511914	396	one_exon	novel
novel_circ_016680	0.2	5.4	4.06884	73.7711	4.18037	0.000729414	0.286837	yes	ENSG00000100147	22	+	41808875	41810291	326	annot_exons	hsa_circ_002065
novel_circ_027230	51.8	1.4	651.241	15.3262	-5.40911	0.000737836	0.286837	yes	ENSG00000184258	X	+	140783416	140783714	299	antisense	novel
novel_circ_012317	17.6	0	208.763	0.001	-17.6715	0.00074473	0.286837	yes	ENSG00000167676	19	-	4511514	4511909	396	one_exon	novel
novel_circ_012318	26.6	0.2	311.56	3.66939	-6.40783	0.000771797	0.287103	yes	ENSG00000167676	19	+	4511514	4511909	396	antisense	novel
novel_circ_026082	6.2	0	70.6145	0.001	-16.1077	0.00077736	0.287103	yes	ENSG00000165124	9	-	110400854	110404552	382	annot_exons	novel
novel_circ_013359	56.2	12.6	697.865	185.77	-1.90943	0.000791232	0.287103	yes	ENSG00000150938	2	+	36396614	36442735	538	annot_exons	hsa_circ_0002346
novel_circ_008625	0.4	19.6	6.03896	297.813	5.62396	0.000793213	0.287103	yes	NA	14	-	106235470	106258074	22605	intergenic	novel
novel_circ_022460	7.6	0.2	99.4313	2.55105	-5.28454	0.000797917	0.287103	yes	NA	6	+	126111219	126177335	66117	intergenic	novel
novel_circ_018743	5.6	0	79.0654	0.001	-16.2708	0.000836385	0.295034	yes	ENSG00000145147	4	+	20491761	20529099	838	annot_exons	hsa_circ_0069297
novel_circ_016381	8.8	346.6	130.6	3485.11	4.73798	0.000841535	0.295034	yes	NA	22	+	22357956	22380925	22970	intergenic	novel
novel_circ_012314	18.6	0	224.378	0.001	-17.7756	0.000881249	0.305046	yes	ENSG00000167676	19	+	4511480	4511875	396	antisense	novel
novel_circ_009159	139	42.8	1893.71	561.719	-1.7533	0.000906383	0.30982	yes	ENSG00000129003	15	-	62007308	62013992	606	annot_exons	hsa_circ_001567
novel_circ_000366	31.8	5.4	401.797	68.5411	-2.55143	0.000917701	0.30982	yes	ENSG00000204138	1	+	28459085	28466535	574	annot_exons	hsa_circ_0005406
novel_circ_000361	0.4	5.4	6.05644	84.1108	3.79575	0.000933936	0.311456	yes	ENSG00000158161	1	-	28035544	28058094	429	annot_exons	hsa_circ_0007895
novel_circ_011736	41.6	7	533.191	80.2544	-2.732	0.000956371	0.315095	yes	ENSG00000173482	18	+	8113486	8143779	519	annot_exons	hsa_circ_0002872
novel_circ_022390	8.4	0.6	117.331	8.77149	-3.74162	0.00100096	0.32586	yes	ENSG00000009413	6	-	111387765	111474479	3424	exon_intron	novel
novel_circ_016389	0	8.6	0.001	154.091	17.2334	0.0010499	0.337771	yes	NA	22	-	22687141	22762439	75299	intergenic	novel
novel_circ_010261	0	4.4	0.001	73.6925	16.1692	0.00112784	0.358627	yes	ENSG00000125107	16	-	58560212	58560362	151	one_exon	hsa_circ_0007079
novel_circ_001255	21.2	3.8	272.077	40.0517	-2.76408	0.00120219	0.376119	yes	ENSG00000188641	1	-	97515726	97549744	401	annot_exons	hsa_circ_0006323
novel_circ_008159	8.6	0.8	107.211	11.3193	-3.2436	0.0012306	0.376119	yes	ENSG00000171723	14	+	66965191	67058786	415	annot_exons	hsa_circ_0032254
novel_circ_026569	0.2	4.2	1.9876	79.2643	5.31757	0.00126872	0.376119	yes	ENSG00000198886	MT	+	11500	11661	162	one_exon	novel
novel_circ_024815	5.8	0	79.0367	0.001	-16.2702	0.00127008	0.376119	yes	ENSG00000079102	8	-	91970658	92005297	1675	annot_exons	novel
novel_circ_005750	21	1.2	331.881	18.0922	-4.19722	0.00127539	0.376119	yes	ENSG00000139144	12	+	18282004	18294015	1112	annot_exons	novel
novel_circ_016931	26	4.2	341.709	60.8888	-2.48852	0.00128093	0.376119	yes	ENSG00000154822	3	+	17009674	17014911	2691	annot_exons	hsa_circ_001828
novel_circ_023415	0	5.4	0.001	94.1022	16.5219	0.00128796	0.376119	yes	ENSG00000169919	7	-	65964323	65967907	313	annot_exons	hsa_circ_001716
novel_circ_001294	23.2	2.6	326.265	38.7355	-3.07432	0.0013061	0.376119	yes	ENSG00000240038	1	+	103565435	103621893	44259	exon_intron	novel
novel_circ_013415	26	3.8	369.507	36.2247	-3.35056	0.00130664	0.376119	yes	NA	2	+	38121985	38131614	9630	intergenic	novel
novel_circ_005083	0	3.8	0.001	57.5293	15.812	0.00136592	0.379415	yes	ENSG00000073921	11	-	85981129	86031611	1649	annot_exons	hsa_circ_0023903
novel_circ_016387	0.2	13.6	2.74635	216.395	6.30001	0.00136803	0.379415	yes	NA	22	+	22686981	22747466	60486	intergenic	novel
novel_circ_026699	0.2	5.4	4.06884	79.8183	4.29403	0.00137345	0.379415	yes	ENSG00000147010	X	-	19683823	19695741	468	annot_exons	hsa_circ_001004
novel_circ_008357	23.2	4.4	308.25	58.5331	-2.39678	0.00137359	0.379415	yes	ENSG00000042317	14	+	88416711	88437903	1044	annot_exons	novel
novel_circ_027228	15	0	165.629	0.001	-17.3376	0.0013904	0.38022	yes	ENSG00000184258	X	+	140783416	140783620	205	antisense	novel
novel_circ_026552	3.2	16	52.7535	274.159	2.37767	0.00143707	0.389091	yes	ENSG00000228253	MT	+	8436	8641	206	exon_intron	novel
novel_circ_022648	12.2	1.4	154.069	21.0734	-2.87008	0.00146628	0.393108	yes	ENSG00000152818	6	+	144487548	144539443	2697	annot_exons	novel
novel_circ_019364	6.8	0.2	75.77	1.70734	-5.4718	0.00149167	0.396032	yes	ENSG00000138777	4	-	105456248	105456745	498	exon_intron	novel
novel_circ_007805	0.2	5	4.06884	76.6584	4.23575	0.00150741	0.396361	yes	ENSG00000129515	14	-	34575756	34609742	867	annot_exons	hsa_circ_0031607
novel_circ_012949	7	0	77.4468	0.001	-16.2409	0.00154751	0.403029	yes	ENSG00000115705	2	+	1413264	1456282	1720	exon_intron	novel
novel_circ_019646	25	6.2	344.481	91.8809	-1.90658	0.00158312	0.404857	yes	ENSG00000071205	4	+	147854676	147881932	3527	exon_intron	novel
novel_circ_012323	11	0	132.19	0.001	-17.0122	0.0016052	0.404857	yes	ENSG00000167676	19	+	4511740	4512234	495	antisense	novel
novel_circ_024141	5.6	0	66.1692	0.001	-16.0139	0.00161533	0.404857	yes	ENSG00000055609	7	-	152145165	152149152	1388	annot_exons	hsa_circ_0082969
novel_circ_024821	10	0.6	120.428	8.90718	-3.75705	0.00162	0.404857	yes	ENSG00000079102	8	-	91986124	92017363	1885	annot_exons	hsa_circ_0084879
novel_circ_008614	0.6	38.6	8.70179	468.938	5.75194	0.00163488	0.404857	yes	NA	14	+	105743019	105771353	28335	intergenic	novel
novel_circ_008610	1.2	35.2	12.6319	418.408	5.04977	0.00166617	0.404857	yes	NA	14	-	105742065	105769828	27764	intergenic	novel
novel_circ_003509	7	0.6	96.3198	8.76824	-3.45747	0.00168079	0.404857	yes	ENSG00000156650	10	+	74969660	74989112	1899	annot_exons	novel
novel_circ_000006	0.2	5	1.9876	76.0001	5.2569	0.00168658	0.404857	yes	ENSG00000078808	1	-	1223244	1223968	251	annot_exons	hsa_circ_000531
novel_circ_002006	62	17.6	793.433	238.636	-1.7333	0.00170008	0.404857	yes	ENSG00000116668	1	+	185214507	185231708	469	annot_exons	hsa_circ_0004689
novel_circ_000956	5.2	0.6	75.4345	7.08408	-3.41257	0.00170257	0.404857	yes	ENSG00000158966	1	+	64582156	64602912	256	annot_exons	novel
novel_circ_013063	0	102.8	0.001	1311.24	20.3225	0.00178561	0.414901	yes	ENSG00000163029	2	-	17738221	17764647	11997	exon_intron	novel
novel_circ_021937	3.8	0	60.979	0.001	-15.896	0.0017859	0.414901	yes	ENSG00000151914	6	-	56492934	56504098	1086	annot_exons	novel
novel_circ_000272	3.4	0	49.2872	0.001	-15.5889	0.00183785	0.414901	yes	ENSG00000117298	1	+	21264608	21265278	671	antisense	novel
novel_circ_015938	29.8	6.4	450.621	88.291	-2.35158	0.00184182	0.414901	yes	ENSG00000182463	20	+	53253499	53256571	3073	one_exon	novel
novel_circ_012310	25.2	0.2	291.721	3.66939	-6.31291	0.00185611	0.414901	yes	ENSG00000167676	19	-	4511401	4512687	1287	one_exon	novel
novel_circ_014423	138.6	44.8	1991.27	650.481	-1.61411	0.00186094	0.414901	yes	ENSG00000121989	2	+	147896301	147899898	473	annot_exons	hsa_circ_000913
novel_circ_009079	29.8	4.8	494.813	70.7754	-2.80556	0.00186615	0.414901	yes	ENSG00000128849	15	+	57437985	57442478	1818	annot_exons	hsa_circ_0035431
novel_circ_011493	20.6	1.8	247.03	25.0374	-3.30253	0.00188381	0.414901	yes	ENSG00000154262	17	-	69128619	69134742	659	annot_exons	novel
novel_circ_020690	12.6	2	158.083	22.6849	-2.80088	0.00188481	0.414901	yes	ENSG00000151422	5	+	108946130	108959347	420	annot_exons	hsa_circ_0003032
novel_circ_016879	9.6	0.6	117.03	6.94514	-4.07474	0.00190112	0.414901	yes	ENSG00000132170	3	+	12416704	12417154	451	one_exon	novel
novel_circ_015247	0	32.4	0.001	592.479	19.1764	0.00192465	0.414901	yes	ENSG00000153827	2	-	229777315	229778990	435	annot_exons	novel
novel_circ_013255	4.4	0	75.0026	0.001	-16.1947	0.00195368	0.414901	yes	ENSG00000115295	2	+	29133655	29157402	1087	exon_intron	hsa_circ_0004732
novel_circ_015081	2.6	17.8	44.6155	353.616	2.98657	0.00195583	0.414901	yes	ENSG00000144445	2	-	210098086	210154611	1663	annot_exons	hsa_circ_0058010
novel_circ_026748	7.2	0.4	103.528	5.10211	-4.34279	0.00196136	0.414901	yes	ENSG00000198947	X	-	32287529	32348528	1185	annot_exons	novel
novel_circ_016740	30.4	6.2	420.426	94.6127	-2.15175	0.00198797	0.414901	yes	ENSG00000130638	22	+	45700282	45740538	811	annot_exons	hsa_circ_000678
novel_circ_013518	16	2.6	259.737	31.8668	-3.02693	0.00198969	0.414901	yes	ENSG00000152527	2	+	43742741	43745963	432	annot_exons	novel
novel_circ_004648	15.8	1.4	200.518	16.4413	-3.60833	0.00201631	0.414901	yes	ENSG00000124942	11	+	62531795	62532178	384	antisense	novel
novel_circ_004553	13.2	0.4	153.106	7.19984	-4.41042	0.00202495	0.414901	yes	ENSG00000124942	11	-	62521309	62525190	3882	one_exon	novel
novel_circ_014214	13	2.6	166.913	34.2589	-2.28454	0.00203308	0.414901	yes	ENSG00000144061	2	-	110161603	110163135	183	annot_exons	hsa_circ_0056019
novel_circ_008637	17.2	548.6	287.28	5772.12	4.32857	0.00205783	0.415537	yes	NA	14	-	106627635	106639428	11794	intergenic	novel
novel_circ_013131	18.2	2.6	228.347	35.138	-2.70013	0.00206659	0.415537	yes	ENSG00000219626	2	+	24139370	24147086	326	annot_exons	hsa_circ_0008073
novel_circ_016408	0	14.6	0.001	238.435	17.8632	0.0020889	0.416039	yes	NA	22	-	22759079	22792870	33792	intergenic	novel
novel_circ_011489	5	0	66.8819	0.001	-16.0293	0.00209952	0.416039	yes	ENSG00000154262	17	-	69100797	69134742	2552	annot_exons	novel
novel_circ_007035	23.2	5.8	314.813	76.0289	-2.04988	0.00212968	0.41898	yes	ENSG00000152520	13	+	28174272	28197346	422	annot_exons	hsa_circ_0008760
novel_circ_021134	5.6	0	65.1805	0.001	-15.9922	0.00217321	0.42449	yes	ENSG00000037749	5	+	154049557	154054089	1631	annot_exons	novel
novel_circ_022571	6.6	0.8	79.6438	6.82938	-3.54374	0.00221094	0.428798	yes	ENSG00000171408	6	+	136147351	136155758	546	annot_exons	hsa_circ_0004712
novel_circ_001344	11.8	0.6	134.206	7.92779	-4.08138	0.00222956	0.429363	yes	ENSG00000116396	1	+	110222964	110226178	1141	annot_exons	novel
novel_circ_027278	6.6	0	79.5497	0.001	-16.2796	0.00228085	0.435117	yes	ENSG00000184258	X	-	140783801	140783982	182	one_exon	novel
novel_circ_014683	0	4.6	0.001	64.3973	15.9747	0.00229126	0.435117	yes	ENSG00000152256	2	+	172586278	172596023	420	annot_exons	hsa_circ_0057109
novel_circ_013958	92.4	29.8	1186.03	451.088	-1.39466	0.00237773	0.446076	yes	ENSG00000144036	2	-	72718103	72733118	390	annot_exons	hsa_circ_0009043
novel_circ_012425	0	3.2	0.001	65.2969	15.9947	0.0023858	0.446076	yes	ENSG00000129351	19	+	10671357	10671536	180	exon_intron	novel
novel_circ_015290	0.2	6.6	4.76156	115.215	4.59675	0.00241288	0.446076	yes	ENSG00000156966	2	+	231397956	231398168	213	one_exon	novel
novel_circ_022203	0.6	7.2	8.73676	93.4009	3.41827	0.0024195	0.446076	yes	ENSG00000111880	6	-	88844357	88853764	373	annot_exons	hsa_circ_0077292
novel_circ_022596	0	4.2	0.001	87.8039	16.422	0.00243053	0.446076	yes	ENSG00000112379	6	+	138207042	138210041	214	annot_exons	novel
novel_circ_012534	17.2	47.6	220.706	644.833	1.5468	0.00246595	0.449306	yes	ENSG00000099331	19	+	17101660	17102557	898	one_exon	hsa_circ_000265
novel_circ_003353	0.2	4.2	4.06884	73.4564	4.1742	0.00248099	0.449306	yes	ENSG00000138346	10	-	68437011	68470163	1572	annot_exons	hsa_circ_0018524
novel_circ_011733	21.6	2.6	244.093	30.1959	-3.01501	0.00253079	0.453193	yes	ENSG00000173482	18	+	8076455	8088851	415	annot_exons	hsa_circ_0006114
novel_circ_020980	0.4	51.4	6.81519	659.719	6.59695	0.00254273	0.453193	yes	ENSG00000044115	5	+	138812183	138824799	390	annot_exons	novel
novel_circ_025496	36.6	10	502.2	139.858	-1.8443	0.00255218	0.453193	yes	ENSG00000147862	9	-	14146689	14179780	363	annot_exons	hsa_circ_0086376
novel_circ_007889	8.4	0.2	96.4464	2.55105	-5.24056	0.00257766	0.454765	yes	NA	14	+	39654845	39655808	964	intergenic	novel
novel_circ_013709	0	3.2	0.001	56.2729	15.7802	0.00261904	0.456586	yes	ENSG00000028116	2	+	58048827	58089723	548	annot_exons	novel
novel_circ_015083	9.8	63.2	133.87	1168.45	3.12569	0.00262137	0.456586	yes	ENSG00000144445	2	-	210104104	210154611	1457	annot_exons	hsa_circ_0002617
novel_circ_007860	6.4	0.2	100.016	3.53045	-4.82424	0.00266026	0.460427	yes	ENSG00000139865	14	+	37748939	37753235	903	annot_exons	novel
novel_circ_023545	4.6	0	58.79	0.001	-15.8433	0.00275149	0.473221	yes	ENSG00000075223	7	-	80789306	80828745	1251	annot_exons	hsa_circ_0003634
novel_circ_003886	26	3.4	357.231	43.3282	-3.04348	0.00280314	0.479092	yes	ENSG00000107518	10	+	115120185	115129535	536	annot_exons	hsa_circ_0020093
novel_circ_027257	36.6	2.8	429.768	34.4376	-3.6415	0.00284279	0.481316	yes	ENSG00000184258	X	+	140783715	140783933	219	antisense	novel
novel_circ_027067	8.4	0	95.6273	0.001	-16.5451	0.00285136	0.481316	yes	ENSG00000101938	X	-	110674564	110675690	1127	one_exon	novel
novel_circ_026030	0	3.8	0.001	54.6044	15.7367	0.00288808	0.482365	yes	ENSG00000165029	9	-	104883039	104889195	355	annot_exons	hsa_circ_0005443
novel_circ_012304	8	0	96.4279	0.001	-16.5572	0.00289285	0.482365	yes	ENSG00000167676	19	-	4511159	4511554	396	one_exon	novel
novel_circ_003593	1	9.8	18.263	151.925	3.05636	0.00300806	0.49188	yes	ENSG00000138182	10	+	89751346	89762835	893	annot_exons	hsa_circ_0019079
novel_circ_004592	34	2.6	356.783	30.5124	-3.54758	0.00300865	0.49188	yes	ENSG00000124942	11	+	62525744	62526127	384	antisense	novel
novel_circ_026550	1.4	8.2	22.2487	154.623	2.79697	0.0030095	0.49188	yes	ENSG00000198763	MT	+	4636	4950	315	one_exon	novel
novel_circ_004511	0	33.4	0.001	946.9	19.8529	0.00302186	0.49188	yes	ENSG00000134824	11	+	61826032	61828597	1213	annot_exons	novel
novel_circ_016563	8.2	1.4	124.808	16.3056	-2.93627	0.00308417	0.499052	yes	ENSG00000100225	22	+	32478981	32493281	1022	annot_exons	hsa_circ_0062984
novel_circ_008726	9.4	1.4	136.587	17.424	-2.97068	0.00312381	0.502493	yes	ENSG00000128829	15	+	40009614	40019200	597	annot_exons	hsa_circ_0034557
novel_circ_026559	9.6	39.8	148.442	751.55	2.33996	0.00320871	0.508463	yes	ENSG00000198899	MT	-	8927	9189	263	antisense	novel
novel_circ_004641	9.6	0.6	112.61	5.12203	-4.45848	0.00321697	0.508463	yes	ENSG00000124942	11	+	62531281	62531643	363	antisense	novel
novel_circ_012479	0.6	5.8	5.96279	86.6146	3.86055	0.00322932	0.508463	yes	ENSG00000095059	19	-	12679457	12680325	471	annot_exons	hsa_circ_000261
novel_circ_008605	0	5.6	0.001	77.3522	16.2392	0.0032353	0.508463	yes	NA	14	-	105741628	105769391	27764	intergenic	novel
novel_circ_013310	1.8	10.4	21.2987	153.55	2.84987	0.00326335	0.50994	yes	ENSG00000115760	2	+	32488588	32493667	500	annot_exons	novel
novel_circ_011494	7	0	92.7327	0.001	-16.5008	0.00329461	0.5119	yes	ENSG00000154262	17	-	69136092	69152481	11242	exon_intron	novel
novel_circ_000419	0.2	3.6	1.9876	55.35	4.79948	0.00333337	0.514997	yes	ENSG00000121766	1	+	31337175	31348974	518	annot_exons	hsa_circ_0007249
novel_circ_005439	8.2	0.6	107.737	9.92846	-3.4398	0.00338067	0.51838	yes	ENSG00000154114	11	+	121035733	121060085	1772	annot_exons	novel
novel_circ_017714	0	3.6	0.001	59.5321	15.8614	0.00340811	0.51838	yes	ENSG00000051341	3	-	121449315	121487509	1843	annot_exons	novel
novel_circ_025045	0.2	5.6	1.9876	71.8586	5.17606	0.00342141	0.51838	yes	ENSG00000164933	8	-	103404776	103407784	237	annot_exons	hsa_circ_0005499
novel_circ_021624	0	2.8	0.001	54.6197	15.7371	0.00343109	0.51838	yes	ENSG00000197062	6	+	28271854	28272787	604	annot_exons	novel
novel_circ_003787	10.4	1.4	129.443	19.289	-2.74647	0.00354682	0.530866	yes	ENSG00000214435	10	+	102872448	102874661	358	annot_exons	hsa_circ_0019773
novel_circ_026265	0	25.8	0.001	731.438	19.4804	0.00355325	0.530866	yes	ENSG00000011454	9	+	122984485	122984719	235	one_exon	novel
novel_circ_016874	19.4	1.2	223.29	19.815	-3.49425	0.00357198	0.530866	yes	ENSG00000132170	3	+	12312380	12392752	1163	annot_exons	hsa_circ_0064336
novel_circ_024700	26.6	1.2	309.86	22.0163	-3.81497	0.00361261	0.534002	yes	ENSG00000046889	8	+	68022036	68038292	503	annot_exons	novel
novel_circ_021368	0	3.4	0.001	81.129	16.3079	0.00366026	0.538138	yes	ENSG00000112699	6	-	2115771	2124731	243	annot_exons	hsa_circ_0075451
novel_circ_005632	6.4	111.6	73.0863	1842.61	4.65601	0.00368133	0.53834	yes	ENSG00000177675	12	-	7403535	7433694	1339	annot_exons	hsa_circ_0025349
novel_circ_008626	1	21.4	12.7255	320.145	4.65293	0.00380205	0.546587	yes	NA	14	-	106235470	106268912	33443	intergenic	novel
novel_circ_016872	11.6	0	129.791	0.001	-16.9858	0.0038234	0.546587	yes	ENSG00000132170	3	+	12312379	12392751	1163	exon_intron	novel
novel_circ_004650	16.2	1.4	197.897	16.17	-3.61336	0.0038275	0.546587	yes	ENSG00000124942	11	-	62532186	62532548	363	one_exon	novel
novel_circ_008633	0.2	26	1.9876	471.134	7.88897	0.00384927	0.546587	yes	NA	14	-	106349486	106421911	72426	intergenic	novel
novel_circ_011902	6.2	0.4	113.134	6.0815	-4.21746	0.00389349	0.546587	yes	ENSG00000101773	18	+	22982218	22989318	379	annot_exons	novel
novel_circ_025604	4.6	0	56.0548	0.001	-15.7746	0.00390263	0.546587	yes	ENSG00000120156	9	+	27180240	27192623	760	annot_exons	novel
novel_circ_019434	7.4	0	76.8453	0.001	-16.2297	0.00390488	0.546587	yes	ENSG00000145362	4	+	113363338	113369805	854	annot_exons	novel
novel_circ_005135	31.2	4	419.935	56.1793	-2.90205	0.00393936	0.546587	yes	ENSG00000165323	11	+	92352096	92355404	3309	one_exon	hsa_circ_000548
novel_circ_017632	75.2	15.2	859.079	215.888	-1.99251	0.00394794	0.546587	yes	ENSG00000144824	3	+	111913319	111920419	4627	annot_exons	hsa_circ_001987
novel_circ_017701	0	3.2	0.001	41.107	15.3271	0.0039563	0.546587	yes	ENSG00000113845	3	+	119503532	119517315	347	annot_exons	hsa_circ_001293
novel_circ_015232	0	3	0.001	51.7764	15.66	0.00395759	0.546587	yes	ENSG00000173744	2	+	227491547	227536993	1662	annot_exons	hsa_circ_0058518
novel_circ_019352	4.8	0.2	83.962	3.53045	-4.57181	0.00403184	0.554043	yes	NA	4	-	104518577	104519454	878	intergenic	novel
novel_circ_013814	4	0	47.3772	0.001	-15.5319	0.00408508	0.558365	yes	ENSG00000143951	2	-	63378386	63439871	1510	annot_exons	novel
novel_circ_008598	34.6	336.6	457.157	3948.41	3.11051	0.00410413	0.558365	yes	NA	14	-	105643623	105668565	24943	intergenic	novel
novel_circ_021220	0	2.8	0.001	56.8982	15.7961	0.00420302	0.561082	yes	ENSG00000204764	5	+	170878097	170881896	238	annot_exons	hsa_circ_0002257
novel_circ_004364	0	30	0.001	382.658	18.5457	0.00420901	0.561082	yes	ENSG00000026508	11	+	35204512	35206243	261	annot_exons	hsa_circ_0021735
novel_circ_012744	0	29.6	0.001	377.556	18.5263	0.00421879	0.561082	yes	ENSG00000105323	19	+	41292245	41294686	519	annot_exons	novel
novel_circ_009729	0	3.8	0.001	67.3652	16.0397	0.00423231	0.561082	yes	ENSG00000103126	16	-	304304	314683	376	annot_exons	hsa_circ_0037158
novel_circ_024905	0	20.2	0.001	572.676	19.1274	0.00424421	0.561082	yes	ENSG00000104341	8	+	97816058	97819238	222	annot_exons	novel
novel_circ_020632	0	20.2	0.001	572.676	19.1274	0.0042472	0.561082	yes	ENSG00000118985	5	-	95900693	95901080	213	annot_exons	novel
novel_circ_019461	5.6	0.4	78.9707	3.41469	-4.53149	0.00441265	0.576929	yes	ENSG00000138735	4	-	119594170	119607297	3032	exon_intron	novel
novel_circ_009555	0.4	5.6	8.83041	80.9543	3.19656	0.00444035	0.576929	yes	ENSG00000170776	15	+	85664563	85684873	552	annot_exons	novel
novel_circ_016707	35.4	10.8	451.305	150.062	-1.58854	0.00446358	0.576929	yes	ENSG00000100271	22	-	43039780	43046573	290	annot_exons	novel
novel_circ_001058	7.2	0	78.946	0.001	-16.2686	0.00447104	0.576929	yes	ENSG00000154027	1	+	77286941	77340568	831	annot_exons	novel
novel_circ_025556	4.6	0.2	72.0304	3.66939	-4.29499	0.00447264	0.576929	yes	ENSG00000137145	9	+	19316417	19328162	766	annot_exons	novel
novel_circ_026477	0	4.4	0.001	70.1094	16.0973	0.00458243	0.578809	yes	ENSG00000181090	9	+	137716626	137752408	3888	annot_exons	hsa_circ_0002647
novel_circ_008367	6.4	0.8	90.6841	10.4788	-3.11337	0.0046087	0.578809	yes	ENSG00000165521	14	-	88712271	88715195	470	annot_exons	hsa_circ_0032873
novel_circ_004577	7.2	0	76.3927	0.001	-16.2211	0.00461921	0.578809	yes	ENSG00000124942	11	-	62523358	62523741	384	one_exon	novel
novel_circ_013704	0	4	0.001	55.5905	15.7625	0.00462486	0.578809	yes	ENSG00000275052	2	-	55598416	55604076	723	annot_exons	novel
novel_circ_010692	2	18.4	30.2822	236.73	2.9667	0.00463076	0.578809	yes	ENSG00000181222	17	+	7499039	7499491	336	annot_exons	hsa_circ_000226
novel_circ_014796	4	0.4	77.2817	4.2584	-4.18174	0.00463101	0.578809	yes	ENSG00000151687	2	+	189728660	189755320	9967	exon_intron	hsa_circ_0005503
novel_circ_007068	25.4	5.4	315.278	66.5018	-2.24516	0.00463538	0.578809	yes	ENSG00000102781	13	-	30227412	30241086	655	annot_exons	hsa_circ_0003587
novel_circ_025834	7.2	1.2	96.7794	11.9315	-3.01993	0.00469041	0.583019	yes	ENSG00000148053	9	+	84723573	84752085	813	annot_exons	hsa_circ_0087377
novel_circ_008512	5.2	0.4	74.474	5.37673	-3.79194	0.0048319	0.597008	yes	NA	14	+	100935772	100949596	13825	intergenic	novel
novel_circ_026157	0	10.4	0.001	190.669	17.5407	0.00493646	0.597008	yes	ENSG00000148158	9	+	112817705	112850945	753	annot_exons	novel
novel_circ_010897	22	5	282.989	61.6357	-2.19891	0.00494963	0.597008	yes	ENSG00000196712	17	+	31223444	31227606	688	annot_exons	hsa_circ_0003586
novel_circ_020612	15.4	2.4	174.804	27.6481	-2.66049	0.00496964	0.597008	yes	ENSG00000175471	5	-	94888879	94912976	583	annot_exons	hsa_circ_000960
novel_circ_022169	0	10.2	0.001	183.215	17.4832	0.00499017	0.597008	yes	ENSG00000135316	6	-	85614981	85624112	981	annot_exons	novel
novel_circ_022791	28.2	4.6	400.114	89.8996	-2.15402	0.00500103	0.597008	yes	ENSG00000213079	6	+	154773989	154833409	3800	annot_exons	novel
novel_circ_007644	0	3	0.001	45.1501	15.4624	0.00501838	0.597008	yes	ENSG00000150403	13	+	113510238	113539507	1698	annot_exons	hsa_circ_0031027
novel_circ_001292	0	2.8	0.001	51.365	15.6485	0.00505944	0.597008	yes	ENSG00000060718	1	-	103074618	103082972	545	annot_exons	novel
novel_circ_009362	8.2	1.2	137.61	17.5816	-2.96844	0.00506376	0.597008	yes	ENSG00000066933	15	-	71991103	72010447	567	annot_exons	hsa_circ_0036169
novel_circ_024990	0.6	4.8	5.96279	86.3198	3.85563	0.00506681	0.597008	yes	ENSG00000083307	8	+	101543241	101577519	983	annot_exons	novel
novel_circ_013890	0.6	5.2	7.48029	70.8163	3.24291	0.0050731	0.597008	yes	ENSG00000198380	2	-	69337898	69338565	279	annot_exons	hsa_circ_000308
novel_circ_020145	15.8	4.4	219.395	57.9034	-1.92181	0.00508111	0.597008	yes	ENSG00000164327	5	-	38990949	39021136	486	annot_exons	hsa_circ_0006308
novel_circ_000882	1	9.2	15.4859	171.533	3.46946	0.00511948	0.597008	yes	ENSG00000132849	1	+	61827422	61884408	1313	annot_exons	novel
novel_circ_008731	0	5	0.001	89.2202	16.4451	0.00511962	0.597008	yes	ENSG00000137812	15	+	40628070	40629371	306	annot_exons	novel
novel_circ_027066	9.4	0.4	118.249	9.33945	-3.66234	0.00513043	0.597008	yes	ENSG00000101938	X	-	110674564	110675688	1125	one_exon	novel
novel_circ_016732	0.6	6.2	6.72154	77.7626	3.53221	0.00515269	0.597057	yes	ENSG00000130638	22	+	45689712	45718493	612	annot_exons	hsa_circ_0003054
novel_circ_009372	28.6	7.4	394.254	112.334	-1.81134	0.0052201	0.602316	yes	ENSG00000066933	15	-	72045724	72046634	911	one_exon	hsa_circ_0006509
novel_circ_000082	0.2	50	4.06884	1417.51	8.44453	0.00526284	0.604696	yes	ENSG00000171621	1	+	9355743	9356585	843	one_exon	hsa_circ_0009106
novel_circ_023125	0	14.8	0.001	419.584	18.6786	0.00531193	0.605342	yes	ENSG00000164548	7	-	23531789	23532279	491	exon_intron	novel
novel_circ_011209	13.8	2.6	183.98	34.8887	-2.39872	0.00531273	0.605342	yes	ENSG00000153933	17	+	56844019	56848065	424	annot_exons	hsa_circ_0044709
novel_circ_024542	27.6	7.2	388.799	107.978	-1.84829	0.00535954	0.606952	yes	ENSG00000164808	8	+	47396376	47440542	572	annot_exons	novel
novel_circ_006482	0	3.4	0.001	63.7242	15.9596	0.00537125	0.606952	yes	ENSG00000139354	12	+	100591736	100622382	1696	annot_exons	novel
novel_circ_026506	0	2.6	0.001	54.2082	15.7262	0.00541148	0.608981	yes	ENSG00000198786	MT	+	952	15397	14446	exon_intron	novel
novel_circ_012162	9	29	126.39	428.274	1.76066	0.00551994	0.617271	yes	ENSG00000141664	18	+	62539681	62550460	374	annot_exons	hsa_circ_001094
novel_circ_012324	9	0	116.6	0.001	-16.8312	0.0055303	0.617271	yes	ENSG00000167676	19	-	4511740	4512729	990	one_exon	novel
novel_circ_009411	5.2	0.4	66.796	3.41469	-4.28994	0.00557867	0.618587	yes	ENSG00000169375	15	-	75407055	75414311	1041	annot_exons	novel
novel_circ_012303	9	0	102.627	0.001	-16.6471	0.00560651	0.618587	yes	ENSG00000167676	19	-	4511115	4511906	792	one_exon	novel
novel_circ_004643	6.4	0.4	71.2835	7.19984	-3.30753	0.00560995	0.618587	yes	ENSG00000124942	11	+	62531354	62531716	363	antisense	novel
novel_circ_023369	0	13.6	0.001	385.564	18.5566	0.00566306	0.621243	yes	ENSG00000146648	7	+	55142286	55155916	898	annot_exons	novel
novel_circ_006147	0.4	4.6	3.97519	82.3758	4.37312	0.00567947	0.621243	yes	ENSG00000185591	12	+	53381659	53411435	2546	annot_exons	novel
novel_circ_008707	10.6	1.4	129.912	19.2503	-2.75458	0.00570553	0.621607	yes	ENSG00000021776	15	-	34927035	34938813	477	annot_exons	novel
novel_circ_021750	0	4.8	0.001	90.1702	16.4604	0.00574767	0.623713	yes	ENSG00000096060	6	-	35619096	35620274	258	annot_exons	hsa_circ_0076154
novel_circ_014088	0.2	9.6	4.06884	158.511	5.28382	0.00585554	0.630963	yes	NA	2	-	88947404	89010084	62681	intergenic	novel
novel_circ_011831	0	3.4	0.001	51.8913	15.6632	0.00588644	0.630963	yes	ENSG00000101639	18	+	13048859	13073185	3551	annot_exons	hsa_circ_0047022
novel_circ_005002	0	3	0.001	57.8037	15.8189	0.00589598	0.630963	yes	ENSG00000149269	11	-	77379241	77379994	249	annot_exons	hsa_circ_0008992
novel_circ_011822	15.2	39	208.403	580.754	1.47855	0.00595347	0.630963	yes	ENSG00000101639	18	+	12999421	13042334	2071	annot_exons	hsa_circ_0046999
novel_circ_027050	0	15.8	0.001	289.882	18.1451	0.00598158	0.630963	yes	ENSG00000147224	X	+	107639295	107642490	532	annot_exons	novel
novel_circ_015515	5.8	0.2	75.7492	2.55105	-4.89207	0.0060337	0.630963	yes	ENSG00000101230	20	+	13270504	13279898	505	annot_exons	novel
novel_circ_009727	0.4	4.2	6.05644	61.5903	3.34616	0.0060566	0.630963	yes	ENSG00000007392	16	-	199062	208188	432	annot_exons	hsa_circ_0005648
novel_circ_015237	0	3.8	0.001	48.0168	15.5513	0.00608416	0.630963	yes	ENSG00000173744	2	+	227531091	227536993	756	annot_exons	hsa_circ_0058528
novel_circ_012163	0	3.4	0.001	50.2039	15.6155	0.00608619	0.630963	yes	ENSG00000141664	18	+	62539681	62565096	907	annot_exons	novel
novel_circ_000202	0.4	3.8	3.97519	63.4155	3.99574	0.00612051	0.630963	yes	ENSG00000065526	1	+	15911101	15916279	353	annot_exons	hsa_circ_0010113
novel_circ_000511	0.2	15.8	1.9876	289.604	7.18691	0.00612455	0.630963	yes	ENSG00000146463	1	+	35413972	35419608	630	annot_exons	novel
novel_circ_014917	5.6	0.6	69.3574	7.08408	-3.2914	0.00615247	0.630963	yes	ENSG00000155754	2	-	201545543	201582217	646	annot_exons	novel
novel_circ_012710	0.8	82.6	10.6894	1515.46	7.14743	0.00616045	0.630963	yes	ENSG00000130402	19	+	38700600	38724565	1934	annot_exons	novel
novel_circ_002501	0.2	3.6	1.9876	56.5455	4.83032	0.00617657	0.630963	yes	ENSG00000116918	1	+	231537213	231542611	267	annot_exons	hsa_circ_0004834
novel_circ_021223	0.6	5.6	5.96279	79.6065	3.73883	0.00620222	0.630963	yes	ENSG00000204764	5	+	170878097	170924550	1450	annot_exons	hsa_circ_0004527
novel_circ_021274	50.2	12	688.562	193.132	-1.834	0.00623001	0.630963	yes	ENSG00000165671	5	+	177209636	177212195	2560	one_exon	hsa_circ_0075161
novel_circ_002564	0	2.6	0.001	46.5607	15.5068	0.0062519	0.630963	yes	ENSG00000054267	1	-	235175184	235182793	1552	annot_exons	hsa_circ_0017043
novel_circ_021615	0	3.8	0.001	79.6756	16.2819	0.00626952	0.630963	yes	ENSG00000124610	6	-	26017270	26017517	248	one_exon	novel
novel_circ_020306	0	5	0.001	54.7825	15.7414	0.0062818	0.630963	yes	ENSG00000086200	5	+	62550367	62561257	332	annot_exons	hsa_circ_000728
novel_circ_011029	0	12	0.001	340.204	18.376	0.00628573	0.630963	yes	ENSG00000108244	17	-	40936208	40941183	4802	exon_intron	novel
novel_circ_016594	0	6.4	0.001	179.441	17.4532	0.00637529	0.630963	yes	ENSG00000100345	22	-	36348904	36349255	352	one_exon	hsa_circ_0063153
novel_circ_020863	0.8	9.4	12.8056	137.725	3.42694	0.0063768	0.630963	yes	ENSG00000072364	5	-	132892164	132893118	330	annot_exons	hsa_circ_001524
novel_circ_003012	6.2	0.8	94.8219	9.63513	-3.29884	0.00638217	0.630963	yes	ENSG00000120549	10	+	24527936	24536893	636	annot_exons	novel
novel_circ_025763	0.4	7	6.74916	166.298	4.62292	0.00641639	0.630963	yes	ENSG00000187210	9	+	76500916	76516776	14684	exon_intron	hsa_circ_0003654
novel_circ_002810	7.4	31.4	124.742	597.269	2.25943	0.00643915	0.630963	yes	ENSG00000057608	10	-	5773842	5800705	774	annot_exons	hsa_circ_0017586
novel_circ_022961	0	2.4	0.001	40.6127	15.3096	0.00644557	0.630963	yes	ENSG00000106305	7	+	6015146	6018045	439	annot_exons	novel
novel_circ_012849	0	5.2	0.001	71.7801	16.1313	0.00644863	0.630963	yes	ENSG00000167755	19	-	50961744	50967325	542	annot_exons	hsa_circ_0052040
novel_circ_016379	5	55.2	80.4048	783.123	3.28389	0.0064666	0.630963	yes	NA	22	+	22322663	22404305	81643	intergenic	novel
novel_circ_006350	40.8	11.4	583.497	183.688	-1.66747	0.0064836	0.630963	yes	ENSG00000179104	12	+	82857010	82857580	571	one_exon	hsa_circ_0002886
novel_circ_000852	9	1.2	141.387	18.6613	-2.92152	0.0065137	0.631644	yes	ENSG00000162600	1	-	58533949	58539306	1027	exon_intron	novel
novel_circ_016873	7.6	0.6	92.6759	9.92846	-3.22255	0.00655862	0.632246	yes	ENSG00000132170	3	+	12312380	12381491	1024	annot_exons	hsa_circ_0064335
novel_circ_015088	4.4	0.2	69.3393	2.55105	-4.76451	0.00658805	0.632246	yes	ENSG00000178568	2	-	211619177	211630594	355	annot_exons	novel
novel_circ_005886	0.2	3.8	1.9876	49.8785	4.64932	0.00661192	0.632246	yes	ENSG00000029153	12	+	27368262	27380404	453	annot_exons	hsa_circ_0001964
novel_circ_004214	0.6	6.6	5.96279	93.3037	3.96787	0.00661859	0.632246	yes	ENSG00000110693	11	-	16318446	16341252	450	annot_exons	novel
novel_circ_020577	26.2	5.6	359.886	83.1513	-2.11373	0.00663551	0.632246	yes	ENSG00000164180	5	-	88220563	88245792	5319	exon_intron	hsa_circ_0005476
novel_circ_023543	27.6	5.4	407.202	71.0657	-2.51852	0.00668274	0.634535	yes	ENSG00000075223	7	-	80789306	80805758	816	annot_exons	hsa_circ_0002714
novel_circ_020185	0	3.8	0.001	84.2107	16.3617	0.00674403	0.638139	yes	ENSG00000172262	5	+	43122039	43139309	386	annot_exons	hsa_circ_0007071
novel_circ_023283	0.4	5.4	9.52313	77.4845	3.0244	0.00678516	0.639817	yes	ENSG00000065883	7	+	39987599	39988258	660	one_exon	hsa_circ_0079929
novel_circ_020875	0.2	3.4	1.9876	69.671	5.13146	0.00684589	0.643325	yes	ENSG00000113575	5	-	134199086	134206131	755	annot_exons	hsa_circ_0002602
novel_circ_025241	0.2	5	1.9876	72.9944	5.19869	0.00690358	0.64487	yes	ENSG00000147697	8	-	129776102	129777591	408	annot_exons	novel
novel_circ_022914	0.6	7	12.2695	141.525	3.52791	0.006927	0.64487	yes	ENSG00000188191	7	-	677229	711527	717	annot_exons	hsa_circ_0008039
novel_circ_019024	13	0.4	152.112	7.33878	-4.37345	0.00693308	0.64487	yes	ENSG00000150471	4	+	61934840	61948276	693	annot_exons	hsa_circ_0069863
novel_circ_004215	0	4.8	0.001	57.8108	15.8191	0.00695875	0.645065	yes	ENSG00000110693	11	-	16341012	16341252	241	one_exon	hsa_circ_0021351
novel_circ_019162	3.2	0	52.8029	0.001	-15.6883	0.00709792	0.647251	yes	ENSG00000138674	4	-	82874611	82881937	641	annot_exons	novel
novel_circ_001520	6.6	0.8	89.6961	9.49619	-3.23962	0.00712353	0.647251	yes	ENSG00000163125	1	+	150417596	150446401	1265	annot_exons	hsa_circ_0006360
novel_circ_020562	100.2	8.2	1086.93	130.327	-3.06005	0.00712677	0.647251	yes	ENSG00000038427	5	+	83537007	83542268	5262	one_exon	hsa_circ_0073237
novel_circ_010902	8.6	1.4	141.056	22.6826	-2.63661	0.00717995	0.647251	yes	ENSG00000196712	17	+	31327649	31358632	2705	exon_intron	novel
novel_circ_025710	11.2	30.6	151.963	423.648	1.47914	0.00718919	0.647251	yes	ENSG00000137106	9	+	37424845	37426654	321	annot_exons	hsa_circ_001662
novel_circ_014482	14.2	1.8	210.927	34.3691	-2.61756	0.00720214	0.647251	yes	ENSG00000153237	2	-	158309433	158345318	1096	annot_exons	hsa_circ_0056768
novel_circ_000750	6	0.2	65.1746	3.53045	-4.20639	0.00722167	0.647251	yes	ENSG00000132122	1	-	48355670	48403882	867	annot_exons	hsa_circ_0012386
novel_circ_003915	1.4	8.2	18.7159	103.321	2.46479	0.00722509	0.647251	yes	ENSG00000107581	10	-	119072890	119073937	492	annot_exons	hsa_circ_0004350
novel_circ_022673	36	6.4	414.448	76.6444	-2.43494	0.00725857	0.647251	yes	ENSG00000152818	6	+	144781922	144803147	897	annot_exons	hsa_circ_001174
novel_circ_020129	7.4	0.6	99.8583	11.8905	-3.07007	0.00734057	0.647251	yes	ENSG00000113594	5	-	38481299	38530666	3609	annot_exons	novel
novel_circ_014020	0	10.2	0.001	289.173	18.1416	0.00734549	0.647251	yes	ENSG00000176407	2	+	85027889	85028056	168	one_exon	novel
novel_circ_005854	3.8	0	52.2492	0.001	-15.6731	0.00735121	0.647251	yes	ENSG00000123104	12	-	26599145	26655852	1558	annot_exons	novel
novel_circ_023560	3	0	58.4444	0.001	-15.8348	0.00735736	0.647251	yes	ENSG00000153993	7	-	85036889	85068284	1090	annot_exons	novel
novel_circ_022522	51.6	15	646.204	197.146	-1.71273	0.00735785	0.647251	yes	ENSG00000079819	6	-	130955105	130956499	719	annot_exons	hsa_circ_000738
novel_circ_009383	1.4	7.4	15.4307	102.808	2.73608	0.00736652	0.647251	yes	ENSG00000159322	15	-	72760407	72775097	410	annot_exons	hsa_circ_0004033
novel_circ_026494	0	2.4	0.001	38.376	15.2279	0.00737355	0.647251	yes	ENSG00000181090	9	+	137790848	137818138	1949	annot_exons	hsa_circ_0009134
novel_circ_001188	17.6	4	254.692	53.2148	-2.25885	0.00740475	0.647251	yes	ENSG00000069702	1	-	91861471	91864279	2809	exon_intron	novel
novel_circ_024702	5.2	0.4	66.0574	3.41469	-4.2739	0.00740838	0.647251	yes	ENSG00000046889	8	+	68038159	68060779	634	annot_exons	novel
novel_circ_004963	0.2	4.6	4.76156	93.1677	4.29032	0.00744557	0.648429	yes	ENSG00000168014	11	-	74132844	74139828	734	annot_exons	hsa_circ_0023559
novel_circ_001347	0	2.6	0.001	56.4868	15.7856	0.00767992	0.659526	yes	NA	1	-	110359584	110360224	641	intergenic	novel
novel_circ_010974	3.8	0	49.4483	0.001	-15.5936	0.00768734	0.659526	yes	ENSG00000276234	17	+	37437738	37444768	412	annot_exons	hsa_circ_0043280
novel_circ_008203	0.2	26.8	4.76156	491.42	6.68938	0.0077019	0.659526	yes	ENSG00000029364	14	+	69442069	69442266	198	one_exon	hsa_circ_0032345
novel_circ_026879	6.4	0.4	91.3874	7.33878	-3.63838	0.00770404	0.659526	yes	NA	X	+	65051462	65113813	62352	intergenic	novel
novel_circ_022944	4.4	0	64.5334	0.001	-15.9778	0.00772079	0.659526	yes	NA	7	-	4797056	4797677	622	intergenic	novel
novel_circ_021044	8.4	1.4	103.328	18.4034	-2.48918	0.00779117	0.659526	yes	ENSG00000145819	5	+	142885298	142932125	1269	annot_exons	hsa_circ_0074362
novel_circ_022792	9.2	0.8	111.016	15.5985	-2.83128	0.00782827	0.659526	yes	ENSG00000213079	6	+	154773989	154860998	31389	exon_intron	novel
novel_circ_016745	1.2	8.4	18.991	110.763	2.54409	0.00783942	0.659526	yes	ENSG00000130638	22	+	45793545	45807022	298	exon_intron	novel
novel_circ_016410	0	23.2	0.001	198.052	17.5955	0.00787515	0.659526	yes	NA	22	-	22819633	22881272	61640	intergenic	novel
novel_circ_016567	6.2	0.4	76.009	7.33878	-3.37256	0.00787862	0.659526	yes	ENSG00000185666	22	-	32859397	32859751	355	intronic	novel
novel_circ_001532	0	5.6	0.001	155.643	17.2479	0.00789263	0.659526	yes	ENSG00000143374	1	+	150485045	150490725	2918	exon_intron	novel
novel_circ_018616	2.8	11.6	33.4403	177.748	2.41017	0.00792374	0.659526	yes	ENSG00000109685	4	+	1900626	1939778	1972	annot_exons	hsa_circ_0005881
novel_circ_009913	0.4	3.2	3.97519	55.7558	3.81002	0.00794524	0.659526	yes	ENSG00000103222	16	+	16086824	16090588	352	annot_exons	hsa_circ_0008120
novel_circ_018380	15	3.2	197.742	47.345	-2.06233	0.00794948	0.659526	yes	ENSG00000114796	3	+	183650296	183665039	1285	annot_exons	novel
novel_circ_002837	11.4	37.6	159.613	574.012	1.84651	0.00808714	0.659526	yes	ENSG00000198879	10	-	7276892	7285954	2118	annot_exons	hsa_circ_000524
novel_circ_021523	0	2.8	0.001	35.1612	15.1017	0.00818485	0.659526	yes	ENSG00000165097	6	+	18159883	18171479	547	annot_exons	novel
novel_circ_006938	5.2	0.2	100.23	3.66939	-4.77163	0.00818617	0.659526	yes	NA	13	+	19865471	19956611	91141	intergenic	novel
novel_circ_009708	0	3.4	0.001	72.4602	16.1449	0.00820928	0.659526	yes	ENSG00000140479	15	-	101366196	101370523	326	annot_exons	hsa_circ_0037096
novel_circ_018409	0	11.4	0.001	209.155	17.6742	0.00822855	0.659526	yes	ENSG00000114770	3	-	183977517	183989383	5292	annot_exons	novel
novel_circ_022854	0	9	0.001	255.153	17.961	0.00823025	0.659526	yes	ENSG00000197081	6	+	160064401	160070058	557	annot_exons	novel
novel_circ_016891	0.2	3.8	2.74635	60.7288	4.4668	0.00823805	0.659526	yes	ENSG00000131389	3	+	14443624	14447816	610	annot_exons	hsa_circ_0004705
novel_circ_022685	41.8	16.4	563.084	217.369	-1.3732	0.0082405	0.659526	yes	ENSG00000146414	6	-	145888020	145894977	440	annot_exons	hsa_circ_001599
novel_circ_015108	0.4	3.8	6.74916	58.6058	3.11826	0.00825988	0.659526	yes	ENSG00000138376	2	-	214752447	214781509	1313	annot_exons	novel
novel_circ_006616	8.8	1.6	156.966	17.1693	-3.19255	0.00826865	0.659526	yes	ENSG00000122970	12	+	110128950	110147048	793	annot_exons	novel
novel_circ_003957	0	4	0.001	48.447	15.5641	0.00827473	0.659526	yes	ENSG00000182022	10	-	124012333	124046724	3610	annot_exons	hsa_circ_0020303
novel_circ_002696	10	1.4	158.579	17.2883	-3.19733	0.00827608	0.659526	yes	ENSG00000179397	1	+	244552322	244561145	971	annot_exons	hsa_circ_0006080
novel_circ_020738	8.2	1.4	109.275	17.5629	-2.63735	0.00827942	0.659526	yes	ENSG00000047188	5	+	113532879	113535798	427	annot_exons	novel
novel_circ_017465	0	2.6	0.001	41.4543	15.3392	0.00830002	0.659526	yes	ENSG00000144741	3	+	66243203	66263379	263	annot_exons	hsa_circ_0004113
novel_circ_011907	8.8	0.6	166.22	10.5914	-3.97214	0.0084001	0.659526	yes	ENSG00000101773	18	+	22990937	22996462	1221	annot_exons	hsa_circ_0047135
novel_circ_026905	0.6	99.8	13.592	2829.36	7.70158	0.00841456	0.659526	yes	ENSG00000147140	X	+	71290629	71291972	357	annot_exons	novel
novel_circ_001954	5.4	0.2	61.7034	1.70734	-5.17552	0.00845175	0.659526	yes	ENSG00000135837	1	+	180019949	180022848	1212	annot_exons	hsa_circ_0015482
novel_circ_007416	16.6	3.2	195.102	43.732	-2.15747	0.00850575	0.659526	yes	ENSG00000005812	13	-	77015409	77021861	644	annot_exons	hsa_circ_0008794
novel_circ_008612	0	6.4	0.001	80.1416	16.2903	0.00851963	0.659526	yes	NA	14	-	105742341	105769986	27646	intergenic	hsa_circ_002164
novel_circ_011485	4.2	0	56.8902	0.001	-15.7959	0.00855161	0.659526	yes	ENSG00000141338	17	-	68902713	68907879	626	annot_exons	novel
novel_circ_026498	1.8	13.6	37.3092	257.95	2.78948	0.00856566	0.659526	yes	ENSG00000198888	MT	+	952	3560	2609	exon_intron	novel
novel_circ_008594	4	50	52.8766	748.453	3.82321	0.00858048	0.659526	yes	NA	14	-	105624896	105643525	18630	intergenic	hsa_circ_002174
novel_circ_005920	32	3.6	378.028	59.746	-2.66158	0.00861104	0.659526	yes	ENSG00000133687	12	-	29659880	29660885	186	annot_exons	hsa_circ_0025765
novel_circ_024965	5	0.2	64.203	1.70734	-5.23281	0.00861337	0.659526	yes	ENSG00000132554	8	-	100038931	100080355	2049	annot_exons	novel
novel_circ_025592	0	3	0.001	43.4208	15.4061	0.00863292	0.659526	yes	NA	9	+	22046317	22097364	51048	intergenic	hsa_circ_0004297
novel_circ_011384	0	14.4	0.001	183.676	17.4868	0.00864896	0.659526	yes	ENSG00000198231	17	+	63798038	63805175	354	annot_exons	novel
novel_circ_016560	94.6	33.2	1211.74	433.21	-1.48395	0.00870573	0.659526	yes	ENSG00000100225	22	+	32478981	32479275	295	one_exon	hsa_circ_0008832
novel_circ_023249	11.6	2.2	161.778	28.6076	-2.49954	0.00871188	0.659526	yes	ENSG00000122507	7	+	33351219	33388144	806	annot_exons	hsa_circ_0079813
novel_circ_024115	1	5.2	9.93799	93.9033	3.24015	0.00872067	0.659526	yes	ENSG00000106462	7	-	148846470	148847305	253	annot_exons	hsa_circ_0006357
novel_circ_023952	5.8	0.8	66.1144	6.82938	-3.27514	0.00873409	0.659526	yes	ENSG00000091732	7	-	130040951	130049144	263	annot_exons	novel
novel_circ_002223	0	2.4	0.001	49.6984	15.6009	0.00873603	0.659526	yes	ENSG00000143476	1	+	212100252	212102952	944	annot_exons	hsa_circ_0007655
novel_circ_007819	0	2.6	0.001	38.1246	15.2184	0.00875737	0.659526	yes	ENSG00000198604	14	-	34800224	34802988	402	annot_exons	novel
novel_circ_015336	0.8	6.6	15.5796	133.433	3.09839	0.00876286	0.659526	yes	ENSG00000157985	2	+	235797759	235807331	377	annot_exons	hsa_circ_0058806
novel_circ_024701	20	2.4	227.277	26.2353	-3.11487	0.00877445	0.659526	yes	ENSG00000046889	8	+	68022036	68060779	1003	annot_exons	novel
novel_circ_027282	7.6	0.2	89.929	3.53045	-4.67086	0.00877619	0.659526	yes	ENSG00000184258	X	-	140783823	140784130	308	one_exon	novel
novel_circ_017445	3.4	0	62.9204	0.001	-15.9412	0.0088257	0.659526	yes	NA	3	+	65018441	65050822	32382	intergenic	novel
novel_circ_007798	2.2	17.4	37.8177	294.6	2.96162	0.00884876	0.659526	yes	ENSG00000129521	14	-	33925618	33931215	636	annot_exons	novel
novel_circ_016405	2.4	28	31.6054	456.97	3.85385	0.00886863	0.659526	yes	NA	22	+	22759071	22792862	33792	intergenic	novel
novel_circ_026252	0	8.4	0.001	238.142	17.8615	0.0088796	0.659526	yes	ENSG00000056586	9	-	122879993	122880794	334	annot_exons	novel
novel_circ_024992	0.4	5	8.13769	93.4666	3.52176	0.00888916	0.659526	yes	ENSG00000083307	8	+	101543241	101619697	1237	annot_exons	novel
novel_circ_027089	3.4	0	42.2322	0.001	-15.3661	0.00889947	0.659526	yes	ENSG00000003096	X	-	117919521	117945575	472	annot_exons	novel
novel_circ_024969	5.4	0.2	94.9333	2.55105	-5.21775	0.00900196	0.664244	yes	ENSG00000132554	8	-	100062591	100080355	1397	annot_exons	novel
novel_circ_012120	15.2	3.2	181.432	39.7361	-2.1909	0.00901172	0.664244	yes	ENSG00000091157	18	+	56731383	56758953	1074	annot_exons	hsa_circ_0047744
novel_circ_008562	0.8	5.6	11.4831	84.7329	2.88341	0.00907748	0.667292	yes	ENSG00000100664	14	+	103336677	103339803	917	annot_exons	hsa_circ_0033469
novel_circ_012488	57.4	20.6	752.454	247.086	-1.60659	0.00910898	0.667813	yes	ENSG00000008441	19	+	13025021	13025552	532	one_exon	hsa_circ_0005660
novel_circ_025932	0	2.6	0.001	39.6345	15.2745	0.00922413	0.670295	yes	ENSG00000148120	9	+	94773002	94801002	567	annot_exons	hsa_circ_0002191
novel_circ_004989	4.2	15.4	62.5905	224.319	1.84153	0.00926243	0.670295	yes	ENSG00000158636	11	+	76463821	76472840	537	annot_exons	hsa_circ_0007458
novel_circ_001982	0.2	14.4	1.9876	262.234	7.04368	0.00927202	0.670295	yes	ENSG00000116698	1	+	183515874	183517820	291	annot_exons	hsa_circ_0015613
novel_circ_001666	0.4	4.2	7.50791	56.0957	2.90141	0.00929588	0.670295	yes	ENSG00000132676	1	+	155725382	155726019	202	annot_exons	hsa_circ_0014614
novel_circ_024854	0	2.6	0.001	64.3119	15.9728	0.00929801	0.670295	yes	ENSG00000104413	8	+	94671453	94692827	738	annot_exons	hsa_circ_0084928
novel_circ_011870	1	7	15.4859	108.353	2.80671	0.00929987	0.670295	yes	ENSG00000141446	18	-	21564203	21568094	291	annot_exons	hsa_circ_0009110
novel_circ_019287	0	3	0.001	42.5771	15.3778	0.00933523	0.670295	yes	ENSG00000163110	4	+	94618004	94640450	363	annot_exons	hsa_circ_0070473
novel_circ_024890	6.6	1.4	87.409	14.4825	-2.59347	0.00933893	0.670295	yes	ENSG00000104324	8	+	97055529	97066210	10682	exon_intron	novel
novel_circ_011353	22.4	5.6	292.875	78.1122	-1.90667	0.00944664	0.676251	yes	ENSG00000108510	17	-	62010550	62063301	1901	annot_exons	novel
novel_circ_019205	5.2	0.8	79.1836	9.63513	-3.03883	0.00951542	0.679396	yes	ENSG00000163629	4	+	86693587	86701801	649	annot_exons	hsa_circ_0007263
novel_circ_011169	6.4	45	100.684	471.48	2.22737	0.00967865	0.689171	yes	ENSG00000108821	17	-	50186379	50186699	189	annot_exons	novel
novel_circ_003904	0	2.8	0.001	63.7407	15.9599	0.00970273	0.689171	yes	ENSG00000151893	10	-	118707492	118730410	326	annot_exons	novel
novel_circ_016402	0	9.8	0.001	179.8	17.456	0.00978816	0.692316	yes	NA	22	-	22713020	22772402	59383	intergenic	novel
novel_circ_027229	11.6	0.2	135.225	2.55105	-5.72812	0.00982946	0.692316	yes	ENSG00000184258	X	+	140783416	140783659	244	antisense	novel
novel_circ_026722	0.2	5.2	4.06884	121.606	4.90145	0.0098427	0.692316	yes	ENSG00000067992	X	+	24494742	24505298	489	annot_exons	hsa_circ_0090135
novel_circ_013607	6.4	1	91.7447	12.3219	-2.8964	0.00984831	0.692316	yes	ENSG00000162869	2	+	48461138	48465642	298	annot_exons	novel
novel_circ_002706	0	3.2	0.001	41.6375	15.3456	0.0098736	0.692316	yes	ENSG00000162849	1	+	245612619	245646280	33662	exon_intron	novel
novel_circ_006247	5	0.2	79.4692	1.70734	-5.54057	0.00990877	0.693006	yes	ENSG00000111554	12	-	68302620	68302872	253	one_exon	hsa_circ_0027459
novel_circ_004206	7.6	0	102.809	0.001	-16.6496	0.0100177	0.694025	yes	ENSG00000152270	11	+	14830698	14861366	1079	annot_exons	novel
novel_circ_012376	0	2.8	0.001	49.7129	15.6013	0.0100272	0.694025	yes	ENSG00000171105	19	-	7267345	7267896	552	one_exon	hsa_circ_000257
novel_circ_019518	0.6	5.6	11.5107	112.051	3.2831	0.010038	0.694025	yes	ENSG00000138709	4	+	128074460	128077962	294	annot_exons	hsa_circ_001149
novel_circ_002423	0	4	0.001	60.966	15.8957	0.0100695	0.694025	yes	ENSG00000154380	1	-	225530554	225567414	498	annot_exons	hsa_circ_0016661
novel_circ_019707	0	7.4	0.001	209.792	17.6786	0.010087	0.694025	yes	ENSG00000109670	4	-	152332596	152337936	259	annot_exons	hsa_circ_0071271
novel_circ_004512	0	7.4	0.001	209.792	17.6786	0.0100938	0.694025	yes	ENSG00000134824	11	+	61826283	61828597	1107	annot_exons	novel
novel_circ_004136	3.2	0	43.0361	0.001	-15.3933	0.010101	0.694025	yes	ENSG00000133812	11	-	9808000	9809002	288	annot_exons	hsa_circ_0007156
novel_circ_006088	3.8	0.2	57.5752	3.53045	-4.02752	0.0102154	0.700124	yes	ENSG00000066117	12	+	50094437	50096972	259	annot_exons	hsa_circ_0006535
novel_circ_013060	0.2	4.6	1.9876	69.7375	5.13284	0.0103214	0.703575	yes	ENSG00000163029	2	-	17665503	17745951	3355	annot_exons	novel
novel_circ_001454	0.4	3.6	6.05644	65.3731	3.43216	0.0103234	0.703575	yes	ENSG00000198162	1	+	117402186	117466427	866	annot_exons	hsa_circ_001022
novel_circ_025643	4	19.4	68.3824	276.613	2.01617	0.0103429	0.703575	yes	ENSG00000137073	9	-	33948374	33953474	404	annot_exons	hsa_circ_0003496
novel_circ_013724	1.4	9.6	16.5822	143.711	3.11546	0.0104147	0.7067	yes	ENSG00000162929	2	+	61113770	61118116	2493	exon_intron	hsa_circ_001123
novel_circ_025316	1.6	9.4	21.017	136.629	2.70063	0.0104554	0.707704	yes	ENSG00000167632	8	-	140347757	140360193	12437	exon_intron	hsa_circ_001609
novel_circ_019564	26	6.8	324.685	95.7302	-1.76199	0.0105485	0.712244	yes	ENSG00000109381	4	-	139125164	139139497	489	annot_exons	hsa_circ_001518
novel_circ_002389	0.4	5	6.74916	67.9487	3.33167	0.0105925	0.713454	yes	ENSG00000185842	1	+	225007413	225097239	3459	annot_exons	novel
novel_circ_012330	4.4	0	54.5261	0.001	-15.7347	0.0106551	0.715909	yes	ENSG00000167676	19	+	4511932	4512327	396	antisense	novel
novel_circ_002041	0.4	19.4	6.73168	353.969	5.71651	0.0107206	0.718066	yes	ENSG00000116750	1	-	193016097	193025801	3036	exon_intron	novel
novel_circ_014453	3.6	0	45.1845	0.001	-15.4635	0.0107599	0.718066	yes	ENSG00000080345	2	+	151437241	151446575	872	annot_exons	hsa_circ_0056719
novel_circ_020568	31	8.2	422.238	105.817	-1.99649	0.010766	0.718066	yes	ENSG00000164176	5	-	84060300	84066606	486	annot_exons	hsa_circ_0073244
novel_circ_023990	0	4	0.001	51.9709	15.6654	0.0108695	0.723205	yes	ENSG00000131558	7	+	133317284	133375002	526	annot_exons	hsa_circ_0008419
novel_circ_007364	39.4	15.2	540.703	233.129	-1.21371	0.0109196	0.724777	yes	ENSG00000083544	13	+	60439688	60467379	454	annot_exons	hsa_circ_0003441
novel_circ_002424	0.2	2.8	1.9876	49.5386	4.63946	0.010952	0.725165	yes	ENSG00000154380	1	-	225554906	225567414	344	annot_exons	hsa_circ_0016662
novel_circ_009898	4.4	0	51.8948	0.001	-15.6633	0.0109808	0.725314	yes	ENSG00000133392	16	-	15782385	15786732	217	annot_exons	novel
novel_circ_000909	0	9.4	0.001	83.8914	16.3562	0.0110971	0.731229	yes	ENSG00000132849	1	+	62079450	62084648	252	annot_exons	hsa_circ_0012785
novel_circ_023881	0	6.8	0.001	192.782	17.5566	0.0111438	0.731982	yes	ENSG00000106034	7	+	121099926	121100094	169	one_exon	novel
novel_circ_022719	0	2.6	0.001	38.9651	15.2499	0.0111643	0.731982	yes	ENSG00000186625	6	-	149597063	149598350	389	annot_exons	hsa_circ_0078214
novel_circ_008597	4.2	94.2	61.8286	971.242	3.97348	0.0112054	0.731982	yes	NA	14	-	105643300	105741569	98270	intergenic	novel
novel_circ_025301	0	2.2	0.001	41.2225	15.3311	0.0112326	0.731982	yes	ENSG00000131773	8	+	135521237	135548900	383	annot_exons	novel
novel_circ_004927	0.8	11	12.1129	295.292	4.60753	0.0112423	0.731982	yes	ENSG00000162105	11	-	70659828	70661678	208	annot_exons	novel
novel_circ_014794	3.8	0	44.4735	0.001	-15.4407	0.0113694	0.733876	yes	ENSG00000151687	2	+	189719572	189728420	807	annot_exons	novel
novel_circ_012854	0	8.8	0.001	155.34	17.2451	0.0113916	0.733876	yes	ENSG00000161551	19	-	51860904	51880877	13304	exon_intron	novel
novel_circ_008628	0.8	20.2	17.031	311.511	4.19304	0.0114294	0.733876	yes	NA	14	-	106235470	106335386	99917	intergenic	novel
novel_circ_016043	5.4	0.6	99.1406	9.88983	-3.32546	0.011467	0.733876	yes	NA	21	+	16583486	16584417	932	intergenic	novel
novel_circ_020681	3.2	0	37.5056	0.001	-15.1948	0.0115101	0.733876	yes	ENSG00000151422	5	+	108768093	108835807	696	annot_exons	novel
novel_circ_008758	0.2	5.4	4.76156	85.5116	4.16661	0.011529	0.733876	yes	ENSG00000137804	15	+	41356039	41377304	784	annot_exons	hsa_circ_0008346
novel_circ_018254	0.8	7.2	7.89794	99.6533	3.65737	0.0115379	0.733876	yes	ENSG00000136603	3	+	170359699	170384765	2062	annot_exons	novel
novel_circ_019363	18.6	3.4	214.944	47.6792	-2.17253	0.0115511	0.733876	yes	ENSG00000138777	4	-	105446383	105456745	284	annot_exons	hsa_circ_0007477
novel_circ_016406	0.8	14.2	10.7069	201.704	4.23563	0.0115713	0.733876	yes	NA	22	+	22759071	22823148	64078	intergenic	novel
novel_circ_000299	11.4	3	162.262	41.7753	-1.95761	0.011605	0.733876	yes	ENSG00000004487	1	+	23030469	23059167	816	annot_exons	hsa_circ_0007822
novel_circ_004320	0	2.6	0.001	35.8493	15.1297	0.0116093	0.733876	yes	ENSG00000110422	11	+	33286413	33286952	540	one_exon	hsa_circ_0002127
novel_circ_011210	15.4	5.2	210.293	63.9277	-1.71789	0.0116105	0.733876	yes	ENSG00000153933	17	+	56848696	56856625	324	annot_exons	hsa_circ_001686
novel_circ_024534	2.6	0	39.273	0.001	-15.2613	0.0117116	0.733876	yes	ENSG00000165102	8	+	43158575	43172386	586	annot_exons	novel
novel_circ_001906	0	6.4	0.001	181.442	17.4691	0.0117147	0.733876	yes	ENSG00000075391	1	+	178283564	178300118	255	annot_exons	hsa_circ_0002846
novel_circ_006593	8	0.4	81.7184	4.2584	-4.26228	0.011723	0.733876	yes	ENSG00000076555	12	+	109249984	109259108	827	annot_exons	hsa_circ_0028129
novel_circ_021934	4.4	0.2	53.6702	3.66939	-3.87051	0.0117265	0.733876	yes	ENSG00000146151	6	-	55514048	55542140	434	annot_exons	novel
novel_circ_019696	5.6	0.4	70.8065	3.41469	-4.37406	0.0117276	0.733876	yes	ENSG00000109686	4	-	151137732	151165696	962	annot_exons	novel
novel_circ_013981	0	2.6	0.001	39.9445	15.2857	0.0117724	0.734554	yes	ENSG00000116127	2	+	73489634	73491498	1865	one_exon	hsa_circ_0055240
novel_circ_009331	0	2.6	0.001	51.6417	15.6562	0.0118101	0.734554	yes	ENSG00000137831	15	-	70668963	70669176	214	one_exon	novel
novel_circ_022855	4.2	0	58.6687	0.001	-15.8403	0.0118248	0.734554	yes	ENSG00000146477	6	+	160397979	160410846	546	annot_exons	hsa_circ_0078607
novel_circ_009050	0.2	3.4	4.06884	54.7356	3.74979	0.0118486	0.734554	yes	ENSG00000069869	15	-	55915284	55916911	1628	one_exon	novel
novel_circ_018882	5.2	0	60.3106	0.001	-15.8801	0.0118819	0.734554	yes	ENSG00000163697	4	-	41142987	41143142	156	one_exon	hsa_circ_0069570
novel_circ_025596	6	0	78.5093	0.001	-16.2606	0.0118996	0.734554	yes	NA	9	+	22723309	22768403	45095	intergenic	novel
novel_circ_015181	0	2.2	0.001	36.672	15.1624	0.0119725	0.736104	yes	ENSG00000116120	2	-	222630113	222634541	393	annot_exons	hsa_circ_0058441
novel_circ_013730	0	2.4	0.001	49.4237	15.5929	0.0119786	0.736104	yes	NA	2	+	61178981	61186497	7517	intergenic	novel
novel_circ_024855	0	2.8	0.001	68.8217	16.0706	0.0120985	0.741808	yes	ENSG00000104413	8	+	94678203	94692827	320	annot_exons	hsa_circ_0084929
novel_circ_009471	8.2	1.2	102.654	12.0672	-3.08862	0.0122253	0.745657	yes	ENSG00000188266	15	+	78513084	78515107	482	annot_exons	novel
novel_circ_023520	0.4	3.6	3.97519	48.8594	3.61954	0.0122326	0.745657	yes	ENSG00000187257	7	+	77765495	77778814	843	annot_exons	novel
novel_circ_002546	0.4	4	5.49269	67.1235	3.61123	0.0122431	0.745657	yes	ENSG00000143674	1	+	233346442	233362293	747	annot_exons	novel
novel_circ_023672	0	2	0.001	34.1177	15.0582	0.0123515	0.748018	yes	ENSG00000158528	7	+	95198349	95268707	1069	annot_exons	novel
novel_circ_017849	0.2	3	1.9876	52.2672	4.71681	0.0123677	0.748018	yes	ENSG00000181789	3	+	129265549	129267099	320	annot_exons	hsa_circ_0004271
novel_circ_025121	4.4	15.8	63.336	248.599	1.97272	0.0123681	0.748018	yes	ENSG00000147677	8	-	116655856	116658980	418	annot_exons	hsa_circ_0005231
novel_circ_019212	40.8	12.2	603.165	165.615	-1.86472	0.0123913	0.748018	yes	ENSG00000163629	4	+	86764593	86767976	487	annot_exons	hsa_circ_0007948
novel_circ_010322	0	6	0.001	78.4904	16.2602	0.0126184	0.755328	yes	ENSG00000072736	16	+	68181475	68183366	183	annot_exons	hsa_circ_0039934
novel_circ_021753	0	5.2	0.001	91.9306	16.4883	0.012619	0.755328	yes	ENSG00000096060	6	-	35619096	35646366	4050	exon_intron	novel
novel_circ_027300	6.4	0.2	69.7337	3.53045	-4.30393	0.0126367	0.755328	yes	ENSG00000184258	X	-	140784115	140784330	216	one_exon	novel
novel_circ_014176	0	2.8	0.001	35.8274	15.1288	0.0126668	0.755328	yes	ENSG00000135966	2	-	105296356	105298705	350	annot_exons	novel
novel_circ_026904	0	6	0.001	170.102	17.376	0.0126735	0.755328	yes	ENSG00000147140	X	+	71290628	71291971	357	exon_intron	novel
novel_circ_002421	0	2.4	0.001	35.0045	15.0953	0.0126781	0.755328	yes	ENSG00000154380	1	-	225519198	225567414	866	annot_exons	novel
novel_circ_005681	0	10.4	0.001	132.655	17.0173	0.0127322	0.755819	yes	ENSG00000139083	12	-	11668735	11679354	10620	antisense	novel
novel_circ_006834	0	2	0.001	32.9607	15.0085	0.0127416	0.755819	yes	ENSG00000111361	12	+	123624879	123626424	1546	antisense	novel
novel_circ_003360	5	0.4	58.7103	7.0609	-3.05569	0.0128388	0.757351	yes	ENSG00000122912	10	-	68483420	68493570	660	annot_exons	hsa_circ_0002920
novel_circ_024125	7.2	0.4	77.0652	5.10211	-3.91692	0.0128481	0.757351	yes	NA	7	-	149550868	149558839	7972	intergenic	novel
novel_circ_023845	1	8.6	16.8744	121.341	2.84616	0.0128852	0.757351	yes	ENSG00000184903	7	-	111487238	111521449	241	annot_exons	hsa_circ_0081963
novel_circ_013395	0.6	5	5.96279	107.794	4.17615	0.0129121	0.757351	yes	ENSG00000055332	2	-	37103462	37103894	433	one_exon	novel
novel_circ_004297	5.4	0.2	70.1414	3.66939	-4.25665	0.012928	0.757351	yes	ENSG00000066382	11	-	30495296	30536175	408	annot_exons	hsa_circ_0021549
novel_circ_019213	21	5.6	284.936	70.2682	-2.01969	0.0129336	0.757351	yes	ENSG00000163629	4	+	86772778	86775652	723	annot_exons	hsa_circ_0007324
novel_circ_011897	0	7.6	0.001	139.437	17.0893	0.0130888	0.762392	yes	ENSG00000101773	18	+	22936754	22936960	207	one_exon	novel
novel_circ_008933	8.6	1.8	112.195	24.2103	-2.21232	0.0130975	0.762392	yes	ENSG00000156958	15	+	49235851	49283718	490	annot_exons	hsa_circ_0035188
novel_circ_022738	0	10.2	0.001	130.104	16.9893	0.0131034	0.762392	yes	ENSG00000120256	6	-	149836085	149837463	339	annot_exons	hsa_circ_0078260
novel_circ_014971	0	5.8	0.001	164.432	17.3271	0.0132412	0.768779	yes	ENSG00000144426	2	+	203107420	203113318	1237	annot_exons	novel
novel_circ_010150	0	2.6	0.001	43.2443	15.4002	0.0133463	0.771207	yes	ENSG00000102921	16	-	48546147	48562444	2135	annot_exons	novel
novel_circ_002033	9.8	1.6	135.728	23.469	-2.5319	0.0133747	0.771207	yes	ENSG00000116711	1	+	186893011	186911389	443	annot_exons	novel
novel_circ_014111	3.6	0	43.1786	0.001	-15.398	0.0134608	0.771207	yes	ENSG00000075568	2	-	97813971	97833426	605	annot_exons	novel
novel_circ_021133	243.2	97.2	3093.8	1212.11	-1.35186	0.0134609	0.771207	yes	ENSG00000055147	5	-	154033791	154034967	417	annot_exons	hsa_circ_000423
novel_circ_000056	0	10	0.001	127.553	16.9607	0.0134671	0.771207	yes	ENSG00000116285	1	-	8015495	8051314	25355	exon_intron	novel
novel_circ_007963	0	3.2	0.001	52.9312	15.6918	0.013468	0.771207	yes	ENSG00000087299	14	-	50265358	50294246	947	annot_exons	hsa_circ_0031842
novel_circ_021187	0	2.4	0.001	51.9737	15.6655	0.0134922	0.771207	yes	ENSG00000038274	5	+	163513555	163517674	1425	annot_exons	hsa_circ_0074854
novel_circ_020001	0	3	0.001	39.9301	15.2852	0.0135708	0.771207	yes	ENSG00000154122	5	-	14741827	14758598	698	annot_exons	hsa_circ_0003057
novel_circ_025567	5.8	1.2	89.8377	15.5777	-2.52784	0.0135727	0.771207	yes	ENSG00000177076	9	+	19423862	19424841	257	annot_exons	hsa_circ_0086482
novel_circ_015774	6.6	0.4	123.157	7.0609	-4.12451	0.013574	0.771207	yes	ENSG00000196090	20	-	42448220	42472562	407	annot_exons	hsa_circ_0060424
novel_circ_018103	0	2.8	0.001	40.1816	15.2942	0.0136344	0.771207	yes	ENSG00000144895	3	+	150562542	150563614	219	annot_exons	hsa_circ_0008138
novel_circ_014036	0	3	0.001	38.5527	15.2345	0.0136509	0.771207	yes	ENSG00000042493	2	-	85398020	85399285	376	annot_exons	hsa_circ_0055412
novel_circ_023544	47.6	13.6	724.395	186.984	-1.95386	0.0137071	0.771207	yes	ENSG00000075223	7	-	80789306	80810701	907	annot_exons	hsa_circ_0004365
novel_circ_011208	5	0.6	69.3465	9.88983	-2.80981	0.0137327	0.771207	yes	ENSG00000153933	17	+	56844019	56845809	280	annot_exons	hsa_circ_0044708
novel_circ_002791	0.8	5	10.7244	94.2583	3.13573	0.013772	0.771207	yes	ENSG00000165568	10	+	4830675	4908420	61931	exon_intron	novel
novel_circ_022087	1.6	27.2	25.8722	764.046	4.88418	0.0137811	0.771207	yes	ENSG00000146247	6	-	79015082	79019159	601	annot_exons	hsa_circ_0077141
novel_circ_019606	13	2.4	174.192	37.7099	-2.20766	0.0138468	0.771207	yes	ENSG00000109458	4	+	143415477	143469277	2272	annot_exons	novel
novel_circ_017135	0	5.6	0.001	158.762	17.2765	0.0138563	0.771207	yes	ENSG00000144668	3	+	37732712	37785078	822	annot_exons	novel
novel_circ_001450	0	3.6	0.001	50.4299	15.622	0.0138696	0.771207	yes	ENSG00000198162	1	+	117402186	117405645	353	annot_exons	hsa_circ_002089
novel_circ_026519	0.2	2.8	4.06884	43.7528	3.42668	0.0138844	0.771207	yes	ENSG00000198888	MT	+	1679	5313	3635	exon_intron	novel
novel_circ_007571	3.2	0	51.0825	0.001	-15.6405	0.0138931	0.771207	yes	ENSG00000102452	13	-	101229393	101292366	827	annot_exons	novel
novel_circ_014829	0	2.6	0.001	36.9258	15.1723	0.0139035	0.771207	yes	ENSG00000196950	2	+	195680032	195681050	1019	one_exon	hsa_circ_0057550
novel_circ_005921	8	0.6	94.3884	11.0082	-3.10004	0.0139593	0.772736	yes	ENSG00000133687	12	-	29659880	29661379	680	exon_intron	novel
novel_circ_007052	3.8	0	43.4295	0.001	-15.4064	0.0139937	0.773007	yes	ENSG00000152520	13	+	28260447	28280541	1071	annot_exons	hsa_circ_0002552
novel_circ_007220	0.2	4.2	4.06884	56.9459	3.8069	0.0140406	0.773007	yes	ENSG00000023516	13	+	42285986	42308609	5372	annot_exons	novel
novel_circ_011111	9.2	2	153.055	26.6058	-2.52423	0.0140662	0.773007	yes	ENSG00000178852	17	+	47361378	47379253	921	annot_exons	novel
novel_circ_023027	0	13.8	0.001	117.807	16.8461	0.0141026	0.773007	yes	ENSG00000106460	7	+	12214809	12215027	219	one_exon	novel
novel_circ_004199	5.6	0	65.2542	0.001	-15.9938	0.0141364	0.773007	yes	ENSG00000152270	11	+	14786437	14869630	2280	annot_exons	novel
novel_circ_019142	0	2.2	0.001	29.0598	14.8267	0.0141474	0.773007	yes	ENSG00000138668	4	-	82354049	82359639	914	annot_exons	novel
novel_circ_010328	0	2.8	0.001	39.2022	15.2586	0.0141621	0.773007	yes	ENSG00000103064	16	+	68266593	68266721	129	one_exon	hsa_circ_0039943
novel_circ_003964	4.4	23.2	72.4928	291.412	2.00715	0.0143054	0.779272	yes	ENSG00000189319	10	-	124681607	124682379	773	one_exon	hsa_circ_000105
novel_circ_019939	0	2.8	0.001	38.7136	15.2406	0.0143379	0.779493	yes	ENSG00000113504	5	-	1057471	1065478	785	annot_exons	novel
novel_circ_017289	0	5.4	0.001	153.092	17.224	0.0144795	0.784092	yes	ENSG00000114316	3	-	49305715	49335596	2603	annot_exons	novel
novel_circ_015071	9.4	2.4	137.308	30.1594	-2.18673	0.0144799	0.784092	yes	ENSG00000197713	2	+	210015973	210021064	1979	annot_exons	hsa_circ_0007225
novel_circ_002811	26.6	57.2	382.3	955.615	1.32172	0.0145672	0.784691	yes	ENSG00000057608	10	-	5785142	5800705	674	annot_exons	hsa_circ_0005379
novel_circ_026091	4.8	0.2	63.9349	3.66939	-4.12299	0.0145683	0.784691	yes	ENSG00000165124	9	-	110465865	110472323	723	annot_exons	novel
novel_circ_026145	0.6	6	10.818	90.8011	3.06928	0.0146034	0.784691	yes	ENSG00000119314	9	-	112262435	112297916	567	annot_exons	hsa_circ_0008192
novel_circ_018655	0.8	4	9.46789	76.4354	3.01313	0.0146637	0.784691	yes	ENSG00000159788	4	+	3316070	3318051	1982	one_exon	hsa_circ_0002429
novel_circ_004931	0	3.6	0.001	94.1356	16.5225	0.014671	0.784691	yes	ENSG00000162105	11	-	71109941	71119032	385	annot_exons	novel
novel_circ_022080	20.4	3.6	276.835	62.5872	-2.14509	0.0146735	0.784691	yes	NA	6	-	77271340	77273307	1968	intergenic	novel
novel_circ_008061	0	2.6	0.001	35.4192	15.1122	0.0147102	0.784691	yes	ENSG00000139970	14	-	59726919	59727668	750	one_exon	novel
novel_circ_013416	3.2	0	38.7341	0.001	-15.2413	0.0147205	0.784691	yes	NA	2	+	38121985	38147998	26014	intergenic	novel
novel_circ_010004	0	2.4	0.001	46.0103	15.4897	0.0148103	0.787945	yes	ENSG00000168434	16	-	23413448	23417121	272	annot_exons	hsa_circ_0002902
novel_circ_014125	20	7.2	273.856	88.8626	-1.62377	0.0148977	0.791051	yes	ENSG00000185414	2	+	99186177	99195756	756	annot_exons	hsa_circ_001415
novel_circ_001610	0.2	3.2	1.9876	51.2019	4.6871	0.0150062	0.795271	yes	ENSG00000143552	1	-	154089421	154118808	1035	annot_exons	novel
novel_circ_019668	0.2	22	4.76156	623.707	7.03329	0.0151127	0.799366	yes	ENSG00000198589	4	-	150302625	150302792	168	one_exon	novel
novel_circ_018615	5.6	14.6	78.6925	236.695	1.58873	0.0154111	0.813045	yes	ENSG00000109685	4	+	1900626	1935262	1765	annot_exons	hsa_circ_001422
novel_circ_024344	8	0.4	86.0448	7.0609	-3.60716	0.0154363	0.813045	yes	ENSG00000197217	8	-	23434317	23439915	740	annot_exons	novel
novel_circ_012788	8.4	0.6	86.5708	5.12203	-4.07909	0.0154938	0.813045	yes	ENSG00000125740	19	+	45473738	45473963	226	one_exon	novel
novel_circ_020089	0.2	4.6	1.9876	52.218	4.71545	0.0155258	0.813045	yes	ENSG00000164190	5	+	36984676	36986301	1626	one_exon	novel
novel_circ_004359	0.2	3.8	1.9876	57.8844	4.86408	0.0155685	0.813045	yes	ENSG00000110435	11	+	34957384	34992379	932	annot_exons	novel
novel_circ_013139	4	0	48.4669	0.001	-15.5647	0.0155943	0.813045	yes	ENSG00000198399	2	-	24270671	24312375	2242	annot_exons	novel
novel_circ_016876	8.2	0.6	84.4647	6.94514	-3.60427	0.0156013	0.813045	yes	ENSG00000132170	3	+	12379704	12381491	398	annot_exons	hsa_circ_0064338
novel_circ_013810	38.6	13.6	505.768	175.221	-1.5293	0.0156092	0.813045	yes	ENSG00000115504	2	+	62979188	62996766	751	annot_exons	hsa_circ_0005552
novel_circ_000983	15	83.4	176.061	832.167	2.2408	0.0156884	0.814371	yes	ENSG00000184588	1	+	65913245	65918835	351	annot_exons	hsa_circ_0008433
novel_circ_025467	62.4	26	851.494	356.954	-1.25426	0.0157046	0.814371	yes	ENSG00000147854	9	+	6420912	6434173	836	annot_exons	hsa_circ_0002359
novel_circ_021336	13.6	40.2	184.8	668.602	1.85518	0.0157352	0.814371	yes	ENSG00000050748	5	-	180261684	180280608	738	annot_exons	hsa_circ_001168
novel_circ_000058	0	8.8	0.001	112.246	16.7763	0.0157821	0.814371	yes	ENSG00000116285	1	-	8015495	8051334	25375	exon_intron	novel
novel_circ_007116	4.4	0.2	52.0198	3.66939	-3.82545	0.0157835	0.814371	yes	ENSG00000133116	13	+	33060679	33061780	1102	one_exon	novel
novel_circ_013577	0	2.8	0.001	36.9489	15.1732	0.0160685	0.826881	yes	ENSG00000068724	2	+	46974973	46978907	247	annot_exons	hsa_circ_0003478
novel_circ_012725	8.6	2.2	137.492	29.9035	-2.20096	0.0160865	0.826881	yes	ENSG00000128000	19	-	40034950	40036626	1677	one_exon	novel
novel_circ_011015	8.2	23.8	120.222	410.672	1.77229	0.0160973	0.826435	yes	ENSG00000141736	17	+	39708321	39710481	676	annot_exons	hsa_circ_0007766
novel_circ_020132	3.4	0	45.6332	0.001	-15.4778	0.0161518	0.828682	yes	ENSG00000113594	5	-	38493606	38504121	774	annot_exons	novel
novel_circ_018772	5.8	0.6	81.0743	5.12203	-3.98446	0.0162956	0.833166	yes	ENSG00000168228	4	+	25349492	25364505	545	annot_exons	hsa_circ_0007107
novel_circ_010522	15	47.2	218.017	773.85	1.82762	0.016312	0.833166	yes	ENSG00000172530	16	+	87975048	87984259	701	annot_exons	hsa_circ_0040809
novel_circ_026251	0	4.8	0.001	136.081	17.0541	0.0163306	0.833166	yes	ENSG00000056586	9	-	122879912	122882502	2123	exon_intron	novel
novel_circ_021221	0	2.4	0.001	45.1831	15.4635	0.016375	0.833876	yes	ENSG00000204764	5	+	170878097	170892553	405	annot_exons	novel
novel_circ_013661	1.8	31.8	26.2763	581.332	4.46753	0.0164519	0.835114	yes	ENSG00000068878	2	-	53948421	53949283	258	annot_exons	novel
novel_circ_027266	5.4	0.4	68.4878	4.2584	-4.00746	0.0165004	0.835114	yes	ENSG00000184258	X	+	140783753	140783970	218	antisense	novel
novel_circ_017389	0	6.4	0.001	117.42	16.8413	0.016523	0.835114	yes	ENSG00000157500	3	+	57240465	57249548	767	annot_exons	novel
novel_circ_017524	3.8	0.2	53.5059	3.53045	-3.92177	0.0165559	0.835114	yes	ENSG00000169855	3	-	78714397	78717883	388	annot_exons	hsa_circ_0066568
novel_circ_014943	16	3.6	214.84	62.6479	-1.77793	0.0165615	0.835114	yes	ENSG00000138439	2	+	202755538	202759353	491	annot_exons	novel
novel_circ_018842	5.4	0.6	79.417	9.61195	-3.04655	0.0165826	0.835114	yes	ENSG00000121892	4	-	39841948	39849652	571	annot_exons	novel
novel_circ_008757	0	2.6	0.001	33.1406	15.0163	0.0166198	0.83545	yes	ENSG00000137804	15	+	41356039	41375828	675	annot_exons	hsa_circ_0008926
novel_circ_014077	0.6	7.2	10.1253	90.7363	3.16372	0.0166962	0.837753	yes	NA	2	+	88801099	88804880	3782	intergenic	novel
novel_circ_017828	1.6	5.8	21.4973	86.899	2.01519	0.0167529	0.837885	yes	ENSG00000058262	3	+	128060102	128060661	264	annot_exons	hsa_circ_0007841
novel_circ_024966	5	0.4	60.5935	4.2584	-3.83078	0.0167601	0.837885	yes	ENSG00000132554	8	-	100047463	100066296	1229	annot_exons	novel
novel_circ_027052	0	2.4	0.001	55.6199	15.7633	0.0168592	0.839789	yes	ENSG00000080561	X	+	107840670	107905626	1069	annot_exons	hsa_circ_0007966
novel_circ_007700	0	2.4	0.001	31.4333	14.94	0.0168597	0.839789	yes	ENSG00000254505	14	-	24211415	24211829	328	annot_exons	hsa_circ_0031359
novel_circ_027173	2	18	35.9622	228.571	2.66809	0.0169733	0.841411	yes	NA	X	-	131749306	131794466	45161	intergenic	hsa_circ_001992
novel_circ_024086	7.2	0.2	73.1627	2.55105	-4.84194	0.016977	0.841411	yes	ENSG00000146966	7	-	140601403	140602542	1140	one_exon	hsa_circ_0002142
novel_circ_005630	0	3	0.001	38.1457	15.2192	0.0169845	0.841411	yes	ENSG00000177675	12	-	7396095	7406852	1309	annot_exons	novel
novel_circ_006737	6.2	19	89.3649	266.222	1.57485	0.0170325	0.841947	yes	ENSG00000089154	12	-	120154970	120155719	389	annot_exons	hsa_circ_000153
novel_circ_007100	0.2	2.8	4.76156	41.6164	3.12765	0.0170843	0.841947	yes	ENSG00000244754	13	-	32480590	32527532	37705	exon_intron	hsa_circ_0005723
novel_circ_018816	0	2.8	0.001	40.5588	15.3077	0.0170877	0.841947	yes	ENSG00000065882	4	+	38089932	38118192	912	annot_exons	hsa_circ_0007486
novel_circ_004646	9.4	1	102.666	10.3598	-3.30889	0.0172237	0.845308	yes	ENSG00000124942	11	-	62531548	62531931	384	one_exon	novel
novel_circ_021446	0	4.6	0.001	130.411	16.9927	0.0172491	0.845308	yes	NA	6	-	9768931	9819424	50494	intergenic	novel
novel_circ_007041	21.2	6	265.683	77.6391	-1.77485	0.0172613	0.845308	yes	ENSG00000152520	13	+	28197185	28220378	310	annot_exons	hsa_circ_0006597
novel_circ_023296	14.2	4	183.19	47.7588	-1.9395	0.0173447	0.845308	yes	ENSG00000106571	7	-	42023468	42026412	469	annot_exons	hsa_circ_0079947
novel_circ_026524	0	2	0.001	41.1607	15.329	0.0173474	0.845308	yes	ENSG00000198804	MT	+	1680	11424	9745	exon_intron	novel
novel_circ_015256	14.8	4.4	204.58	54.9619	-1.89616	0.0174425	0.845308	yes	ENSG00000153827	2	-	229836848	229880128	1319	annot_exons	hsa_circ_0007381
novel_circ_027238	4.4	0	48.8111	0.001	-15.5749	0.0174557	0.845308	yes	ENSG00000184258	X	+	140783490	140783788	299	antisense	novel
novel_circ_001000	123.6	46.2	1770.39	711.712	-1.31471	0.0174637	0.845308	yes	ENSG00000152763	1	-	66891154	66905375	815	annot_exons	hsa_circ_0006677
novel_circ_004046	0	2.4	0.001	39.533	15.2708	0.0174851	0.845308	yes	ENSG00000078902	11	-	1286002	1295794	577	annot_exons	hsa_circ_0008301
novel_circ_020721	28.4	9.6	406.436	130.937	-1.63416	0.0174911	0.845308	yes	ENSG00000172795	5	+	112985835	113004077	889	annot_exons	hsa_circ_000717
novel_circ_026003	0.2	3.2	1.9876	53.2344	4.74326	0.017496	0.845308	yes	ENSG00000023318	9	-	100006506	100022226	730	annot_exons	hsa_circ_0087749
novel_circ_012633	0	3.2	0.001	49.918	15.6073	0.0175539	0.846613	yes	ENSG00000257103	19	+	34194478	34196763	294	annot_exons	hsa_circ_0006446
novel_circ_005881	3.2	0.4	54.5184	4.2584	-3.67836	0.0176755	0.849876	yes	ENSG00000064115	12	-	26996742	26999676	272	annot_exons	hsa_circ_0007683
novel_circ_020790	38.6	12.6	475.137	148.769	-1.67527	0.0177075	0.849876	yes	ENSG00000168916	5	-	124701014	124701269	256	one_exon	hsa_circ_000005
novel_circ_023729	1.8	8.4	19.9696	125.677	2.65384	0.0177372	0.849876	yes	ENSG00000106261	7	+	100023417	100024305	668	annot_exons	novel
novel_circ_020259	5	0.6	86.5755	13.0088	-2.73447	0.0177459	0.849876	yes	ENSG00000134352	5	-	55963352	55968396	443	annot_exons	novel
novel_circ_017187	0.2	2.8	4.06884	43.6138	3.42209	0.0177984	0.850899	yes	ENSG00000163814	3	-	45110473	45112445	732	annot_exons	novel
novel_circ_009804	4	17.4	65.5424	277.985	2.08451	0.0178782	0.853223	yes	ENSG00000153406	16	-	4466153	4469465	489	annot_exons	hsa_circ_0007788
novel_circ_011899	14	1.8	234.488	36.6509	-2.67759	0.0180805	0.85881	yes	ENSG00000101773	18	+	22968806	22984990	461	annot_exons	novel
novel_circ_010632	25.4	9	323.582	109.765	-1.55971	0.0181052	0.85881	yes	ENSG00000074755	17	-	4066447	4072756	564	annot_exons	hsa_circ_0004767
novel_circ_013432	4.2	0.4	66.4056	5.10211	-3.70214	0.0181459	0.85881	yes	ENSG00000188010	2	+	38880179	38881578	313	annot_exons	novel
novel_circ_013001	0	2.8	0.001	35.417	15.1122	0.0182039	0.85881	yes	ENSG00000115756	2	+	10419734	10420135	402	one_exon	hsa_circ_000296
novel_circ_019547	0	2.8	0.001	32.4944	14.9879	0.0182106	0.85881	yes	ENSG00000151466	4	+	128992165	129003874	11710	antisense	novel
novel_circ_016168	0	3	0.001	39.1283	15.2559	0.0182245	0.85881	yes	NA	21	-	36130636	36130929	294	intergenic	novel
novel_circ_019379	7.4	0.6	100.285	8.90718	-3.493	0.0182587	0.85881	yes	ENSG00000168743	4	+	105911149	105911732	584	intronic	novel
novel_circ_008247	0.2	4.6	4.76156	63.3309	3.7334	0.0182603	0.85881	yes	ENSG00000165861	14	-	72993143	72993357	215	one_exon	hsa_circ_0032491
novel_circ_021445	0	4.4	0.001	124.741	16.9286	0.0182779	0.85881	yes	NA	6	-	9768931	9809714	40784	intergenic	novel
novel_circ_008663	4.8	0.8	65.1631	10.4756	-2.63702	0.018388	0.862502	yes	ENSG00000128731	15	-	28260777	28263169	446	annot_exons	hsa_circ_0005387
novel_circ_009857	1	5.4	15.747	83.8394	2.41256	0.018471	0.864912	yes	ENSG00000171490	16	-	11846501	11847806	390	annot_exons	hsa_circ_0006979
novel_circ_013459	5.4	1.2	68.282	11.9315	-2.51673	0.0185222	0.865827	yes	ENSG00000011566	2	-	39336920	39337581	104	annot_exons	hsa_circ_0054214
novel_circ_015690	5	0.4	64.7066	5.23779	-3.62688	0.0185849	0.867273	yes	ENSG00000025293	20	+	35801491	35863400	935	annot_exons	novel
novel_circ_005794	0.2	12.6	4.06884	222.418	5.77251	0.0187243	0.869804	yes	ENSG00000205754	12	+	21043334	21054636	955	annot_exons	hsa_circ_0025582
novel_circ_005598	10.6	2	121.706	17.9172	-2.76398	0.0187485	0.869804	yes	ENSG00000047617	12	-	5799507	5832603	422	annot_exons	novel
novel_circ_001250	26.4	7.8	323.874	96.5223	-1.7465	0.0187681	0.869804	yes	ENSG00000117569	1	+	96769703	96785254	789	annot_exons	hsa_circ_0013252
novel_circ_022458	4.2	0	48.1285	0.001	-15.5546	0.0188074	0.869804	yes	NA	6	-	125370416	125374321	3906	intergenic	novel
novel_circ_007177	0	2.4	0.001	31.4719	14.9418	0.0188399	0.869804	yes	ENSG00000120690	13	-	40981983	40982282	300	one_exon	novel
novel_circ_023085	0	3	0.001	35.6145	15.1202	0.0188474	0.869804	yes	ENSG00000048052	7	+	18666213	18666476	264	one_exon	hsa_circ_0007904
novel_circ_002402	0	2.4	0.001	40.4803	15.3049	0.0188618	0.869804	yes	ENSG00000185842	1	+	225144397	225185425	1284	annot_exons	novel
novel_circ_024248	2.4	0	37.6542	0.001	-15.2005	0.0190022	0.874524	yes	ENSG00000164741	8	-	13088487	13091432	552	annot_exons	novel
novel_circ_003889	11.4	1.4	139.727	21.7616	-2.68275	0.0190281	0.874524	yes	ENSG00000151892	10	-	116089741	116096764	427	annot_exons	hsa_circ_0005239
novel_circ_023149	0	7.6	0.001	96.94	16.5648	0.0191088	0.876448	yes	ENSG00000070882	7	-	24892377	24892621	245	one_exon	hsa_circ_0079642
novel_circ_016632	2.4	0	38.1141	0.001	-15.218	0.019134	0.876448	yes	ENSG00000100354	22	+	40273425	40280143	446	annot_exons	hsa_circ_0063410
novel_circ_024208	48.8	10	626.123	193.249	-1.69598	0.019169	0.876528	yes	ENSG00000126870	7	+	158911550	158918869	461	annot_exons	hsa_circ_0083234
novel_circ_026169	0	2.6	0.001	35.7104	15.1241	0.0191999	0.876528	yes	ENSG00000157693	9	+	114633768	114638726	375	annot_exons	hsa_circ_0088190
novel_circ_020561	0.2	3	4.06884	58.4312	3.84405	0.0192481	0.877123	yes	ENSG00000038427	5	+	83519349	83522309	2961	one_exon	hsa_circ_0073236
novel_circ_015782	0.8	6.6	16.2723	147.066	3.17597	0.019279	0.877123	yes	ENSG00000101057	20	+	43702490	43705358	554	annot_exons	hsa_circ_0006332
novel_circ_005277	0.6	4	8.73676	58.3511	2.73959	0.0193091	0.877123	yes	ENSG00000149308	11	-	108172199	108177090	1879	annot_exons	novel
novel_circ_020258	10.8	3.6	172.174	38.2054	-2.17202	0.0193937	0.879504	yes	ENSG00000134352	5	-	55960402	55968396	603	annot_exons	hsa_circ_0007304
novel_circ_012431	0	4.2	0.001	119.071	16.8615	0.0194359	0.879958	yes	ENSG00000214212	19	+	10869218	10871922	2705	exon_intron	novel
novel_circ_011108	4	0.8	58.1735	6.82938	-3.09054	0.0194935	0.881106	yes	ENSG00000178852	17	+	47328269	47345098	848	annot_exons	hsa_circ_0044241
novel_circ_018548	9.2	20.8	112.506	344.796	1.61574	0.0196148	0.885128	yes	ENSG00000075711	3	-	197104903	197119530	381	annot_exons	hsa_circ_0008500
novel_circ_014954	14	4.4	196.961	57.5252	-1.77565	0.0196972	0.886457	yes	ENSG00000138380	2	+	202952559	202961426	526	annot_exons	hsa_circ_0003747
novel_circ_004853	3.4	0.2	48.0521	2.55105	-4.23543	0.0197242	0.886457	yes	ENSG00000110066	11	-	68171015	68185928	817	annot_exons	novel
novel_circ_011265	24	7.6	311.488	93.4187	-1.73739	0.0197553	0.886457	yes	ENSG00000062716	17	+	59731421	59773885	740	annot_exons	hsa_circ_0005077
novel_circ_012950	3.8	0	40.642	0.001	-15.3107	0.019792	0.886457	yes	ENSG00000115705	2	+	1433438	1456282	1227	annot_exons	novel
novel_circ_025375	0.4	5	9.52313	70.3532	2.88511	0.0198064	0.886457	yes	ENSG00000179832	8	+	144190784	144200541	579	annot_exons	hsa_circ_001545
novel_circ_012241	0	7.4	0.001	94.389	16.5263	0.0198965	0.889034	yes	ENSG00000131196	18	+	79450954	79467582	503	annot_exons	novel
novel_circ_019202	3.8	0	44.7346	0.001	-15.4491	0.0199734	0.891016	yes	ENSG00000138639	4	+	85972036	85977691	528	annot_exons	novel
novel_circ_010046	0.4	3	3.97519	45.4569	3.5154	0.0200611	0.893471	yes	ENSG00000169180	16	-	28166508	28169909	238	annot_exons	hsa_circ_0008223
novel_circ_005989	0	2.6	0.001	53.7813	15.7148	0.0201237	0.893771	yes	ENSG00000188906	12	+	40302789	40304134	281	annot_exons	hsa_circ_0025887
novel_circ_000757	1.2	6	12.6843	74.9944	2.56373	0.0201763	0.893771	yes	ENSG00000185104	1	-	50535369	50596216	750	annot_exons	hsa_circ_0012397
novel_circ_001057	6.6	0	68.3647	0.001	-16.061	0.0201912	0.893771	yes	ENSG00000154027	1	+	77286941	77297947	639	annot_exons	novel
novel_circ_008941	6.2	0	61.1435	0.001	-15.8999	0.0201986	0.893771	yes	ENSG00000104043	15	-	49859818	49866484	928	annot_exons	novel
novel_circ_001585	20	7.4	266.605	89.9038	-1.56825	0.0202454	0.894396	yes	ENSG00000143376	1	+	151658235	151668635	606	annot_exons	hsa_circ_0002394
novel_circ_003187	0	2.4	0.001	43.8122	15.419	0.0203656	0.898253	yes	ENSG00000198105	10	-	37803833	37838111	29507	exon_intron	novel
novel_circ_004959	3.4	0	39.4058	0.001	-15.2661	0.020471	0.901265	yes	ENSG00000168014	11	-	74118228	74118382	155	one_exon	hsa_circ_0023554
novel_circ_002844	5.8	28	102.426	482.284	2.2353	0.0205039	0.901265	yes	ENSG00000198879	10	-	7367649	7381949	487	annot_exons	hsa_circ_0017648
novel_circ_005796	0.6	21	5.96279	370.697	5.95811	0.020591	0.901265	yes	ENSG00000205754	12	+	21043334	21076569	1138	annot_exons	hsa_circ_0025583
novel_circ_015533	0	5.4	0.001	99.0735	16.5962	0.0205919	0.901265	yes	ENSG00000125870	20	+	16688470	16732336	41967	exon_intron	novel
novel_circ_016941	9.8	3.2	142.484	43.0691	-1.72608	0.020607	0.901265	yes	ENSG00000131374	3	-	17508474	17586557	862	exon_intron	novel
novel_circ_018217	2.4	0	38.5458	0.001	-15.2343	0.0206316	0.901265	yes	ENSG00000173889	3	-	170097076	170178938	4934	annot_exons	novel
novel_circ_020202	0.4	3.2	3.97519	48.8935	3.62055	0.0206827	0.902056	yes	ENSG00000112992	5	+	43675511	43677806	242	annot_exons	hsa_circ_0003832
novel_circ_004001	90.2	33	1219.06	538.221	-1.1795	0.0207209	0.902281	yes	ENSG00000150760	10	+	126970702	127000307	939	annot_exons	hsa_circ_0002669
novel_circ_016647	6.8	1.4	100.802	19.6606	-2.35814	0.0208735	0.905701	yes	ENSG00000196236	22	+	40881770	40886515	611	annot_exons	novel
novel_circ_002422	0	2	0.001	41.5159	15.3414	0.0208748	0.905701	yes	ENSG00000154380	1	-	225519251	225519475	225	one_exon	novel
novel_circ_012165	1	4.6	9.93799	79.871	3.00665	0.0209307	0.905701	yes	ENSG00000141664	18	+	62539681	62575550	2530	annot_exons	hsa_circ_0047885
novel_circ_008768	27.8	9.4	426.241	144.452	-1.56107	0.0209559	0.905701	yes	ENSG00000174197	15	+	41696075	41699159	1124	annot_exons	hsa_circ_001251
novel_circ_004406	0	3.8	0.001	41.148	15.3285	0.020965	0.905701	yes	ENSG00000157613	11	+	46312325	46312919	278	annot_exons	hsa_circ_0007719
novel_circ_024529	0.8	4.2	7.95039	68.7107	3.11144	0.0211319	0.9087	yes	ENSG00000168522	8	+	43064101	43077364	496	annot_exons	hsa_circ_0008397
novel_circ_003887	3.6	0	47.6557	0.001	-15.5404	0.0211328	0.9087	yes	ENSG00000107518	10	+	115120185	115171292	1055	annot_exons	novel
novel_circ_025200	3.2	10.6	38.933	151.353	1.95885	0.0212295	0.9087	yes	ENSG00000156802	8	-	123333878	123336532	427	annot_exons	hsa_circ_0085458
novel_circ_012306	3.6	0	46.8756	0.001	-15.5165	0.0212844	0.9087	yes	ENSG00000167676	19	+	4511342	4512331	990	antisense	novel
novel_circ_018374	29.4	12.2	388.78	170.292	-1.19094	0.0213066	0.9087	yes	ENSG00000114796	3	+	183643480	183651276	1126	annot_exons	hsa_circ_001644
novel_circ_023738	6.8	20.2	88.7777	284.147	1.67837	0.0213205	0.9087	yes	ENSG00000121716	7	+	100355143	100355804	662	exon_intron	hsa_circ_0005925
novel_circ_023923	14.2	3.6	217.412	55.0003	-1.98292	0.021325	0.9087	yes	ENSG00000205085	7	+	128674396	128674819	424	intronic	novel
novel_circ_002733	0.2	3	4.06884	51.9958	3.67571	0.0213284	0.9087	yes	ENSG00000196418	1	+	247156408	247159815	3408	antisense	novel
novel_circ_023655	5	0.8	69.03	12.3019	-2.48834	0.0213335	0.9087	yes	ENSG00000004766	7	+	93291703	93311272	913	annot_exons	hsa_circ_0003974
novel_circ_023247	20.4	6.8	298.331	100.19	-1.57417	0.0215312	0.914403	yes	ENSG00000122507	7	+	33349068	33388144	909	annot_exons	hsa_circ_0079812
novel_circ_023538	5	0	56.2389	0.001	-15.7793	0.0215343	0.914403	yes	ENSG00000135218	7	+	80662990	80674147	990	annot_exons	novel
novel_circ_011898	7.6	1	128.309	18.2466	-2.81392	0.0215914	0.915409	yes	ENSG00000101773	18	+	22936754	22949713	346	annot_exons	novel
novel_circ_004523	10.8	1	114.093	15.8324	-2.84926	0.0216817	0.917035	yes	ENSG00000124942	11	+	62520008	62520391	384	antisense	novel
novel_circ_027261	4.8	0	58.15	0.001	-15.8275	0.0216968	0.917035	yes	ENSG00000184258	X	+	140783715	140784060	346	antisense	novel
novel_circ_002372	0	6.8	0.001	86.7358	16.4043	0.0217804	0.918861	yes	ENSG00000185842	1	+	224952670	224964609	531	annot_exons	novel
novel_circ_005752	3	0.2	50.2546	3.66939	-3.77564	0.0218072	0.918861	yes	ENSG00000139144	12	+	18282004	18325098	1463	annot_exons	novel
novel_circ_023005	0.2	2.8	1.9876	42.1657	4.40697	0.0218937	0.919313	yes	ENSG00000106415	7	+	8055436	8071131	478	annot_exons	hsa_circ_001326
novel_circ_020137	5.8	0.4	75.5679	5.23779	-3.85074	0.0219176	0.919313	yes	ENSG00000113594	5	-	38527155	38530666	416	annot_exons	novel
novel_circ_026501	2.4	8.2	32.764	149.042	2.18553	0.0219579	0.919313	yes	ENSG00000198888	MT	+	952	5372	4421	exon_intron	novel
novel_circ_022173	56.2	22.4	774.698	338.454	-1.19468	0.0219614	0.919313	yes	ENSG00000188994	6	+	87210451	87218731	5822	exon_intron	hsa_circ_0004383
novel_circ_021366	0	2	0.001	27.6271	14.7538	0.0219869	0.919313	yes	ENSG00000112699	6	-	1930103	1960966	426	annot_exons	novel
novel_circ_000331	1.2	6.2	11.9081	98.6815	3.05084	0.0220197	0.919313	yes	ENSG00000130695	1	+	26257597	26259802	438	annot_exons	hsa_circ_001236
novel_circ_008037	0.4	4.2	8.13769	87.364	3.42435	0.0221171	0.920828	yes	ENSG00000070367	14	-	57240575	57241880	1306	intronic	novel
novel_circ_021747	0	5.2	0.001	91.7917	16.4861	0.0221554	0.920828	yes	ENSG00000096060	6	-	35597248	35642843	684	annot_exons	novel
novel_circ_023782	35.4	16	495.348	219.621	-1.17342	0.0221966	0.920828	yes	ENSG00000005483	7	+	105073619	105077433	633	annot_exons	hsa_circ_001320
novel_circ_010331	0	2.4	0.001	33.1174	15.0153	0.0222381	0.920828	yes	ENSG00000103064	16	+	68274691	68275249	559	one_exon	hsa_circ_0007669
novel_circ_013544	0	2.2	0.001	42.1049	15.3617	0.0222602	0.920828	yes	ENSG00000143919	2	+	44502689	44505730	3042	intronic	hsa_circ_001701
novel_circ_016240	13	4.4	199.167	66.7111	-1.57798	0.0222742	0.920828	yes	ENSG00000185658	21	-	39206108	39229436	1364	annot_exons	hsa_circ_001504
novel_circ_020135	10	0.4	106.355	9.33945	-3.50941	0.0223144	0.920828	yes	ENSG00000113594	5	-	38510464	38530666	1010	annot_exons	novel
novel_circ_020273	28.2	9	362.2	130.688	-1.47065	0.0223254	0.920828	yes	ENSG00000062194	5	-	57246297	57251138	4842	antisense	novel
novel_circ_011266	4.2	0.4	50.0148	4.2584	-3.55397	0.022461	0.925028	yes	ENSG00000062716	17	+	59731421	59773944	799	exon_intron	novel
novel_circ_011650	6.2	24.8	111.751	443.847	1.98977	0.0225462	0.925783	yes	ENSG00000141568	17	+	82563354	82568201	343	annot_exons	hsa_circ_001758
novel_circ_015971	4	0.8	52.4585	9.63513	-2.4448	0.0225696	0.925783	yes	NA	20	+	60180050	60180913	864	intergenic	hsa_circ_001695
novel_circ_020321	38.2	9.4	570.438	132.766	-2.10318	0.0225899	0.925783	yes	ENSG00000113593	5	+	65567513	65572286	850	annot_exons	hsa_circ_0072697
novel_circ_014677	0	3	0.001	34.1631	15.0602	0.0226462	0.925783	yes	ENSG00000152256	2	+	172564503	172596023	955	annot_exons	hsa_circ_0057098
novel_circ_017526	4	0.6	63.7284	6.80945	-3.22633	0.0226555	0.925783	yes	ENSG00000169855	3	-	78938601	78938927	327	one_exon	hsa_circ_0004788
novel_circ_024098	2	0	33.9089	0.001	-15.0494	0.0227026	0.925783	yes	ENSG00000157764	7	-	140794308	140834872	1537	annot_exons	novel
novel_circ_017474	18	5	284.833	59.5921	-2.25692	0.0227163	0.925783	yes	NA	3	+	67746771	67750660	3890	intergenic	novel
novel_circ_005798	0	4	0.001	66.9628	16.0311	0.0227598	0.925832	yes	ENSG00000205754	12	+	21067319	21076569	183	annot_exons	novel
novel_circ_017432	0	2.8	0.001	77.2412	16.2371	0.0227852	0.925832	yes	ENSG00000163636	3	-	64018599	64022523	681	annot_exons	hsa_circ_0066438
novel_circ_023536	7.2	0.2	81.0151	1.70734	-5.56837	0.0230111	0.932432	yes	ENSG00000135218	7	+	80656540	80666489	628	annot_exons	novel
novel_circ_017443	3	0	41.1709	0.001	-15.3293	0.0230159	0.932432	yes	NA	3	+	64972173	64974775	2603	intergenic	novel
novel_circ_014681	2.2	15.6	47.5076	212.04	2.15811	0.0230922	0.934116	yes	ENSG00000152256	2	+	172570726	172596023	519	annot_exons	hsa_circ_0006006
novel_circ_014903	0.2	3	1.9876	42.0697	4.40369	0.0231257	0.934116	yes	ENSG00000155744	2	-	201016991	201022932	338	annot_exons	hsa_circ_0057741
novel_circ_008496	4.2	18.4	62.8729	221.125	1.81435	0.0232025	0.935039	yes	ENSG00000127152	14	-	99257471	99257839	369	one_exon	hsa_circ_0033144
novel_circ_000889	0	2.4	0.001	36.1946	15.1435	0.0232304	0.935039	yes	ENSG00000132849	1	+	61856030	61927829	1611	annot_exons	novel
novel_circ_021765	0	5	0.001	88.2613	16.4295	0.0232512	0.935039	yes	NA	6	-	35765880	35769392	3513	intergenic	novel
novel_circ_017716	0	3.4	0.001	47.4212	15.5332	0.0234984	0.943404	yes	ENSG00000051341	3	-	121496808	121498670	319	annot_exons	novel
novel_circ_002103	0	2.2	0.001	29.8616	14.866	0.0235787	0.943404	yes	ENSG00000118200	1	+	200760839	200761098	260	one_exon	hsa_circ_0015837
novel_circ_001484	0	2.2	0.001	33.7857	15.0441	0.0235838	0.943404	yes	ENSG00000186141	1	+	145825757	145827005	609	annot_exons	hsa_circ_0013916
novel_circ_018555	3	0.2	41.0904	3.53045	-3.54088	0.0236218	0.943404	yes	ENSG00000075711	3	-	197130527	197161738	781	annot_exons	novel
novel_circ_023251	3.2	0.6	50.0425	5.96574	-3.06838	0.0236317	0.943404	yes	ENSG00000122507	7	+	33357855	33436800	49219	exon_intron	novel
novel_circ_020210	6.2	1.6	83.3087	17.3082	-2.26701	0.0237115	0.945212	yes	ENSG00000151883	5	+	50759643	50763242	338	annot_exons	hsa_circ_0006787
novel_circ_015996	0.6	3.4	5.96279	60.8986	3.35235	0.0237949	0.947153	yes	ENSG00000101152	20	+	63928335	63931022	504	annot_exons	hsa_circ_0007609
novel_circ_025233	14.6	49	248.255	759.43	1.61309	0.0238385	0.94751	yes	NA	8	+	127890589	127890998	410	intergenic	hsa_circ_000006
novel_circ_018113	7.6	1.6	127.245	21.2323	-2.58327	0.0239162	0.949164	yes	NA	3	-	151539153	151600951	61799	intergenic	novel
novel_circ_023127	97.2	44.4	1296.89	609.846	-1.08855	0.0239495	0.949164	yes	ENSG00000169193	7	+	23611171	23611553	383	one_exon	hsa_circ_000448
novel_circ_022789	73	32.6	1015.59	494.356	-1.0387	0.0239877	0.949303	yes	ENSG00000213079	6	+	154773989	154795139	576	annot_exons	hsa_circ_001832
novel_circ_011775	56.8	19.4	691.487	268.047	-1.36722	0.0241504	0.953216	yes	ENSG00000154845	18	-	9583117	9595102	815	annot_exons	hsa_circ_0009022
novel_circ_025425	5.6	37.8	64.7365	501.88	2.95469	0.0241764	0.953216	yes	ENSG00000107249	9	-	4286038	4286523	486	one_exon	hsa_circ_0002874
novel_circ_006891	0	2.8	0.001	39.9488	15.2859	0.0241912	0.953216	yes	ENSG00000061936	12	+	131764456	131778330	688	annot_exons	novel
novel_circ_000298	48.8	20.4	646.538	279.119	-1.21186	0.0242373	0.953658	yes	ENSG00000004487	1	+	23030469	23050520	360	annot_exons	hsa_circ_0009061
novel_circ_002631	2.8	0	43.4048	0.001	-15.4056	0.0242838	0.954115	yes	ENSG00000116984	1	+	236824119	236832078	424	annot_exons	novel
novel_circ_013141	0	2.6	0.001	33.8486	15.0468	0.0244006	0.95632	yes	ENSG00000198399	2	-	24293688	24295804	229	annot_exons	hsa_circ_0004348
novel_circ_020030	0	2.2	0.001	35.6926	15.1233	0.0244616	0.95632	yes	ENSG00000113384	5	-	32125793	32143880	1091	annot_exons	novel
novel_circ_026573	27.2	62.4	402.636	1209.1	1.58639	0.0244661	0.95632	yes	ENSG00000198886	MT	+	11510	11670	161	one_exon	novel
novel_circ_020893	0	2.4	0.001	33.7053	15.0407	0.0245296	0.95632	yes	ENSG00000113615	5	+	134697899	134703932	333	annot_exons	hsa_circ_0073997
novel_circ_020309	20	7.4	294.45	113.803	-1.37148	0.0245548	0.95632	yes	ENSG00000164197	5	+	64325186	64330406	352	annot_exons	novel
novel_circ_019640	10.2	2.6	145.217	34.6891	-2.06566	0.0245561	0.95632	yes	ENSG00000164168	4	+	147633765	147634581	585	annot_exons	novel
novel_circ_001580	0.8	7	10.9854	104.325	3.24743	0.0246551	0.95632	yes	ENSG00000143376	1	+	151638888	151639119	232	one_exon	hsa_circ_000019
novel_circ_024801	0	4.6	0.001	84.3959	16.3649	0.0247071	0.95632	yes	ENSG00000104320	8	-	89946140	89947892	225	annot_exons	novel
novel_circ_003578	0	4.6	0.001	84.3959	16.3649	0.0247139	0.95632	yes	ENSG00000138138	10	-	87790310	87792755	220	annot_exons	novel
novel_circ_002989	0	4.6	0.001	84.3959	16.3649	0.0247199	0.95632	yes	ENSG00000136770	10	+	21878766	21881635	2870	antisense	novel
novel_circ_013731	3.6	0	39.1307	0.001	-15.256	0.0247327	0.95632	yes	ENSG00000115464	2	+	61178981	61224842	45862	antisense	novel
novel_circ_012992	0	2.2	0.001	33.4108	15.028	0.0247596	0.95632	yes	ENSG00000151694	2	-	9535834	9536828	220	annot_exons	novel
novel_circ_006998	2.8	0.2	50.2822	1.70734	-4.88022	0.0248207	0.95733	yes	ENSG00000151835	13	-	23353785	23371165	2014	annot_exons	hsa_circ_0003408
novel_circ_011145	4.2	0.2	54.0802	5.67006	-3.25366	0.0250258	0.963882	yes	ENSG00000198740	17	-	49298106	49312845	1228	annot_exons	novel
novel_circ_009262	12.6	3.6	154.876	45.1879	-1.77711	0.0251527	0.966124	yes	ENSG00000174485	15	-	65667449	65670188	777	annot_exons	hsa_circ_0035923
novel_circ_011708	8.2	1.4	105.488	19.5217	-2.43392	0.0251547	0.966124	yes	ENSG00000101577	18	-	2951055	2960849	599	annot_exons	hsa_circ_0007238
novel_circ_011382	6.8	0.2	71.3278	3.53045	-4.33654	0.0252003	0.96652	yes	ENSG00000198231	17	+	63792412	63807900	802	annot_exons	hsa_circ_0045226
novel_circ_005120	3.8	0	41.6996	0.001	-15.3477	0.0252587	0.967401	yes	NA	11	+	87355506	87372868	17363	intergenic	novel
novel_circ_002841	0.6	3.8	10.1253	78.1249	2.94782	0.0253073	0.967812	yes	ENSG00000198879	10	-	7365224	7381949	2912	exon_intron	novel
novel_circ_023533	6	0.8	82.6582	10.3399	-2.99894	0.0253402	0.967812	yes	ENSG00000127955	7	+	80199225	80212869	571	annot_exons	hsa_circ_0004331
novel_circ_010745	22.8	9	304.01	120.025	-1.34078	0.0255683	0.97321	yes	ENSG00000141027	17	-	16101250	16101805	556	one_exon	hsa_circ_0042174
novel_circ_005224	5.6	0.8	82.334	10.2042	-3.01232	0.0255802	0.97321	yes	ENSG00000187240	11	+	103115177	103121496	983	annot_exons	novel
novel_circ_011777	0	2.2	0.001	35.8669	15.1304	0.0255883	0.97321	yes	ENSG00000154845	18	-	9588089	9588853	290	annot_exons	hsa_circ_0046881
novel_circ_026789	3.6	0	44.6332	0.001	-15.4458	0.0257063	0.974915	yes	ENSG00000069535	X	-	43838868	43844645	1114	exon_intron	novel
novel_circ_025899	0	3.4	0.001	37.7333	15.2036	0.0257414	0.974915	yes	ENSG00000169071	9	-	91883258	91886770	3513	intronic	novel
novel_circ_011915	0	2.6	0.001	30.3349	14.8887	0.025831	0.974915	yes	ENSG00000141452	18	+	23515856	23519174	441	annot_exons	hsa_circ_0008503
novel_circ_013535	1.2	7	21.0093	101.261	2.26898	0.0259205	0.974915	yes	ENSG00000138032	2	+	44201186	44209327	978	annot_exons	hsa_circ_0004916
novel_circ_025492	0	2	0.001	42.1788	15.3642	0.0259302	0.974915	yes	ENSG00000147862	9	-	14120440	14125766	320	annot_exons	novel
novel_circ_005090	9.2	25.8	127.399	355.575	1.4808	0.025951	0.974915	yes	ENSG00000073921	11	-	85996826	86003451	451	annot_exons	hsa_circ_0023919
novel_circ_018050	0	2	0.001	31.4541	14.941	0.0260509	0.974915	yes	ENSG00000175054	3	-	142465097	142468068	489	annot_exons	hsa_circ_0067627
novel_circ_002618	0.6	4.4	13.592	75.6192	2.476	0.026106	0.974915	yes	ENSG00000119285	1	+	236600828	236601549	722	antisense	novel
novel_circ_024420	8.2	2	112.947	25.9176	-2.12365	0.0261976	0.974915	yes	ENSG00000172728	8	-	33372644	33389798	997	annot_exons	novel
novel_circ_023045	0.2	4.2	1.9876	66.5757	5.0659	0.0262433	0.974915	yes	ENSG00000136261	7	+	16681301	16689906	486	annot_exons	hsa_circ_0079492
novel_circ_017095	4.8	0	51.9401	0.001	-15.6646	0.0262531	0.974915	yes	ENSG00000163539	3	-	33606591	33663515	2015	annot_exons	novel
novel_circ_011578	0	2	0.001	42.4985	15.3751	0.0263364	0.974915	yes	ENSG00000087157	17	+	78392476	78398351	368	annot_exons	novel
novel_circ_003808	2.8	0	43.0847	0.001	-15.3949	0.0263637	0.974915	yes	ENSG00000197748	10	-	104131331	104164300	1792	annot_exons	novel
novel_circ_018875	13.4	3	150.697	36.2807	-2.05438	0.0263802	0.974915	yes	ENSG00000163697	4	-	40890364	40945073	694	annot_exons	hsa_circ_0069562
novel_circ_016715	2	0	33.3141	0.001	-15.0238	0.0264107	0.974915	yes	ENSG00000186976	22	-	43711475	43773103	1069	annot_exons	novel
novel_circ_007974	8.8	2.2	105.155	31.1575	-1.75486	0.0264199	0.974915	yes	ENSG00000151748	14	-	50635214	50645014	586	annot_exons	hsa_circ_0004794
novel_circ_023178	4.4	0	45.4762	0.001	-15.4728	0.0265267	0.974915	yes	ENSG00000146592	7	+	28488175	28507737	422	annot_exons	hsa_circ_0079672
novel_circ_001452	18.8	45.6	285.273	784.515	1.45946	0.0265747	0.974915	yes	ENSG00000198162	1	+	117402186	117420649	553	annot_exons	hsa_circ_002173
novel_circ_019603	14.6	3.6	177.565	50.0881	-1.82581	0.0265986	0.974915	yes	ENSG00000109458	4	+	143415477	143440382	1594	annot_exons	novel
novel_circ_018917	0	2.4	0.001	30.4539	14.8943	0.026691	0.974915	yes	ENSG00000170448	4	-	47894180	47910994	1217	annot_exons	hsa_circ_0069660
novel_circ_022257	6	0.8	79.4279	11.3225	-2.81045	0.0267034	0.974915	yes	ENSG00000112234	6	-	98899268	98927822	1507	annot_exons	hsa_circ_0077417
novel_circ_010056	0.8	5.6	10.2266	77.4152	2.92029	0.0267083	0.974915	yes	ENSG00000013364	16	+	29833733	29834066	257	annot_exons	hsa_circ_000014
novel_circ_002293	10.6	1.6	125.065	28.9217	-2.11245	0.0267387	0.974915	yes	NA	1	+	219294061	219295151	1091	intergenic	novel
novel_circ_010699	0.2	3.2	4.06884	48.7799	3.58359	0.0268366	0.974915	yes	ENSG00000170037	17	+	7945728	7945986	259	one_exon	hsa_circ_0008310
novel_circ_012443	0	1.8	0.001	36.6509	15.1616	0.0268391	0.974915	yes	ENSG00000130164	19	+	11120092	11123344	466	annot_exons	hsa_circ_0049398
novel_circ_026567	24	79.6	423.825	1504.87	1.8281	0.0268936	0.974915	yes	ENSG00000198886	MT	+	11497	11658	162	one_exon	novel
novel_circ_012442	1	4.6	13.4183	90.4402	2.75277	0.0269634	0.974915	yes	ENSG00000130164	19	+	11120092	11120522	295	annot_exons	hsa_circ_0006877
novel_circ_021423	4.6	1	62.1005	11.2035	-2.47065	0.0269965	0.974915	yes	ENSG00000124782	6	+	7187434	7211709	536	annot_exons	novel
novel_circ_006526	4.4	0.8	57.5262	9.49619	-2.5988	0.026997	0.974915	yes	ENSG00000139372	12	+	103982799	103985728	612	annot_exons	hsa_circ_0008166
novel_circ_002549	0	6	0.001	76.5316	16.2238	0.0270126	0.974915	yes	ENSG00000143674	1	+	233353807	233355011	325	annot_exons	hsa_circ_0016997
novel_circ_025866	0	2.2	0.001	33.3721	15.0264	0.0271761	0.974915	yes	ENSG00000083223	9	-	86303086	86304947	208	annot_exons	hsa_circ_0007037
novel_circ_009732	0	2.8	0.001	40.7276	15.3137	0.0271791	0.974915	yes	ENSG00000103326	16	+	533946	536142	167	annot_exons	hsa_circ_0008883
novel_circ_026278	4.8	0	49.3989	0.001	-15.5922	0.0272099	0.974915	yes	ENSG00000011454	9	+	123065348	123103386	1589	annot_exons	novel
novel_circ_027273	10.8	0.4	111.837	7.33878	-3.92972	0.0272138	0.974915	yes	ENSG00000184258	X	-	140783789	140783988	200	one_exon	novel
novel_circ_018541	1	6.8	13.7317	113.476	3.0468	0.0272277	0.974915	yes	ENSG00000075711	3	-	197081051	197119530	740	annot_exons	hsa_circ_0007203
novel_circ_022609	4	0	40.3184	0.001	-15.2991	0.0273073	0.974915	yes	ENSG00000135597	6	-	138911276	138934326	5160	exon_intron	novel
novel_circ_022782	2.4	0	42.5793	0.001	-15.3779	0.0273129	0.974915	yes	ENSG00000153721	6	-	154422506	154442290	729	annot_exons	hsa_circ_0005497
novel_circ_002374	3.6	12.2	52.187	245.082	2.2315	0.0273189	0.974915	yes	ENSG00000185842	1	+	224952670	224968874	1045	annot_exons	hsa_circ_0016599
novel_circ_022256	6.2	1.2	101.223	17.8176	-2.50616	0.0273411	0.974915	yes	ENSG00000112234	6	-	98899268	98917719	805	annot_exons	novel
novel_circ_025303	0	2.8	0.001	42.5406	15.3766	0.0273597	0.974915	yes	ENSG00000131773	8	+	135542654	135582073	600	annot_exons	hsa_circ_0006059
novel_circ_002788	1	7.4	14.1005	125.524	3.15414	0.0274427	0.974915	yes	ENSG00000165568	10	+	4830675	4847299	952	annot_exons	hsa_circ_0017523
novel_circ_014674	3.8	22	44.0496	327.306	2.89344	0.0275118	0.974915	yes	ENSG00000152256	2	+	172558708	172596023	1229	annot_exons	novel
novel_circ_022178	138.4	53.4	1775.42	719.992	-1.30211	0.0275131	0.974915	yes	ENSG00000188994	6	+	87215903	87218731	370	annot_exons	hsa_circ_0004058
novel_circ_009536	58.6	24	767.113	327.128	-1.22958	0.0275372	0.974915	yes	ENSG00000073417	15	+	85113873	85121014	767	annot_exons	hsa_circ_0036629
novel_circ_011635	1	4.8	9.86805	84.3545	3.09563	0.0275536	0.974915	yes	ENSG00000169718	17	-	82058107	82059981	660	annot_exons	novel
novel_circ_004086	0	3.2	0.001	90.7209	16.4691	0.0275544	0.974915	yes	ENSG00000167323	11	+	4091282	4095031	3750	exon_intron	novel
novel_circ_001531	0	3.2	0.001	90.7209	16.4691	0.0275553	0.974915	yes	ENSG00000143374	1	+	150485045	150489087	2793	exon_intron	novel
novel_circ_003484	4.2	0	43.5236	0.001	-15.4095	0.0275609	0.974915	yes	ENSG00000166348	10	-	73529680	73530835	745	annot_exons	novel
novel_circ_012500	0.6	5.8	8.73676	69.4665	2.99115	0.0276085	0.974915	yes	ENSG00000123146	19	+	14402597	14404562	446	annot_exons	hsa_circ_0004853
novel_circ_007851	0	2	0.001	39.3795	15.2652	0.0277664	0.974915	yes	ENSG00000151338	14	+	37247103	37308519	1131	annot_exons	novel
novel_circ_000427	2	11.8	34.4346	152.419	2.14612	0.0277848	0.974915	yes	ENSG00000121774	1	+	32030298	32033334	389	annot_exons	hsa_circ_0007777
novel_circ_022713	7.6	1.2	101.057	19.8183	-2.35026	0.0278033	0.974915	yes	ENSG00000055211	6	+	149572285	149582603	985	annot_exons	novel
novel_circ_024622	0.2	8.2	2.74635	150.445	5.77558	0.0278546	0.974915	yes	ENSG00000171316	8	+	60816387	60822145	459	annot_exons	novel
novel_circ_026242	27.8	6	338.246	96.3123	-1.81228	0.0278561	0.974915	yes	ENSG00000056586	9	-	122855184	122859102	966	annot_exons	hsa_circ_0088377
novel_circ_004204	4.2	0	53.0159	0.001	-15.6941	0.0278847	0.974915	yes	ENSG00000152270	11	+	14818183	14861366	1364	annot_exons	novel
novel_circ_023368	0	2.6	0.001	71.5712	16.1271	0.0278909	0.974915	yes	ENSG00000146648	7	+	55142286	55146740	471	annot_exons	hsa_circ_0080220
novel_circ_015660	0	2.4	0.001	38.0563	15.2158	0.0279332	0.974915	yes	ENSG00000198646	20	-	34727259	34736758	255	annot_exons	hsa_circ_0004468
novel_circ_018143	2.2	0	38.8344	0.001	-15.245	0.0279392	0.974915	yes	ENSG00000196549	3	+	155084158	155118811	1430	annot_exons	novel
novel_circ_026995	46.2	6.6	689.243	109.887	-2.649	0.0279592	0.974915	yes	NA	X	-	80288906	80310233	21328	intergenic	novel
novel_circ_011317	0.4	4.2	7.50791	62.3568	3.05406	0.0279899	0.974915	yes	ENSG00000136492	17	-	61776401	61780401	303	annot_exons	hsa_circ_0006968
novel_circ_019551	4.2	0	46.2626	0.001	-15.4976	0.0281299	0.974915	yes	NA	4	-	133977966	134003094	25129	intergenic	novel
novel_circ_014045	7.8	0.4	81.4918	3.41469	-4.57683	0.0281946	0.974915	yes	ENSG00000115525	2	-	85847861	85863485	580	annot_exons	novel
novel_circ_015993	44	12.8	502.3	176.157	-1.51168	0.0282644	0.974915	yes	ENSG00000130584	20	-	63775678	63790790	1255	annot_exons	hsa_circ_0002805
novel_circ_014690	0	2.4	0.001	31.43	14.9399	0.0282863	0.974915	yes	ENSG00000172845	2	-	173918593	173956232	1553	annot_exons	hsa_circ_0057128
novel_circ_025802	34	13	441.094	192.031	-1.19974	0.0283158	0.974915	yes	ENSG00000135018	9	-	83661777	83669327	675	annot_exons	hsa_circ_0007698
novel_circ_000091	3	0.2	40.1433	1.70734	-4.55533	0.0283236	0.974915	yes	ENSG00000162444	1	+	10007570	10008274	281	annot_exons	hsa_circ_0009682
novel_circ_014082	0	3.6	0.001	40.581	15.3085	0.0283637	0.974915	yes	NA	2	-	88857374	88857527	154	intergenic	novel
novel_circ_014426	33.4	14.6	444.364	208.291	-1.09314	0.0286165	0.974915	yes	ENSG00000115947	2	-	147972739	147982081	396	annot_exons	hsa_circ_0004491
novel_circ_021742	0	4.4	0.001	77.6699	16.2451	0.0286177	0.974915	yes	ENSG00000096060	6	-	35591130	35642843	775	annot_exons	novel
novel_circ_005372	0	2	0.001	44.4187	15.4389	0.0286554	0.974915	yes	ENSG00000168092	11	+	117159934	117163892	330	annot_exons	hsa_circ_0004962
novel_circ_007621	6	20.8	92.2502	297.712	1.69029	0.028828	0.974915	yes	ENSG00000126216	13	-	112516440	112527484	751	annot_exons	hsa_circ_001373
novel_circ_002412	0.2	2.8	4.06884	50.8929	3.64477	0.0288799	0.974915	yes	ENSG00000185842	1	+	225185291	225266769	2056	annot_exons	novel
novel_circ_024577	795.4	375.2	10731	4875.5	-1.13816	0.0289622	0.974915	yes	ENSG00000168300	8	-	51860845	51861246	402	one_exon	hsa_circ_000018
novel_circ_008840	3.8	0.4	51.2401	4.2584	-3.58889	0.0290215	0.974915	yes	ENSG00000067369	15	-	43432194	43438416	577	annot_exons	novel
novel_circ_020161	7.4	1.4	104.467	20.2297	-2.3685	0.0290313	0.974915	yes	ENSG00000132356	5	-	40764514	40775503	1764	annot_exons	hsa_circ_0072351
novel_circ_022710	5.4	1	68.2027	9.38043	-2.8621	0.0292169	0.974915	yes	ENSG00000131013	6	-	149512155	149541586	1571	annot_exons	novel
novel_circ_010073	0	3.6	0.001	37.8889	15.2095	0.0292223	0.974915	yes	ENSG00000080603	16	+	30704064	30704315	252	one_exon	hsa_circ_0039076
novel_circ_003419	0	1.8	0.001	32.2746	14.9781	0.0292246	0.974915	yes	ENSG00000156515	10	+	69376934	69380095	390	annot_exons	hsa_circ_0018620
novel_circ_007579	3.6	0.2	45.2949	1.70734	-4.72952	0.029228	0.974915	yes	ENSG00000198542	13	+	101567699	101598299	707	annot_exons	hsa_circ_0008020
novel_circ_024852	1.2	5.2	18.862	100.647	2.41574	0.0292666	0.974915	yes	ENSG00000104413	8	+	94664697	94665196	287	annot_exons	hsa_circ_0084927
novel_circ_010788	9.6	1.6	116.801	22.9583	-2.34696	0.0293877	0.974915	yes	ENSG00000072210	17	+	19651547	19671956	1566	annot_exons	hsa_circ_0008603
novel_circ_019158	0.2	4.2	4.06884	52.8345	3.69879	0.0294753	0.974915	yes	ENSG00000138674	4	-	82866808	82867316	315	annot_exons	hsa_circ_0070245
novel_circ_026891	0.6	4.6	12.2065	86.1509	2.81921	0.029485	0.974915	yes	ENSG00000079482	X	-	68046994	68073299	901	annot_exons	hsa_circ_0004902
novel_circ_009589	0	5.6	0.001	71.4295	16.1242	0.0294948	0.974915	yes	ENSG00000182054	15	-	90097305	90116332	17448	exon_intron	novel
novel_circ_001674	0	2	0.001	32.2527	14.9771	0.029513	0.974915	yes	ENSG00000116580	1	-	155795050	155827028	1242	annot_exons	novel
novel_circ_002232	3	0.2	38.062	2.55105	-3.89919	0.0295267	0.974915	yes	ENSG00000162769	1	+	212863725	212889257	787	annot_exons	hsa_circ_001625
novel_circ_021023	0.2	2.8	4.06884	50.5797	3.63587	0.0295742	0.974915	yes	ENSG00000081842	5	+	140925896	140929325	3430	intronic	novel
novel_circ_012550	4.8	0.8	62.8764	6.82938	-3.20269	0.0296051	0.974915	yes	ENSG00000130517	19	+	18342859	18343415	557	exon_intron	novel
novel_circ_024857	0	1.8	0.001	31.2501	14.9316	0.0296511	0.974915	yes	ENSG00000156162	8	+	94726331	94739790	595	annot_exons	novel
novel_circ_018986	0	2.8	0.001	39.1957	15.2584	0.0298074	0.974915	yes	ENSG00000134851	4	+	55411614	55424643	691	annot_exons	hsa_circ_0069776
novel_circ_016032	3	12.4	52.8336	174.625	1.72474	0.0298717	0.974915	yes	ENSG00000155313	21	+	15833348	15842540	344	annot_exons	hsa_circ_0005238
novel_circ_006587	6.6	0.2	66.5837	1.70734	-5.28534	0.0299247	0.974915	yes	ENSG00000076555	12	+	109171805	109174230	291	annot_exons	hsa_circ_0028105
novel_circ_009837	0	2	0.001	26.3312	14.6845	0.0299886	0.974915	yes	ENSG00000038532	16	+	11120615	11126146	525	annot_exons	hsa_circ_0002988
novel_circ_001702	4.6	0	49.97	0.001	-15.6088	0.0300842	0.974915	yes	ENSG00000187800	1	+	156912247	156912982	471	annot_exons	novel
novel_circ_025178	0.4	2.6	3.97519	43.552	3.45364	0.0301553	0.974915	yes	ENSG00000156787	8	+	123077111	123101007	955	annot_exons	novel
novel_circ_013389	0.4	3.8	6.74916	58.9421	3.12652	0.0301907	0.974915	yes	ENSG00000008869	2	-	37056440	37057480	340	annot_exons	hsa_circ_0054086
novel_circ_019318	0	3	0.001	85.0509	16.376	0.0303822	0.974915	yes	ENSG00000138814	4	-	101098367	101099722	258	annot_exons	novel
novel_circ_018612	1.4	7.8	22.2351	117.18	2.39781	0.0303897	0.974915	yes	ENSG00000109685	4	+	1900626	1904378	789	annot_exons	hsa_circ_0008460
novel_circ_012240	0.2	3.2	4.76156	52.3654	3.45911	0.030397	0.974915	yes	ENSG00000131196	18	+	79448782	79451816	517	annot_exons	hsa_circ_001267
novel_circ_011490	3.8	0	39.0546	0.001	-15.2532	0.0304059	0.974915	yes	ENSG00000154262	17	-	69107696	69134742	1929	annot_exons	novel
novel_circ_004463	14.2	2.4	156.207	23.1549	-2.75407	0.0304148	0.974915	yes	ENSG00000149150	11	-	57491224	57491862	322	annot_exons	hsa_circ_0005204
novel_circ_005636	0	2.6	0.001	28.5118	14.7993	0.0304328	0.974915	yes	ENSG00000177575	12	-	7496813	7497133	321	one_exon	novel
novel_circ_015402	0.2	2.6	4.06884	58.4488	3.84448	0.0305401	0.974915	yes	ENSG00000115677	2	-	241252537	241252706	170	intronic	novel
novel_circ_000066	9.4	2	124.817	38.2193	-1.70744	0.0305493	0.974915	yes	ENSG00000142599	1	-	8495063	8557523	934	annot_exons	hsa_circ_0006837
novel_circ_027237	7	0.8	77.5342	12.5766	-2.62409	0.0305866	0.974915	yes	ENSG00000184258	X	+	140783490	140783659	170	antisense	novel
novel_circ_012803	3.6	16	64.9772	295.015	2.18278	0.0306541	0.974915	yes	ENSG00000160007	19	+	46918488	46937408	4014	exon_intron	hsa_circ_001101
novel_circ_017065	5.6	0.6	95.1424	13.0475	-2.86632	0.0307307	0.974915	yes	ENSG00000153551	3	+	32441840	32454542	657	annot_exons	hsa_circ_0007783
novel_circ_023076	0	2.8	0.001	43.3843	15.4049	0.030736	0.974915	yes	ENSG00000048052	7	+	18585281	18666476	1709	annot_exons	novel
novel_circ_027289	6.6	0.2	71.2236	2.55105	-4.80319	0.0307399	0.974915	yes	ENSG00000184258	X	+	140783845	140784114	270	antisense	novel
novel_circ_002242	8.8	2	126.125	27.0359	-2.22191	0.0307814	0.974915	yes	ENSG00000136643	1	+	213077696	213129889	772	annot_exons	hsa_circ_0005841
novel_circ_027104	4.6	0.2	53.9386	3.53045	-3.93339	0.030833	0.974915	yes	ENSG00000147251	X	+	118654602	118654961	274	annot_exons	hsa_circ_0007733
novel_circ_007006	0	2	0.001	38.1222	15.2183	0.0308589	0.974915	yes	ENSG00000182957	13	+	24222819	24224582	1764	one_exon	hsa_circ_0004865
novel_circ_015920	0.8	5.2	8.70914	60.6918	2.8009	0.0308931	0.974915	yes	ENSG00000101096	20	-	51516784	51524110	1202	annot_exons	hsa_circ_0060849
novel_circ_013012	3.6	0	40.1369	0.001	-15.2926	0.0310085	0.974915	yes	ENSG00000134318	2	-	11221198	11224460	391	annot_exons	novel
novel_circ_000984	0.4	5.8	4.73394	62.2062	3.71594	0.0310289	0.974915	yes	ENSG00000184588	1	+	65913245	65937700	19216	exon_intron	hsa_circ_0005822
novel_circ_025273	0.4	5	6.74916	67.6608	3.32554	0.0310326	0.974915	yes	ENSG00000165071	8	-	132727798	132757294	636	annot_exons	hsa_circ_0006050
novel_circ_007223	0	3.4	0.001	38.4413	15.2304	0.031034	0.974915	yes	NA	13	-	42794095	42798762	4668	intergenic	novel
novel_circ_024823	5.8	1.2	76.9806	15.7134	-2.2925	0.0310656	0.974915	yes	ENSG00000079102	8	-	91986124	92076137	3072	annot_exons	novel
novel_circ_026060	10.6	1.6	129.781	23.33	-2.47582	0.0311652	0.974915	yes	ENSG00000106771	9	-	109050283	109073438	674	annot_exons	hsa_circ_0004010
novel_circ_014810	0	1.8	0.001	29.1556	14.8315	0.0312787	0.974915	yes	ENSG00000151690	2	+	190435977	190437561	1585	one_exon	novel
novel_circ_015799	0	2.2	0.001	44.4805	15.4409	0.0312821	0.974915	yes	ENSG00000101109	20	+	44972078	44987296	490	annot_exons	hsa_circ_0060521
novel_circ_021900	4.6	0	49.1938	0.001	-15.5862	0.0312866	0.974915	yes	ENSG00000069122	6	-	46878202	46884271	912	annot_exons	novel
novel_circ_015020	13.2	4	184.909	47.193	-1.97017	0.0313285	0.974915	yes	ENSG00000116117	2	+	205158722	205193320	706	annot_exons	hsa_circ_0008172
novel_circ_000810	5.8	1.2	76.865	15.5777	-2.30284	0.031431	0.974915	yes	ENSG00000134744	1	-	52509596	52526373	2205	annot_exons	novel
novel_circ_009053	1.4	10.4	27.7686	166.506	2.58404	0.0314372	0.974915	yes	ENSG00000151575	15	+	56373441	56412436	4351	annot_exons	novel
novel_circ_025465	2.8	0	40.1534	0.001	-15.2932	0.0314726	0.974915	yes	ENSG00000137033	9	+	6250474	6251265	252	annot_exons	novel
novel_circ_005365	0	2	0.001	37.4175	15.1914	0.0316166	0.974915	yes	ENSG00000160584	11	-	116863668	116873636	2061	annot_exons	hsa_circ_001015
novel_circ_022751	0	7.8	0.001	66.5864	16.0229	0.0316344	0.974915	yes	ENSG00000120254	6	+	150949031	150960415	321	annot_exons	novel
novel_circ_018115	19	3.2	320.459	44.9759	-2.83292	0.0316791	0.974915	yes	NA	3	-	151581539	151600951	19413	intergenic	novel
novel_circ_013107	1.8	8.8	29.6801	121.645	2.03511	0.0317162	0.974915	yes	ENSG00000119778	2	-	23819747	23823569	448	annot_exons	hsa_circ_0004736
novel_circ_008132	4	0.4	55.4663	6.0815	-3.18911	0.0317532	0.974915	yes	ENSG00000054654	14	+	64107491	64122427	930	annot_exons	novel
novel_circ_011615	0	3.2	0.001	35.4601	15.1139	0.0317707	0.974915	yes	ENSG00000173821	17	+	80332006	80332631	626	one_exon	novel
novel_circ_014672	4.8	16.8	72.3645	220.434	1.60699	0.0317854	0.974915	yes	ENSG00000152256	2	+	172558708	172566933	633	annot_exons	novel
novel_circ_013871	5.8	1	99.3531	18.8125	-2.40088	0.0318205	0.974915	yes	ENSG00000169621	2	+	68490190	68578003	1421	annot_exons	novel
novel_circ_027270	4.8	0.4	65.7687	7.19984	-3.19136	0.0318614	0.974915	yes	ENSG00000184258	X	+	140783753	140784168	416	antisense	novel
novel_circ_021297	4.2	0	42.9423	0.001	-15.3901	0.0320213	0.974915	yes	ENSG00000113240	5	-	178612416	178618778	890	annot_exons	novel
novel_circ_010496	22.2	7	267.38	88.257	-1.59911	0.0321413	0.974915	yes	ENSG00000103150	16	+	83906987	83912367	420	annot_exons	novel
novel_circ_026214	1	4.8	15.618	74.3664	2.25144	0.0322423	0.974915	yes	ENSG00000095261	9	-	120831331	120833456	388	annot_exons	hsa_circ_0088300
novel_circ_014884	2.4	0	30.2724	0.001	-14.8857	0.0322756	0.974915	yes	ENSG00000138356	2	+	200597397	200605628	707	annot_exons	novel
novel_circ_012032	2.8	0	42.3151	0.001	-15.3689	0.0323414	0.974915	yes	ENSG00000152217	18	+	44869230	44953340	7227	annot_exons	novel
novel_circ_024964	0	4	0.001	73.3878	16.1633	0.0324281	0.974915	yes	ENSG00000132549	8	+	99832369	99848894	731	annot_exons	novel
novel_circ_022623	0.2	7.2	2.74635	132.098	5.58795	0.0326079	0.974915	yes	ENSG00000010818	6	+	142765632	142772181	6550	antisense	novel
novel_circ_012108	25.8	8.4	394.608	121.796	-1.69596	0.0326276	0.974915	yes	ENSG00000101751	18	+	54277703	54287411	792	annot_exons	hsa_circ_0003428
novel_circ_018975	10.8	1.2	121.865	17.5365	-2.79685	0.0327339	0.974915	yes	ENSG00000072201	4	-	53573623	53591515	594	annot_exons	novel
novel_circ_024021	0.8	3.8	12.8056	58.0367	2.18019	0.0327455	0.974915	yes	ENSG00000182158	7	-	137912991	137916012	264	annot_exons	hsa_circ_001714
novel_circ_025223	0	2.6	0.001	39.9896	15.2873	0.032833	0.974915	yes	ENSG00000156831	8	+	125182103	125195272	13170	exon_intron	novel
novel_circ_026570	59.2	143.6	926.47	2687.29	1.53633	0.0329425	0.974915	yes	ENSG00000198886	MT	+	11501	11662	162	one_exon	novel
novel_circ_011748	0.2	2.6	4.76156	36.1239	2.92345	0.0329711	0.974915	yes	ENSG00000101745	18	+	9182382	9208803	502	annot_exons	hsa_circ_0046842
novel_circ_019509	45.8	22.6	629.797	310.741	-1.01917	0.0330544	0.974915	yes	ENSG00000164073	4	-	127921524	127939997	1463	annot_exons	hsa_circ_0009133
novel_circ_013517	2.6	0.2	49.6171	1.70734	-4.86101	0.0330562	0.974915	yes	ENSG00000152527	2	+	43726272	43738520	582	annot_exons	novel
novel_circ_019782	0	3	0.001	36.8267	15.1685	0.0330775	0.974915	yes	ENSG00000109466	4	+	165310553	165310750	198	one_exon	novel
novel_circ_025166	3.4	0	38.9054	0.001	-15.2477	0.0330987	0.974915	yes	ENSG00000187955	8	+	120243879	120263014	667	annot_exons	novel
novel_circ_020938	3.2	0.4	58.9837	5.23779	-3.49328	0.0331269	0.974915	yes	ENSG00000031003	5	-	137945902	137954376	833	annot_exons	novel
novel_circ_012691	7	0	68.954	0.001	-16.0733	0.033127	0.974915	yes	ENSG00000245680	19	-	37207040	37207254	215	one_exon	hsa_circ_0050777
novel_circ_004554	6	0.6	70.9311	9.88983	-2.8424	0.0331447	0.974915	yes	ENSG00000124942	11	-	62521330	62521713	384	one_exon	novel
novel_circ_016394	6	91.4	65.2244	866.586	3.73186	0.033154	0.974915	yes	NA	22	+	22698114	22758786	60673	intergenic	novel
novel_circ_013360	12	1.6	154.016	26.4237	-2.54317	0.0332254	0.974915	yes	ENSG00000150938	2	+	36396614	36464655	660	annot_exons	hsa_circ_0005579
novel_circ_012259	0	2.2	0.001	30.8796	14.9144	0.0333598	0.974915	yes	ENSG00000118046	19	+	1218417	1219413	174	annot_exons	hsa_circ_0008771
novel_circ_027000	0	2	0.001	28.2932	14.7882	0.0334254	0.974915	yes	ENSG00000165288	X	-	80809013	80809304	89	annot_exons	hsa_circ_0091178
novel_circ_024604	0.6	5.8	9.56154	68.9747	2.85075	0.0334907	0.974915	yes	ENSG00000254087	8	+	55941855	55953984	795	annot_exons	hsa_circ_000989
novel_circ_000938	5.2	1	84.7945	8.53672	-3.31222	0.0336616	0.974915	yes	ENSG00000125703	1	+	62803719	62810586	5559	exon_intron	novel
novel_circ_012198	0	2.2	0.001	27.7639	14.7609	0.0336845	0.974915	yes	ENSG00000176225	18	-	70121556	70128546	619	annot_exons	novel
novel_circ_001086	5.2	0.8	63.8269	9.63513	-2.72779	0.0337382	0.974915	yes	ENSG00000180488	1	+	77803270	77813867	398	annot_exons	novel
novel_circ_012951	3.2	0	36.4295	0.001	-15.1528	0.033793	0.974915	yes	ENSG00000115705	2	+	1453694	1456282	337	annot_exons	novel
novel_circ_020245	5	0.4	77.4358	7.0609	-3.45508	0.0338001	0.974915	yes	ENSG00000067113	5	-	55467869	55475450	433	annot_exons	hsa_circ_0072492
novel_circ_010992	0	2.6	0.001	30.7484	14.9082	0.0338812	0.974915	yes	ENSG00000276293	17	-	38777687	38786920	648	annot_exons	hsa_circ_0043379
novel_circ_007062	0	1.6	0.001	30.1371	14.8793	0.0338952	0.974915	yes	ENSG00000122042	13	-	29767099	29777263	483	annot_exons	hsa_circ_0005865
novel_circ_014277	4.8	0.6	55.3653	8.63256	-2.68112	0.0339079	0.974915	yes	ENSG00000088179	2	+	119960807	119967972	561	annot_exons	novel
novel_circ_001187	3.6	0	41.8212	0.001	-15.3519	0.0339947	0.974915	yes	ENSG00000069702	1	-	91861471	91861644	174	one_exon	hsa_circ_0006622
novel_circ_019608	0.4	2.6	3.97519	50.1682	3.65768	0.0340256	0.974915	yes	ENSG00000109458	4	+	143433491	143466225	1730	annot_exons	novel
novel_circ_026572	59.6	143.6	933.22	2687.29	1.52586	0.0340478	0.974915	yes	ENSG00000198886	MT	+	11506	11667	162	one_exon	novel
novel_circ_022072	0	4.2	0.001	54.5515	15.7353	0.0340932	0.974915	yes	ENSG00000196586	6	+	75866526	75873300	403	annot_exons	novel
novel_circ_022529	4.8	0.6	60.8646	9.92846	-2.61596	0.0341476	0.974915	yes	ENSG00000118507	6	+	131199461	131219808	417	annot_exons	novel
novel_circ_002289	61.6	20.8	835.482	310.341	-1.42875	0.0342335	0.974915	yes	ENSG00000143353	1	+	219193082	219241308	30103	exon_intron	hsa_circ_0004417
novel_circ_007812	0.2	5	4.76156	71.0158	3.89863	0.03425	0.974915	yes	ENSG00000198604	14	-	34758704	34762223	610	annot_exons	hsa_circ_0031615
novel_circ_007563	0	2.4	0.001	40.6845	15.3122	0.0342745	0.974915	yes	ENSG00000175198	13	+	100309833	100368574	393	annot_exons	hsa_circ_0030770
novel_circ_011534	0.2	2.8	1.9876	42.6312	4.42281	0.0343107	0.974915	yes	ENSG00000132478	17	+	75812112	75813878	562	annot_exons	hsa_circ_0045714
novel_circ_016898	0	3.4	0.001	37.161	15.1815	0.034332	0.974915	yes	ENSG00000177463	3	+	15028586	15030452	312	annot_exons	hsa_circ_0004046
novel_circ_007011	0	7.6	0.001	64.8791	15.9855	0.0343967	0.974915	yes	ENSG00000102699	13	-	24453587	24456478	402	annot_exons	novel
novel_circ_006325	2.2	0	31.64	0.001	-14.9495	0.0344578	0.974915	yes	ENSG00000067798	12	+	78159203	78190219	1506	annot_exons	novel
novel_circ_005406	26	11	368.689	157.023	-1.23143	0.0346958	0.974915	yes	ENSG00000110367	11	-	118786052	118786518	467	one_exon	hsa_circ_0004293
novel_circ_015708	0.8	4	10.0316	62.7472	2.64499	0.0347013	0.974915	yes	ENSG00000101084	20	+	36607715	36609730	234	annot_exons	hsa_circ_0060193
novel_circ_023690	13.6	4	196.669	60.3716	-1.70383	0.0347704	0.974915	yes	ENSG00000164715	7	+	98191614	98194572	2959	one_exon	hsa_circ_0081207
novel_circ_021247	6	0.8	75.9601	10.2042	-2.89608	0.0348459	0.974915	yes	ENSG00000164463	5	+	173090315	173091401	1087	one_exon	novel
novel_circ_012933	0.2	2.4	4.06884	46.854	3.52548	0.0349169	0.974915	yes	ENSG00000204514	19	-	57863365	57863759	395	intronic	novel
novel_circ_014963	7.2	0.8	83.091	10.6145	-2.96865	0.034945	0.974915	yes	ENSG00000138380	2	+	202969919	202982441	1106	annot_exons	hsa_circ_0002905
novel_circ_014212	8.2	2	116.452	35.8051	-1.7015	0.0349963	0.974915	yes	ENSG00000186522	2	-	109574581	109593119	571	annot_exons	hsa_circ_0007654
novel_circ_010188	17.2	5	260.683	74.1867	-1.81306	0.0350015	0.974915	yes	ENSG00000177200	16	+	53254438	53274302	1106	annot_exons	hsa_circ_001911
novel_circ_003372	0	2	0.001	28.3351	14.7903	0.0350199	0.974915	yes	ENSG00000138336	10	+	68651846	68652594	185	annot_exons	hsa_circ_0008783
novel_circ_011651	7.2	14.8	83.2604	279.364	1.74644	0.0351458	0.974915	yes	ENSG00000141568	17	+	82563354	82571870	490	annot_exons	hsa_circ_001759
novel_circ_011201	2.6	0	51.5065	0.001	-15.6525	0.0352298	0.974915	yes	ENSG00000166263	17	+	54999345	55000883	400	annot_exons	novel
novel_circ_026478	0	2	0.001	39.8616	15.2827	0.0353797	0.974915	yes	ENSG00000181090	9	+	137716626	137758011	4141	annot_exons	hsa_circ_0089714
novel_circ_010770	0	5.2	0.001	66.3274	16.0173	0.035391	0.974915	yes	ENSG00000091542	17	+	18178769	18195035	5353	exon_intron	novel
novel_circ_003540	0	5.2	0.001	66.3274	16.0173	0.0354034	0.974915	yes	ENSG00000108175	10	+	79201584	79208449	223	annot_exons	hsa_circ_0018967
novel_circ_025042	0	2	0.001	39.7645	15.2792	0.0354114	0.974915	yes	ENSG00000164933	8	-	103401516	103407784	658	annot_exons	hsa_circ_0085292
novel_circ_002743	2.6	8.4	36.8328	176.574	2.26121	0.0354145	0.974915	yes	ENSG00000015171	10	+	179994	249088	1845	annot_exons	novel
novel_circ_009072	0	2	0.001	35.1422	15.1009	0.0355259	0.974915	yes	ENSG00000285253	15	-	56827524	56917694	661	annot_exons	novel
novel_circ_002425	0	2	0.001	40.4592	15.3042	0.0356812	0.974915	yes	ENSG00000154380	1	-	225554906	225652433	85363	exon_intron	novel
novel_circ_009642	0	2.6	0.001	36.4989	15.1556	0.035762	0.974915	yes	ENSG00000173575	15	+	92978234	92979283	299	annot_exons	hsa_circ_0036988
novel_circ_008748	0	2	0.001	29.8384	14.8649	0.03589	0.974915	yes	ENSG00000128908	15	-	41069570	41087682	1245	annot_exons	hsa_circ_0034673
novel_circ_017292	0	1.8	0.001	28.6252	14.805	0.0359051	0.974915	yes	ENSG00000114316	3	-	49324702	49327816	466	annot_exons	hsa_circ_0065635
novel_circ_024933	0	3.2	0.001	42.9146	15.3892	0.0359445	0.974915	yes	ENSG00000132549	8	+	99096312	99156743	2234	annot_exons	novel
novel_circ_001689	0	2.8	0.001	79.3808	16.2765	0.0360561	0.974915	yes	ENSG00000116586	1	+	156055263	156061443	3419	exon_intron	novel
novel_circ_002711	0	2.6	0.001	36.5089	15.156	0.0361034	0.974915	yes	ENSG00000185420	1	-	246186743	246193963	489	exon_intron	hsa_circ_0008650
novel_circ_025030	1.8	11.2	36.6134	166.523	2.18528	0.0361123	0.974915	yes	ENSG00000155096	8	-	102838744	102843747	544	annot_exons	hsa_circ_0003304
novel_circ_024252	3.8	0	38.2783	0.001	-15.2242	0.0362557	0.974915	yes	ENSG00000164741	8	-	13393553	13401619	291	annot_exons	hsa_circ_0002823
novel_circ_014336	0	1.8	0.001	31.292	14.9335	0.0362739	0.974915	yes	ENSG00000136731	2	+	128164730	128171284	279	annot_exons	hsa_circ_0008298
novel_circ_016662	5.4	1.4	72.657	15.5976	-2.21978	0.0362941	0.974915	yes	ENSG00000100393	22	+	41135813	41140257	350	annot_exons	hsa_circ_0003184
novel_circ_015420	7.4	1.2	94.2579	15.0505	-2.6468	0.0364042	0.974915	yes	ENSG00000006607	2	+	241407537	241434321	700	annot_exons	novel
novel_circ_013617	11.2	1.6	135.9	26.0387	-2.38382	0.0364147	0.974915	yes	ENSG00000068781	2	+	48580587	48582563	1977	one_exon	novel
novel_circ_002669	0	2	0.001	26.373	14.6868	0.0365406	0.974915	yes	ENSG00000054282	1	+	243330540	243378863	548	annot_exons	novel
novel_circ_015723	0	2.2	0.001	29.512	14.849	0.0365981	0.974915	yes	ENSG00000080839	20	-	37040153	37055656	540	annot_exons	hsa_circ_0060229
novel_circ_024617	0.8	4.4	12.8056	79.133	2.6275	0.0366576	0.974915	yes	ENSG00000171316	8	+	60741259	60743097	1839	one_exon	hsa_circ_0084582
novel_circ_019098	3	0	40.0248	0.001	-15.2886	0.0366656	0.974915	yes	ENSG00000163749	4	-	76350996	76403280	3265	exon_intron	novel
novel_circ_008359	20.4	6.2	247.714	71.4629	-1.79341	0.0367973	0.974915	yes	ENSG00000100722	14	+	88574693	88578140	418	annot_exons	hsa_circ_0003164
novel_circ_016911	23.4	9.4	312.112	124.911	-1.32116	0.0368589	0.974915	yes	ENSG00000206562	3	-	15411245	15415942	1410	annot_exons	novel
novel_circ_004116	0.6	3	6.72154	44.8722	2.73896	0.0369454	0.974915	yes	ENSG00000166471	11	-	9286455	9295387	630	annot_exons	hsa_circ_0021155
novel_circ_000394	0.6	3.4	5.96279	47.1874	2.98434	0.0369647	0.974915	yes	ENSG00000116350	1	-	29148080	29154910	1452	annot_exons	novel
novel_circ_022716	3.2	0.4	48.1213	4.2584	-3.49829	0.0370265	0.974915	yes	ENSG00000055211	6	+	149578822	149582603	828	annot_exons	hsa_circ_001313
novel_circ_025249	6.6	0	65.0137	0.001	-15.9885	0.0370765	0.974915	yes	ENSG00000153317	8	-	130112094	130152805	1391	annot_exons	novel
novel_circ_025855	0.6	3	5.94531	43.5984	2.87445	0.0371309	0.974915	yes	ENSG00000135049	9	-	85669485	85712566	695	annot_exons	hsa_circ_0087391
novel_circ_008595	1	7.2	11.9493	108.785	3.18648	0.0372141	0.974915	yes	NA	14	-	105624896	105668565	43670	intergenic	hsa_circ_002154
novel_circ_003241	7	1	97.8852	12.7553	-2.94	0.0372206	0.974915	yes	ENSG00000185532	10	+	52271350	52290290	789	annot_exons	novel
novel_circ_021399	16	68.8	274.21	1217.45	2.1505	0.037223	0.974915	yes	ENSG00000153046	6	+	4891713	4892379	667	one_exon	hsa_circ_0008285
novel_circ_009535	8.2	2.8	117.653	30.9271	-1.9276	0.0372352	0.974915	yes	ENSG00000073417	15	+	85113873	85117839	549	annot_exons	hsa_circ_0005889
novel_circ_007307	8	2.6	114.129	30.4705	-1.90518	0.0372493	0.974915	yes	ENSG00000102531	13	+	49168613	49178654	580	annot_exons	hsa_circ_0006978
novel_circ_001181	3.2	0.2	42.2598	3.53045	-3.58136	0.0372851	0.974915	yes	ENSG00000162669	1	-	91375358	91385834	1191	annot_exons	novel
novel_circ_013677	5.8	0.6	79.3331	7.65316	-3.3738	0.0374108	0.974915	yes	ENSG00000162994	2	-	55206270	55222493	1088	annot_exons	novel
novel_circ_015451	7.2	1	78.2867	10.3598	-2.91777	0.0374672	0.974915	yes	ENSG00000088854	20	-	3296861	3298175	236	annot_exons	hsa_circ_0059286
novel_circ_025473	0	2	0.001	38.2226	15.2221	0.0374728	0.974915	yes	ENSG00000107077	9	+	6980925	6990524	865	annot_exons	hsa_circ_0086338
novel_circ_019665	3.8	0.2	42.5873	1.70734	-4.6406	0.0374787	0.974915	yes	NA	4	+	148477373	148544584	67212	intergenic	novel
novel_circ_004352	1.2	7	21.1383	114.103	2.43241	0.0374951	0.974915	yes	ENSG00000110435	11	+	34931404	34984728	1049	annot_exons	hsa_circ_0021708
novel_circ_020411	8.8	2.6	119.8	27.9427	-2.10008	0.0375209	0.974915	yes	ENSG00000164331	5	-	73554322	73561288	516	annot_exons	novel
novel_circ_008529	5.2	0	51.2579	0.001	-15.6455	0.0376544	0.974915	yes	ENSG00000197102	14	+	102004762	102004950	189	one_exon	novel
novel_circ_026607	217.2	486.8	3364.63	9152.43	1.44371	0.0376667	0.974915	yes	ENSG00000198727	MT	+	15651	15824	174	one_exon	novel
novel_circ_022177	3	0.4	46.7044	5.37673	-3.11876	0.0377823	0.974915	yes	ENSG00000188994	6	+	87215901	87218729	370	exon_intron	novel
novel_circ_001648	111.8	54.2	1657.74	745.381	-1.15317	0.0378175	0.974915	yes	ENSG00000116539	1	-	155438327	155439068	742	one_exon	hsa_circ_000064
novel_circ_021129	13.6	4.6	169.583	65.2576	-1.37778	0.0378853	0.974915	yes	ENSG00000055147	5	-	154026399	154034967	927	annot_exons	novel
novel_circ_004541	1.8	0	25.7436	0.001	-14.6519	0.0379177	0.974915	yes	ENSG00000124942	11	+	62520713	62522104	1392	antisense	novel
novel_circ_001815	0	1.6	0.001	27.584	14.7515	0.0380287	0.974915	yes	ENSG00000075945	1	-	170016462	170046866	1183	annot_exons	novel
novel_circ_027267	23.8	4.8	282.921	59.3726	-2.25253	0.0381782	0.974915	yes	ENSG00000184258	X	+	140783753	140784042	290	antisense	novel
novel_circ_017184	0	3	0.001	38.8537	15.2458	0.0382103	0.974915	yes	ENSG00000163808	3	+	44829971	44840456	477	annot_exons	hsa_circ_0002912
novel_circ_004677	0.2	2.2	4.06884	37.9646	3.22196	0.0382544	0.974915	yes	ENSG00000110047	11	-	64859924	64860336	413	one_exon	hsa_circ_0022723
novel_circ_014521	0.2	3	1.9876	38.5141	4.27629	0.0382617	0.974915	yes	ENSG00000136536	2	+	159729009	159743253	478	annot_exons	novel
novel_circ_015655	0	3.6	0.001	35.9301	15.1329	0.0382708	0.974915	yes	ENSG00000078747	20	+	34489266	34492597	323	annot_exons	hsa_circ_0003073
novel_circ_011439	0.2	2.8	4.06884	40.4198	3.31237	0.0382898	0.974915	yes	ENSG00000198265	17	-	67145743	67151224	592	annot_exons	novel
novel_circ_009844	0	1.8	0.001	29.4689	14.8469	0.0383283	0.974915	yes	ENSG00000153066	16	-	11698125	11736233	934	annot_exons	hsa_circ_0037870
novel_circ_025127	0	7.2	0.001	61.4644	15.9075	0.0383932	0.974915	yes	ENSG00000164754	8	-	116866586	116866761	176	one_exon	novel
novel_circ_002426	0.2	2.8	2.74635	74.2612	4.75702	0.0384109	0.974915	yes	ENSG00000143819	1	+	225828725	225831959	369	annot_exons	hsa_circ_0003740
novel_circ_017834	1.2	5	15.5243	70.8924	2.1911	0.0384265	0.974915	yes	ENSG00000132394	3	+	128262128	128264781	262	annot_exons	hsa_circ_0008759
novel_circ_023111	6.6	1.6	104.672	27.1571	-1.94648	0.0384281	0.974915	yes	ENSG00000122591	7	-	22976210	22991139	759	annot_exons	hsa_circ_0005251
novel_circ_024339	7.8	0.6	83.1317	9.88983	-3.07138	0.038451	0.974915	yes	ENSG00000120910	8	+	22498001	22513432	576	annot_exons	hsa_circ_0083625
novel_circ_015227	13	4.4	163.475	56.5678	-1.53102	0.0384532	0.974915	yes	ENSG00000144468	2	+	226906793	226914351	290	annot_exons	hsa_circ_0058497
novel_circ_008284	0	3	0.001	55.0964	15.7497	0.0385021	0.974915	yes	ENSG00000119596	14	+	74780405	74802676	3411	annot_exons	hsa_circ_001060
novel_circ_025432	2.2	0	45.4469	0.001	-15.4719	0.0386167	0.974915	yes	ENSG00000120158	9	+	4823548	4860901	2252	annot_exons	novel
novel_circ_008704	6	0.6	80.7629	8.77149	-3.2028	0.038659	0.974915	yes	ENSG00000021776	15	-	34915038	34927138	470	annot_exons	novel
novel_circ_009991	1.6	5.2	21.5808	83.428	1.95078	0.0386737	0.974915	yes	ENSG00000140740	16	+	21961328	21976243	1924	exon_intron	hsa_circ_0008434
novel_circ_008495	0.6	4.4	8.73676	55.8024	2.67516	0.0386866	0.974915	yes	ENSG00000127152	14	-	99257471	99257836	366	one_exon	novel
novel_circ_017045	5.2	0.2	55.6504	2.55105	-4.44723	0.0387185	0.974915	yes	ENSG00000163513	3	+	30632744	30650460	12363	exon_intron	novel
novel_circ_007099	0	1.6	0.001	27.8618	14.766	0.0387472	0.974915	yes	ENSG00000244754	13	-	32477887	32527532	40408	exon_intron	novel
novel_circ_026536	0.2	3.2	4.76156	59.8156	3.65101	0.0387825	0.974915	yes	ENSG00000198804	MT	+	2230	11066	8837	exon_intron	novel
novel_circ_013638	10	2	116.4	24.3724	-2.25577	0.0388078	0.974915	yes	ENSG00000115239	2	-	53750783	53765585	368	annot_exons	hsa_circ_0002416
novel_circ_027255	5.4	0.4	65.2993	5.23779	-3.64004	0.0388114	0.974915	yes	ENSG00000184258	X	-	140783705	140783923	219	one_exon	novel
novel_circ_001233	2.2	9.8	42.8649	153.802	1.84321	0.038817	0.974915	yes	ENSG00000067334	1	-	93876268	93877862	1595	one_exon	hsa_circ_0013218
novel_circ_024825	6.4	1.4	78.2305	15.7366	-2.31361	0.038876	0.974915	yes	ENSG00000079102	8	-	92005116	92076137	1839	annot_exons	hsa_circ_0084881
novel_circ_005610	0.6	4.4	7.48029	52.5896	2.81361	0.0388939	0.974915	yes	ENSG00000010295	12	-	6548425	6548825	279	annot_exons	hsa_circ_000134
novel_circ_025021	0.8	3.4	10.0316	63.0714	2.65243	0.0389372	0.974915	yes	ENSG00000104517	8	-	102327742	102346395	905	annot_exons	hsa_circ_0008171
novel_circ_013413	3.8	0.4	50.4468	3.41469	-3.88494	0.0390949	0.974915	yes	ENSG00000138061	2	+	38100924	38131614	30691	antisense	novel
novel_circ_005554	4	12.6	60.7214	173.223	1.51235	0.0392004	0.974915	yes	ENSG00000082805	12	+	1371833	1444750	498	annot_exons	hsa_circ_0006747
novel_circ_013613	1	4.2	14.2295	66.0802	2.21534	0.0392824	0.974915	yes	ENSG00000162869	2	+	48498493	48511468	621	annot_exons	hsa_circ_0006911
novel_circ_018862	0	2.2	0.001	35.0982	15.0991	0.0393123	0.974915	yes	ENSG00000163694	4	-	40432651	40436644	416	annot_exons	novel
novel_circ_001960	0.4	3.4	6.74916	48.1733	2.83545	0.0394131	0.974915	yes	ENSG00000230124	1	-	180397516	180413471	196	annot_exons	hsa_circ_0009175
novel_circ_002493	0.2	3.4	4.76156	43.797	3.20132	0.0394355	0.974915	yes	ENSG00000143643	1	-	230954333	230961303	242	annot_exons	hsa_circ_000564
novel_circ_006201	0.4	2.8	3.97519	41.6583	3.38951	0.0394455	0.974915	yes	ENSG00000061987	12	+	62500783	62508480	419	annot_exons	novel
novel_circ_008016	2.6	0.4	38.0204	4.2584	-3.15839	0.0395363	0.974915	yes	ENSG00000020577	14	+	54702062	54737287	783	annot_exons	hsa_circ_0002612
novel_circ_019505	17	5.8	236.914	78.6856	-1.59019	0.0395599	0.974915	yes	ENSG00000164066	4	+	127669036	127687867	477	annot_exons	hsa_circ_0003390
novel_circ_015948	2.2	0	39.1332	0.001	-15.2561	0.0397453	0.974915	yes	ENSG00000101144	20	-	57170641	57173310	783	annot_exons	novel
novel_circ_025785	0	1.8	0.001	33.9841	15.0526	0.0398451	0.974915	yes	ENSG00000148019	9	+	78254836	78264316	374	annot_exons	novel
novel_circ_013521	11.6	2.8	136.098	42.9509	-1.66388	0.0398934	0.974915	yes	ENSG00000138036	2	+	43794457	43801709	1025	annot_exons	hsa_circ_0054326
novel_circ_007292	3.4	0.4	55.7578	6.0815	-3.19667	0.0399894	0.974915	yes	NA	13	+	48063212	48064030	819	intergenic	novel
novel_circ_017444	3.8	0.2	55.107	2.55105	-4.43307	0.0400056	0.974915	yes	NA	3	+	65008945	65018652	9708	intergenic	novel
novel_circ_025521	2.4	0	53.6752	0.001	-15.712	0.0400362	0.974915	yes	ENSG00000164989	9	+	15874532	15920422	3014	annot_exons	hsa_circ_0086411
novel_circ_000994	3.8	0.2	51.41	1.70734	-4.91222	0.0400472	0.974915	yes	ENSG00000152763	1	-	66826820	66835777	758	annot_exons	novel
novel_circ_008560	0.2	3.2	1.9876	39.145	4.29973	0.0400615	0.974915	yes	ENSG00000198752	14	-	102999565	103012188	421	annot_exons	hsa_circ_0005178
novel_circ_000422	0	2.6	0.001	34.8313	15.0881	0.040092	0.974915	yes	ENSG00000184007	1	-	31907661	31911826	1506	annot_exons	novel
novel_circ_015269	10	2.4	131.83	20.4881	-2.68582	0.040129	0.974915	yes	ENSG00000067066	2	+	230442937	230449150	479	annot_exons	hsa_circ_0005116
novel_circ_002261	0.4	2.8	6.74916	47.8931	2.82704	0.0401776	0.974915	yes	ENSG00000152104	1	-	214451805	214464957	498	annot_exons	hsa_circ_0007015
novel_circ_016610	0.2	3.4	4.76156	56.2059	3.56121	0.0401945	0.974915	yes	ENSG00000198792	22	-	38245935	38248019	416	annot_exons	hsa_circ_0005243
novel_circ_002742	6.8	14	89.0132	243.782	1.4535	0.0402689	0.974915	yes	ENSG00000015171	10	+	179994	221356	597	annot_exons	hsa_circ_0008225
novel_circ_021521	2.8	0	34.717	0.001	-15.0834	0.0403228	0.974915	yes	ENSG00000137177	6	-	17825768	17837583	956	annot_exons	novel
novel_circ_004552	15.8	1.6	181.412	26.6013	-2.7697	0.0403565	0.974915	yes	ENSG00000124942	11	-	62521309	62522844	1536	one_exon	novel
novel_circ_007509	4.8	0.8	64.7944	12.4409	-2.38078	0.0404216	0.974915	yes	ENSG00000139793	13	-	97339128	97339274	147	antisense	novel
novel_circ_021637	1	5.4	12.9555	83.5911	2.68978	0.0404232	0.974915	yes	ENSG00000206503	6	+	29890810	29945608	52219	exon_intron	novel
novel_circ_024170	0	1.8	0.001	27.7814	14.7618	0.0404777	0.974915	yes	ENSG00000184863	7	+	155700773	155707068	927	annot_exons	novel
novel_circ_015686	0.4	2.6	3.97519	46.7097	3.55462	0.0405355	0.974915	yes	ENSG00000131051	20	-	35729312	35732135	896	annot_exons	hsa_circ_0008817
novel_circ_002354	0	2	0.001	40.8111	15.3167	0.0405507	0.974915	yes	ENSG00000162923	1	+	224386344	224388084	1741	antisense	novel
novel_circ_015291	0	2.2	0.001	54.368	15.7305	0.0405651	0.974915	yes	ENSG00000156966	2	+	231397956	231398180	225	one_exon	novel
novel_circ_018251	11.8	43.4	178.103	603.54	1.76074	0.0405683	0.974915	yes	ENSG00000136603	3	-	170359699	170361429	1731	antisense	novel
novel_circ_002555	0	2	0.001	27.2167	14.7322	0.0405999	0.974915	yes	ENSG00000059588	1	-	234425673	234427766	384	annot_exons	novel
novel_circ_005335	5.8	1	64.527	11.0678	-2.54353	0.0406636	0.974915	yes	ENSG00000150768	11	+	112037273	112045230	503	annot_exons	hsa_circ_0024297
novel_circ_014972	3.4	0.4	48.0521	6.22044	-2.94951	0.0406738	0.974915	yes	ENSG00000144426	2	+	203110150	203122343	733	annot_exons	novel
novel_circ_024699	2.6	0.2	37.2753	1.70734	-4.44839	0.0407732	0.974915	yes	ENSG00000046889	8	+	68017846	68030658	564	annot_exons	hsa_circ_0084708
novel_circ_001441	0	2	0.001	44.1794	15.4311	0.0408717	0.974915	yes	ENSG00000173218	1	+	115659641	115664268	741	annot_exons	hsa_circ_0002623
novel_circ_002694	2.4	0	39.1511	0.001	-15.2568	0.0408803	0.974915	yes	ENSG00000179397	1	+	244518592	244561145	1078	annot_exons	hsa_circ_0017267
novel_circ_011908	9.6	2.4	154.129	34.9658	-2.14012	0.0409655	0.974915	yes	ENSG00000101773	18	+	22990937	23001729	1495	annot_exons	hsa_circ_0047136
novel_circ_023167	0.2	3.8	4.76156	58.9554	3.63012	0.041009	0.974915	yes	ENSG00000106052	7	+	27748518	27769834	619	annot_exons	novel
novel_circ_010827	21.4	7.2	272.164	107.199	-1.34418	0.0410194	0.974915	yes	ENSG00000087095	17	+	28163543	28172618	398	annot_exons	hsa_circ_0003638
novel_circ_020959	3.8	0	43.0756	0.001	-15.3946	0.041103	0.974915	yes	ENSG00000120733	5	+	138381516	138425582	3706	annot_exons	novel
novel_circ_017801	1.6	6	22.8372	119.545	2.38809	0.0411427	0.974915	yes	ENSG00000163848	3	-	125277726	125331238	1017	annot_exons	hsa_circ_0067098
novel_circ_017655	6	0.6	76.8131	8.76824	-3.13099	0.0411673	0.974915	yes	ENSG00000206530	3	-	113326445	113366309	2352	annot_exons	novel
novel_circ_000957	3.8	0.2	44.8958	3.66939	-3.61297	0.041233	0.974915	yes	ENSG00000158966	1	+	64582156	64641969	895	annot_exons	novel
novel_circ_024483	0.6	5	11.4932	102.139	3.15167	0.0413351	0.974915	yes	ENSG00000083168	8	-	41974704	41987563	882	annot_exons	hsa_circ_0084089
novel_circ_014965	0.4	2.2	3.97519	41.0836	3.36947	0.0413484	0.974915	yes	ENSG00000138380	2	+	202977269	202982441	565	annot_exons	novel
novel_circ_000677	14.2	3.6	176.257	43.9306	-2.00438	0.0414104	0.974915	yes	ENSG00000187147	1	+	44411981	44412722	742	one_exon	hsa_circ_0012152
novel_circ_021468	35.8	17.6	532.425	229.654	-1.21312	0.0414152	0.974915	yes	ENSG00000124523	6	+	13579451	13584225	309	annot_exons	hsa_circ_0007218
novel_circ_005176	6.2	0.8	75.2398	14.4416	-2.38127	0.0414369	0.974915	yes	ENSG00000166025	11	+	94821530	94831541	527	annot_exons	hsa_circ_0008648
novel_circ_012493	0	2.2	0.001	30.4339	14.8934	0.0414817	0.974915	yes	ENSG00000132003	19	+	13814515	13814865	351	one_exon	novel
novel_circ_023617	5.2	1.2	71.4224	12.9109	-2.46779	0.0415024	0.974915	yes	ENSG00000001631	7	-	92225720	92234923	525	annot_exons	novel
novel_circ_023669	0.2	4.2	4.76156	49.8797	3.38895	0.0415528	0.974915	yes	ENSG00000158528	7	+	94909898	94911508	1611	one_exon	novel
novel_circ_020353	2.6	12.8	52.259	205.028	1.97207	0.041602	0.974915	yes	ENSG00000134057	5	+	69174877	69175537	378	annot_exons	hsa_circ_000024*
novel_circ_016762	1.4	5.8	13.9132	89.1104	2.67914	0.0416834	0.974915	yes	ENSG00000075275	22	-	46384543	46389499	538	annot_exons	hsa_circ_0063809
novel_circ_024011	19.2	2.6	240.123	35.6552	-2.75159	0.0417752	0.974915	yes	ENSG00000105894	7	-	137251230	137254974	452	annot_exons	hsa_circ_0003949
novel_circ_022524	4	0.6	70.2298	7.65316	-3.19796	0.0419072	0.974915	yes	ENSG00000118507	6	+	131145285	131199573	683	annot_exons	novel
novel_circ_011401	12	2.4	144.861	22.3112	-2.69883	0.0419304	0.974915	yes	ENSG00000261371	17	-	64363149	64370025	525	annot_exons	novel
novel_circ_022638	15.6	6.6	206.022	83.4494	-1.30383	0.0420338	0.974915	yes	ENSG00000152818	6	+	144451370	144459354	635	annot_exons	hsa_circ_0009096
novel_circ_004663	16.4	5.6	211.721	79.7003	-1.40951	0.0421056	0.974915	yes	ENSG00000184743	11	-	63651936	63652575	156	annot_exons	hsa_circ_0022599
novel_circ_026533	0	2	0.001	40.7439	15.3143	0.0421094	0.974915	yes	ENSG00000198804	MT	+	2210	10613	8404	exon_intron	novel
novel_circ_016065	0	1.6	0.001	31.1584	14.9273	0.0421609	0.974915	yes	ENSG00000142192	21	+	26009864	26012723	2860	antisense	novel
novel_circ_026648	2.8	11.4	36.2803	194.958	2.4259	0.0421805	0.974915	yes	ENSG00000047644	X	+	10063445	10098579	825	annot_exons	hsa_circ_001342
novel_circ_020291	0	1.8	0.001	37.6722	15.2012	0.0421846	0.974915	yes	ENSG00000130449	5	+	61472676	61473032	357	exon_intron	novel
novel_circ_020477	3.6	0.6	46.371	7.78885	-2.57374	0.0421896	0.974915	yes	ENSG00000132842	5	-	78128030	78165672	801	annot_exons	hsa_circ_001428
novel_circ_018512	0	1.8	0.001	37.9854	15.2132	0.0422476	0.974915	yes	ENSG00000061938	3	-	195878253	195888606	1277	annot_exons	hsa_circ_000937
novel_circ_002625	0	1.8	0.001	37.3943	15.1905	0.0422507	0.974915	yes	ENSG00000116984	1	+	236803431	236816543	727	annot_exons	novel
novel_circ_013664	11	1.8	126.736	27.5653	-2.2009	0.0422684	0.974915	yes	ENSG00000170634	2	+	54050958	54057360	215	annot_exons	hsa_circ_0004462
novel_circ_018838	25.4	8.8	393.021	124.964	-1.65309	0.0423423	0.974915	yes	ENSG00000078140	4	+	39737420	39777810	465	annot_exons	hsa_circ_0069492
novel_circ_005528	0	1.4	0.001	26.3288	14.6844	0.0423677	0.974915	yes	ENSG00000060237	12	+	813642	827262	394	annot_exons	novel
novel_circ_022535	4	0.4	50.6208	5.23779	-3.2727	0.0424696	0.974915	yes	ENSG00000112282	6	-	131598287	131608071	1530	annot_exons	hsa_circ_0077844
novel_circ_026009	0	1.8	0.001	28.4895	14.7981	0.0427219	0.974915	yes	ENSG00000119509	9	-	100239999	100272982	32984	antisense	novel
novel_circ_025207	0.2	2.6	4.06884	48.3221	3.56999	0.0427508	0.974915	yes	ENSG00000156802	8	-	123371670	123380677	365	annot_exons	novel
novel_circ_018095	0.8	4	13.0006	60.5491	2.21953	0.0428373	0.974915	yes	ENSG00000082996	3	+	149846011	149902162	561	annot_exons	hsa_circ_0004565
novel_circ_022858	11.4	4.6	160.477	50.9188	-1.65609	0.0428484	0.974915	yes	ENSG00000085511	6	+	161022010	161034449	409	exon_intron	novel
novel_circ_024923	2.2	7.4	30.9473	119.825	1.95305	0.0429335	0.974915	yes	ENSG00000104375	8	-	98706467	98722969	15991	exon_intron	hsa_circ_0005934
novel_circ_007786	0	4.8	0.001	61.2253	15.9018	0.0431153	0.974915	yes	ENSG00000151320	14	+	32433460	32474558	1160	annot_exons	novel
novel_circ_002661	0	2.8	0.001	35.9861	15.1352	0.0431169	0.974915	yes	ENSG00000054282	1	+	243293091	243378863	2703	annot_exons	hsa_circ_0017235
novel_circ_015332	0	4.8	0.001	61.2253	15.9018	0.0431373	0.974915	yes	ENSG00000157985	2	+	235740963	235744839	228	annot_exons	novel
novel_circ_010128	0	3.6	0.001	63.5481	15.9556	0.0431513	0.974915	yes	ENSG00000121270	16	-	48222598	48224429	382	annot_exons	novel
novel_circ_014688	0	1.8	0.001	29.9827	14.8718	0.0431543	0.974915	yes	ENSG00000144354	2	+	173358712	173359491	363	annot_exons	hsa_circ_0057123
novel_circ_020800	0	2.6	0.001	73.7108	16.1696	0.0431737	0.974915	yes	ENSG00000113368	5	+	126818922	126826107	764	annot_exons	novel
novel_circ_025327	0.2	5.2	4.76156	55.7695	3.54997	0.0431896	0.974915	yes	ENSG00000169398	8	-	140700891	140706205	357	annot_exons	hsa_circ_0005273
novel_circ_025311	1.6	6.2	25.7227	103.695	2.01123	0.0432091	0.974915	yes	ENSG00000167632	8	-	140275658	140300614	656	annot_exons	hsa_circ_0004023
novel_circ_008542	25.2	8.8	334.86	147.005	-1.18769	0.0432382	0.974915	yes	ENSG00000140153	14	+	102194938	102209862	1663	annot_exons	hsa_circ_0002553
novel_circ_024104	2.4	10	29.4263	145.135	2.30222	0.0433037	0.974915	yes	ENSG00000159840	7	+	143383156	143383322	167	one_exon	novel
novel_circ_022066	0.2	2.6	1.9876	55.2327	4.79643	0.0433405	0.974915	yes	ENSG00000196586	6	+	75817501	75832947	544	annot_exons	novel
novel_circ_001396	1.2	6	11.9081	81.4087	2.77324	0.0433426	0.974915	yes	ENSG00000081026	1	+	113671734	113673465	374	annot_exons	hsa_circ_0006583
novel_circ_010244	3.8	0.4	48.2082	5.37673	-3.16448	0.0433961	0.974915	yes	ENSG00000051108	16	+	56939237	56940245	474	annot_exons	hsa_circ_0005022
novel_circ_001582	0	2	0.001	38.8104	15.2442	0.0434756	0.974915	yes	ENSG00000143376	1	+	151638888	151683445	1151	annot_exons	hsa_circ_0014186
novel_circ_024957	6	0.6	63.6183	8.63256	-2.88158	0.0435039	0.974915	yes	ENSG00000132549	8	+	99511104	99521010	521	annot_exons	novel
novel_circ_020133	4.2	0.2	57.4123	3.66939	-3.96775	0.0435523	0.974915	yes	ENSG00000113594	5	-	38493606	38530666	2084	annot_exons	hsa_circ_0072304
novel_circ_015814	0	2.4	0.001	49.3267	15.5901	0.0436639	0.974915	yes	ENSG00000175063	20	+	45815541	45815913	265	annot_exons	hsa_circ_0060551
novel_circ_015778	15.6	1.8	285.266	33.0245	-3.1107	0.0437004	0.974915	yes	ENSG00000196090	20	-	43043042	43047010	3969	intronic	novel
novel_circ_013685	0	1.8	0.001	30.0214	14.8737	0.0437526	0.974915	yes	ENSG00000085760	2	-	55249395	55254825	650	annot_exons	novel
novel_circ_021228	0	1.8	0.001	30.0214	14.8737	0.0437584	0.974915	yes	ENSG00000204764	5	+	170916465	170968377	876	annot_exons	novel
novel_circ_009195	2.4	0	34.595	0.001	-15.0783	0.0437624	0.974915	yes	ENSG00000103657	15	-	63690541	63713665	1787	annot_exons	novel
novel_circ_020765	2.2	0	36.1925	0.001	-15.1434	0.0437776	0.974915	yes	ENSG00000172869	5	+	119189708	119197956	610	annot_exons	novel
novel_circ_000209	0	1.6	0.001	22.2503	14.4415	0.0439261	0.974915	yes	ENSG00000157191	1	+	16447870	16452015	474	annot_exons	novel
novel_circ_027274	4.6	0.2	53.8687	3.53045	-3.93152	0.0439643	0.974915	yes	ENSG00000184258	X	-	140783789	140784096	308	one_exon	novel
novel_circ_006145	0	2	0.001	35.6661	15.1223	0.0439792	0.974915	yes	ENSG00000185591	12	+	53381659	53383622	1668	annot_exons	hsa_circ_0026626
novel_circ_007164	2.8	0.2	40.8328	3.66939	-3.47612	0.0440429	0.974915	yes	NA	13	-	40826506	40872160	45655	intergenic	novel
novel_circ_015773	3.8	0.4	62.1034	7.33878	-3.08106	0.0440942	0.974915	yes	ENSG00000196090	20	-	42350628	42352285	305	annot_exons	novel
novel_circ_013946	31	12.8	419.578	189.989	-1.14302	0.0442496	0.974915	yes	ENSG00000075292	2	+	71426460	71427414	955	one_exon	novel
novel_circ_006872	1.2	4	13.9369	79.38	2.50987	0.0443195	0.974915	yes	ENSG00000150991	12	+	124912884	124913567	684	antisense	novel
novel_circ_022521	2.8	0.2	36.8332	3.66939	-3.32739	0.0443759	0.974915	yes	ENSG00000079819	6	+	130926605	130956506	29902	antisense	novel
novel_circ_018883	3	0.2	57.7579	3.53045	-4.03209	0.0444172	0.974915	yes	ENSG00000163697	4	-	41208557	41210991	2435	intronic	novel
novel_circ_001194	59.4	27.2	776.176	346.62	-1.16303	0.04452	0.974915	yes	ENSG00000122484	1	+	92333391	92380873	383	annot_exons	hsa_circ_000897
novel_circ_012583	0	1.6	0.001	29.2934	14.8383	0.0447037	0.974915	yes	ENSG00000160229	19	+	20792512	20793878	223	annot_exons	novel
novel_circ_022118	8.2	2.4	113.284	32.6905	-1.793	0.044705	0.974915	yes	ENSG00000118420	6	-	82957312	83044659	784	annot_exons	hsa_circ_0008236
novel_circ_021474	0	2.2	0.001	38.8502	15.2456	0.044706	0.974915	yes	ENSG00000010017	6	-	13634431	13644729	868	annot_exons	novel
novel_circ_012137	0	4.6	0.001	58.6742	15.8404	0.0447105	0.974915	yes	ENSG00000081923	18	-	57731627	57731832	206	one_exon	hsa_circ_0005525
novel_circ_019742	0	4.6	0.001	58.6742	15.8404	0.0447143	0.974915	yes	ENSG00000121210	4	+	153603802	153604430	629	one_exon	novel
novel_circ_011896	0.2	5.8	4.06884	106.412	4.7089	0.0447175	0.974915	yes	ENSG00000101773	18	+	22929383	22936960	976	annot_exons	novel
novel_circ_009086	3.6	0.4	72.1055	7.33878	-3.2965	0.0447392	0.974915	yes	ENSG00000128918	15	-	57992705	58014281	784	annot_exons	hsa_circ_0035443
novel_circ_000140	0.6	3.8	7.48029	54.7986	2.87297	0.0448407	0.974915	yes	ENSG00000048707	1	+	12299202	12308641	617	annot_exons	hsa_circ_0008275
novel_circ_007853	5	0.4	62.1743	6.0815	-3.35382	0.0448713	0.974915	yes	ENSG00000151338	14	+	37285318	37308519	335	annot_exons	hsa_circ_0004455
novel_circ_018955	0	2.8	0.001	32.9278	15.007	0.0448893	0.974915	yes	ENSG00000184178	4	-	53145333	53145582	250	one_exon	hsa_circ_0002000
novel_circ_002588	0	1.8	0.001	25.5062	14.6386	0.0449025	0.974915	yes	ENSG00000162885	1	-	235465636	235494828	729	annot_exons	hsa_circ_0017065
novel_circ_009718	10.2	3.4	161.078	44.1885	-1.86602	0.0449041	0.974915	yes	ENSG00000185418	15	-	101699331	101714963	2509	exon_intron	hsa_circ_0008425
novel_circ_010824	4.4	0	43.4124	0.001	-15.4058	0.0449042	0.974915	yes	ENSG00000141068	17	+	27550568	27558187	283	annot_exons	novel
novel_circ_012483	0	1.8	0.001	25.5062	14.6386	0.0449163	0.974915	yes	ENSG00000105612	19	-	12876180	12878834	547	annot_exons	novel
novel_circ_018750	0.6	4	5.96279	55.2772	3.21262	0.0449648	0.974915	yes	ENSG00000152990	4	-	22401431	22402799	249	annot_exons	hsa_circ_0002785
novel_circ_023110	33.4	15.2	469.595	196.598	-1.25617	0.0450494	0.974915	yes	ENSG00000122591	7	-	22976210	22984045	680	annot_exons	hsa_circ_0001971
novel_circ_009163	0	1.8	0.001	27.4649	14.7453	0.0452207	0.974915	yes	ENSG00000129003	15	-	62023411	62035052	437	annot_exons	novel
novel_circ_023354	0	2.2	0.001	38.2724	15.224	0.0452869	0.974915	yes	ENSG00000106070	7	-	50669722	50705323	637	annot_exons	hsa_circ_0080210
novel_circ_018724	4.4	0.2	53.8156	3.53045	-3.9301	0.0453391	0.974915	yes	ENSG00000169744	4	-	16759158	16814427	55270	exon_intron	novel
novel_circ_021164	6	0	59.1034	0.001	-15.851	0.0454557	0.974915	yes	ENSG00000164330	5	+	158820563	158821416	854	antisense	novel
novel_circ_020008	6	0	59.1034	0.001	-15.851	0.0454704	0.974915	yes	ENSG00000183580	5	+	15938885	15939573	689	one_exon	novel
novel_circ_019823	19.8	6.6	276.042	99.5395	-1.47155	0.0455047	0.974915	yes	ENSG00000154447	4	-	169155480	169156679	372	annot_exons	hsa_circ_0071422
novel_circ_010001	2.6	0	39.0402	0.001	-15.2527	0.0455391	0.974915	yes	ENSG00000168434	16	-	23392380	23413564	854	annot_exons	hsa_circ_0038566
novel_circ_019133	0.8	4	10.0316	50.6032	2.33467	0.0456074	0.974915	yes	ENSG00000138756	4	+	78842385	78851056	480	annot_exons	hsa_circ_0070197
novel_circ_025743	5	0.4	51.4215	3.41469	-3.91255	0.0456196	0.974915	yes	ENSG00000135048	9	-	71750043	71750385	343	one_exon	hsa_circ_0087196
novel_circ_004919	4.2	0.4	58.9054	6.0815	-3.2759	0.0457005	0.974915	yes	ENSG00000131626	11	-	70366525	70372534	6010	antisense	novel
novel_circ_010955	0	1.6	0.001	27.7615	14.7608	0.0459691	0.974915	yes	ENSG00000278311	17	+	36554820	36567776	548	annot_exons	hsa_circ_0003930
novel_circ_022025	0.2	5.2	1.9876	61.2651	4.94597	0.0459986	0.974915	yes	ENSG00000156535	6	+	73723251	73736508	386	annot_exons	hsa_circ_0002465
novel_circ_014862	2.4	0.2	42.7083	1.70734	-4.64469	0.046057	0.974915	yes	ENSG00000115896	2	+	198083758	198103936	2865	annot_exons	hsa_circ_0057684
novel_circ_026551	2	7.6	34.4727	136.753	1.98804	0.0460975	0.974915	yes	ENSG00000228253	MT	-	8398	8624	227	antisense	novel
novel_circ_005658	3	0	31.1566	0.001	-14.9273	0.0461076	0.974915	yes	ENSG00000126838	12	-	9150644	9160490	1512	annot_exons	novel
novel_circ_018339	4.8	0.8	59.9555	7.67309	-2.96601	0.0461568	0.974915	yes	ENSG00000114450	3	-	179413412	179426242	741	annot_exons	hsa_circ_0005009
novel_circ_023535	2.2	0	25.2739	0.001	-14.6254	0.0462234	0.974915	yes	ENSG00000135218	7	+	80646088	80674147	1923	annot_exons	novel
novel_circ_003905	4	0.8	53.4675	10.3399	-2.37044	0.0462458	0.974915	yes	ENSG00000151893	10	-	118729295	118730410	230	annot_exons	hsa_circ_0020134
novel_circ_012510	0	1.6	0.001	33.2948	15.023	0.0463144	0.974915	yes	ENSG00000074181	19	-	15184295	15185679	615	annot_exons	novel
novel_circ_005358	0	1.8	0.001	45.9109	15.4865	0.0466169	0.974915	yes	ENSG00000182985	11	-	115229113	115240420	597	annot_exons	hsa_circ_0024340
novel_circ_016704	0.6	2.8	5.91034	44.5965	2.91562	0.0468284	0.974915	yes	ENSG00000242247	22	-	42826940	42835493	380	annot_exons	hsa_circ_0005679
novel_circ_020166	23	8	288.82	108.508	-1.41238	0.0468318	0.974915	yes	ENSG00000132357	5	+	40852174	40854096	1923	one_exon	hsa_circ_0005895
novel_circ_026142	1.6	6.4	21.212	112.116	2.40203	0.0468345	0.974915	yes	ENSG00000119314	9	-	112250929	112297916	853	annot_exons	hsa_circ_0003458
novel_circ_012528	0	2.6	0.001	31.8668	14.9598	0.0468389	0.974915	yes	ENSG00000072954	19	+	16679984	16682508	430	annot_exons	hsa_circ_001497
novel_circ_023632	6	1	67.6137	11.2035	-2.59336	0.0468447	0.974915	yes	ENSG00000001629	7	+	92327783	92371607	948	annot_exons	hsa_circ_0007187
novel_circ_026581	3	0	31.9154	0.001	-14.962	0.0468837	0.974915	yes	ENSG00000198786	MT	-	13254	13626	373	antisense	novel
novel_circ_012326	3.6	0	42.4481	0.001	-15.3734	0.0469919	0.974915	yes	ENSG00000167676	19	+	4511847	4512143	297	antisense	novel
novel_circ_019217	86.6	34.2	1063.18	450.861	-1.23763	0.0470734	0.974915	yes	ENSG00000172493	4	+	87046166	87047594	1021	annot_exons	hsa_circ_000009
novel_circ_023327	0.6	5	12.2695	66.5327	2.43899	0.0471076	0.974915	yes	ENSG00000196262	7	+	44798748	44799874	453	annot_exons	hsa_circ_0080085
novel_circ_005919	4.8	0.6	57.6104	9.61195	-2.58343	0.0471295	0.974915	yes	ENSG00000133687	12	-	29633147	29660885	376	annot_exons	hsa_circ_0025763
novel_circ_020082	0	6.6	0.001	56.3424	15.7819	0.0471762	0.974915	yes	ENSG00000164190	5	+	36953618	36958231	437	annot_exons	novel
novel_circ_014503	0	1.8	0.001	22.8393	14.4792	0.047179	0.974915	yes	ENSG00000115183	2	+	159169250	159172272	557	annot_exons	hsa_circ_0056811
novel_circ_012703	0	1.8	0.001	28.173	14.782	0.0472048	0.974915	yes	ENSG00000105738	19	+	38162253	38164906	547	annot_exons	hsa_circ_0008209
novel_circ_026788	5.2	0.2	59.265	2.55105	-4.53802	0.0472147	0.974915	yes	ENSG00000069535	X	-	43793419	43839005	787	annot_exons	novel
novel_circ_010306	2.8	7.2	34.1952	103.188	1.59341	0.0472164	0.974915	yes	ENSG00000102974	16	+	67628370	67629533	319	annot_exons	hsa_circ_0008272
novel_circ_022695	4.2	0.4	64.6542	11.3401	-2.51131	0.0472219	0.974915	yes	ENSG00000203727	6	+	147565743	147568949	3207	one_exon	novel
novel_circ_018378	32.6	11.2	379.384	140.897	-1.42901	0.0472418	0.974915	yes	ENSG00000114796	3	+	183650296	183651276	981	one_exon	hsa_circ_000385
novel_circ_020551	3.4	0.4	47.1469	7.33878	-2.68355	0.0473124	0.974915	yes	ENSG00000145687	5	-	81612562	81657076	9868	exon_intron	novel
novel_circ_021163	12	2	140.609	21.0362	-2.74074	0.0473276	0.974915	yes	ENSG00000164330	5	-	158777413	158840110	482	annot_exons	hsa_circ_0074818
novel_circ_026566	0.4	3.8	9.52313	80.966	3.08781	0.0473461	0.974915	yes	ENSG00000198886	MT	+	11496	11657	162	one_exon	novel
novel_circ_023677	0	1.6	0.001	23.3687	14.5123	0.0474607	0.974915	yes	ENSG00000158528	7	+	95269207	95284330	786	annot_exons	novel
novel_circ_012547	0	2	0.001	34.4309	15.0714	0.0475002	0.974915	yes	ENSG00000130313	19	+	17516173	17517850	351	annot_exons	hsa_circ_0049998
novel_circ_020940	2.8	0.4	52.0294	3.41469	-3.9295	0.0475091	0.974915	yes	ENSG00000031003	5	-	137948955	137954376	653	annot_exons	novel
novel_circ_004568	3.2	0.4	40.8744	7.3774	-2.47001	0.0475279	0.974915	yes	ENSG00000124942	11	+	62522268	62525381	3114	antisense	novel
novel_circ_024454	2.8	0.2	36.3568	2.55105	-3.83306	0.0475963	0.974915	yes	ENSG00000077782	8	-	38429682	38429948	267	one_exon	hsa_circ_0008016
novel_circ_000747	3.4	0.4	51.027	6.0815	-3.06876	0.0475988	0.974915	yes	ENSG00000132122	1	-	48305787	48403882	959	annot_exons	novel
novel_circ_027242	7.6	1.2	91.7772	11.9315	-2.94336	0.0476019	0.974915	yes	ENSG00000184258	X	+	140783621	140783788	168	antisense	novel
novel_circ_004381	3.6	0.4	80.1602	3.41469	-4.55306	0.0476232	0.974915	yes	ENSG00000148948	11	-	41222797	41223008	212	intronic	novel
novel_circ_014157	0.2	2.8	1.9876	34.9836	4.13758	0.047625	0.974915	yes	ENSG00000158435	2	+	101257791	101262691	318	annot_exons	hsa_circ_0002401
novel_circ_021732	1.8	10.8	25.5176	113.973	2.15913	0.0476327	0.974915	yes	ENSG00000023892	6	+	35312302	35312772	384	annot_exons	hsa_circ_0076125
novel_circ_011294	0	2.4	0.001	30.3117	14.8876	0.0476697	0.974915	yes	ENSG00000170832	17	-	60269450	60271481	240	annot_exons	hsa_circ_0007272
novel_circ_014691	7.4	18.8	104.096	251.564	1.27302	0.0477458	0.974915	yes	ENSG00000172845	2	-	173954873	173956232	1360	one_exon	hsa_circ_0002642
novel_circ_025688	0.2	2.6	1.9876	44.4344	4.48258	0.047827	0.974915	yes	ENSG00000159921	9	-	36246031	36249397	658	annot_exons	hsa_circ_0087009
novel_circ_005233	7.4	2.6	113.11	31.1818	-1.85894	0.0478452	0.974915	yes	ENSG00000187240	11	+	103303093	103323990	944	annot_exons	hsa_circ_0024143
novel_circ_023313	0	3.4	0.001	62.3796	15.9288	0.047871	0.974915	yes	ENSG00000015676	7	-	44392297	44392485	189	one_exon	novel
novel_circ_022748	0	3.4	0.001	62.3796	15.9288	0.0478861	0.974915	yes	ENSG00000120254	6	+	150934659	150936940	2282	exon_intron	novel
novel_circ_021130	33	16.8	452.634	210.185	-1.10668	0.0478938	0.974915	yes	ENSG00000055147	5	-	154029489	154034967	509	annot_exons	hsa_circ_0007773
novel_circ_015230	0	3.4	0.001	62.3796	15.9288	0.0478964	0.974915	yes	ENSG00000168958	2	+	227311786	227332588	14666	exon_intron	novel
novel_circ_016254	1.8	0	33.4078	0.001	-15.0279	0.0478978	0.974915	yes	ENSG00000185658	21	-	39224408	39298582	5179	annot_exons	hsa_circ_0061732
novel_circ_016986	2.6	0.4	36.8678	4.2584	-3.11398	0.0479147	0.974915	yes	ENSG00000151090	3	-	24297226	24348614	412	annot_exons	novel
novel_circ_015751	4.2	0	45.5698	0.001	-15.4758	0.0480596	0.974915	yes	ENSG00000101445	20	+	38900581	38902792	229	annot_exons	novel
novel_circ_027195	0	2	0.001	33.1029	15.0147	0.0483346	0.974915	yes	ENSG00000198689	X	+	136012958	136016758	300	annot_exons	hsa_circ_0008579
novel_circ_007668	0.4	5	9.52313	66.1159	2.79549	0.0484008	0.974915	yes	ENSG00000129566	14	-	20395450	20395949	269	annot_exons	hsa_circ_0031113
novel_circ_025337	0	2.8	0.001	41.5911	15.344	0.0484686	0.974915	yes	ENSG00000169398	8	-	140800459	140879637	1207	annot_exons	hsa_circ_0085762
novel_circ_020247	2.2	0	33.9823	0.001	-15.0525	0.0485157	0.974915	yes	ENSG00000067113	5	-	55475299	55491114	307	annot_exons	novel
novel_circ_009764	0	3.4	0.001	60.0177	15.8731	0.0485235	0.974915	yes	ENSG00000162063	16	+	2448855	2449915	393	annot_exons	hsa_circ_0037533
novel_circ_004322	11.6	4	159.436	63.6681	-1.32434	0.0485613	0.974915	yes	ENSG00000110422	11	+	33286413	33328633	1223	annot_exons	hsa_circ_0008887
novel_circ_023219	5.2	0.6	67.6317	7.92779	-3.09271	0.0486129	0.974915	yes	ENSG00000154678	7	-	31864942	31880860	622	annot_exons	hsa_circ_0079751
novel_circ_018529	13	4.4	178.804	54.2893	-1.71964	0.0486137	0.974915	yes	ENSG00000163960	3	-	196391813	196407393	395	annot_exons	novel
novel_circ_026534	0	1.8	0.001	36.1922	15.1434	0.0486609	0.974915	yes	ENSG00000198804	MT	-	2210	10613	8404	antisense	novel
novel_circ_026353	30.6	9.4	359.293	120.996	-1.5702	0.0486732	0.974915	yes	ENSG00000196152	9	+	127444029	127445249	1221	one_exon	hsa_circ_0006984
novel_circ_008721	4.4	0.2	49.5361	3.66939	-3.75487	0.048855	0.974915	yes	ENSG00000150667	15	-	39713444	39741900	629	annot_exons	novel
novel_circ_004632	3.8	0.4	50.4989	5.10211	-3.30709	0.0488774	0.974915	yes	ENSG00000124942	11	-	62530301	62530684	384	one_exon	novel
novel_circ_022151	0.6	3	8.73676	49.5618	2.50406	0.0488871	0.974915	yes	ENSG00000135317	6	-	85517756	85533800	660	annot_exons	hsa_circ_0077236
novel_circ_009847	1.8	6.6	21.4211	114.963	2.42407	0.0489718	0.974915	yes	ENSG00000153066	16	-	11721577	11736233	539	annot_exons	hsa_circ_0009128
novel_circ_016416	4	30.2	80.0556	490.189	2.61426	0.0490602	0.974915	yes	ENSG00000254709	22	+	22895638	22901238	5601	exon_intron	novel
novel_circ_008627	0.8	10	13.4983	146.191	3.437	0.0492011	0.974915	yes	NA	14	-	106235470	106289332	53863	intergenic	novel
novel_circ_019602	3.8	0.4	45.9156	4.2584	-3.4306	0.0492298	0.974915	yes	ENSG00000109458	4	+	143415477	143415771	295	one_exon	novel
novel_circ_026543	2.4	9	30.0075	181.987	2.60044	0.0492675	0.974915	yes	ENSG00000198888	MT	+	3560	3729	170	one_exon	novel
novel_circ_015977	0.4	2	3.97519	37.101	3.22236	0.0493991	0.974915	yes	ENSG00000130703	20	+	62256057	62272259	611	annot_exons	hsa_circ_0008402
novel_circ_024020	2.4	8	32.8689	132.977	2.01638	0.0495531	0.974915	yes	ENSG00000182158	7	-	137901354	137916012	904	annot_exons	hsa_circ_0005047
novel_circ_016044	0	4.4	0.001	56.1232	15.7763	0.0496061	0.974915	yes	NA	21	-	17236823	17260058	23236	intergenic	novel
novel_circ_013183	0	4.4	0.001	56.1232	15.7763	0.0496253	0.974915	yes	ENSG00000138101	2	-	25673386	25690540	17155	exon_intron	novel
novel_circ_023276	0.4	5	9.52313	63.4357	2.73579	0.0496403	0.974915	yes	NA	7	-	38250710	38266810	16101	intergenic	novel
novel_circ_005932	3.4	0.2	49.7355	2.55105	-4.28511	0.0496502	0.974915	yes	ENSG00000110888	12	-	30725966	30735206	1335	annot_exons	novel
novel_circ_018250	9.8	42.8	154.159	594.494	1.94725	0.0496916	0.974915	yes	ENSG00000136603	3	-	170359697	170361427	1731	antisense	novel
novel_circ_018381	22.6	6.6	269.921	97.0516	-1.47571	0.0497567	0.974915	yes	ENSG00000114796	3	+	183650296	183672484	1663	annot_exons	hsa_circ_0006667
novel_circ_022766	2.8	0	39.7053	0.001	-15.277	0.0498467	0.974915	yes	ENSG00000091831	6	+	151880655	151944508	453	annot_exons	hsa_circ_0078310
novel_circ_018872	2.6	0	33.99	0.001	-15.0528	0.0498962	0.974915	yes	ENSG00000163697	4	-	40890364	40934699	422	annot_exons	hsa_circ_0069560
novel_circ_002888	15.4	5.4	192.838	83.7975	-1.20241	0.0499221	0.974915	yes	ENSG00000181192	10	+	12081472	12094271	1204	annot_exons	hsa_circ_0004630
