# Supplementary material for: Circular HER2 RNA positive triple negative breast cancer is sensitive to Pertuzumab
Source: Mol Cancer. 2020 Sep 11;19:142. doi: 10.1186/s12943-020-01259-6 (PMC7488427; doi:10.1186/s12943-020-01259-6)
Supplement: Supplementary file 3 — Additional file 3: Table S3. 1609 differentially expressed host coding genes between 5 paired TNBC tissues. [file 12943_2020_1259_MOESM3_ESM.xlsx]

## Sheet: Sheet1
id	CK_count	CT_count	CK_fpkm	CT_fpkm	log2(FC)	Pvalue	FDR	significant	Symbol	Description	KEGG_A_class	KEGG_B_class	Pathway	K_ID	GO Component	GO Function	GO Process
ENSG00000000005	16.334	0	0.496	0.001	-8.9542	0.000215777	0.00564296	yes	TNMD	tenomodulin [Source:HGNC Symbol;Acc:HGNC:17757]	-	-	-	-	GO:0005622//intracellular;GO:0044425//membrane part;GO:0005634//nucleus;GO:0044422//organelle part;GO:0043229//intracellular organelle;GO:0044464//cell part;GO:0043227//membrane-bounded organelle;GO:0016020//membrane;GO:0012505//endomembrane system;GO:0043231//intracellular membrane-bounded organelle;GO:0016021//integral component of membrane;GO:0005737//cytoplasm;GO:0044428//nuclear part;GO:0031…	GO:0005515//protein binding;GO:0005488//binding	GO:0001886//endothelial cell morphogenesis;GO:0035990//tendon cell differentiation;GO:0044767//single-organism developmental process;GO:0044699//single-organism process;GO:0065007//biological regulation;GO:0030154//cell differentiation;GO:0061448//connective tissue development;GO:0048856//anatomical structure development;GO:0001885//endothelial cell development;GO:0009888//tissue development;GO:0…
ENSG00000001626	185.54	10.702	1.774	0.064	-4.79279	0.0022238	0.0313219	yes	CFTR	cystic fibrosis transmembrane conductance regulator [Source:HGNC Symbol;Acc:HGNC:1884]	Environmental Information Processing;Human Diseases;Organismal Systems	Membrane transport;Digestive system;Infectious diseases;Signal transduction	ko04024//cAMP signaling pathway;ko04152//AMPK signaling pathway;ko04972//Pancreatic secretion;ko04971//Gastric acid secretion;ko04976//Bile secretion;ko02010//ABC transporters;ko05110//Vibrio cholerae infection	K05031	GO:0030659//cytoplasmic vesicle membrane;GO:0012505//endomembrane system;GO:0034707//chloride channel complex;GO:0044425//membrane part;GO:0005783//endoplasmic reticulum;GO:0045177//apical part of cell;GO:0044437//vacuolar part;GO:0044422//organelle part;GO:0044424//intracellular part;GO:0043226//organelle;GO:0030136//clathrin-coated vesicle;GO:0044433//cytoplasmic vesicle part;GO:0031982//vesicl…	GO:1901265//nucleoside phosphate binding;GO:0017081//chloride channel regulator activity;GO:0005260//channel-conductance-controlling ATPase activity;GO:0008200//ion channel inhibitor activity;GO:0005488//binding;GO:0022838//substrate-specific channel activity;GO:0022891//substrate-specific transmembrane transporter activity;GO:0097367//carbohydrate derivative binding;GO:0016887//ATPase activity;G…	GO:1904322//cellular response to forskolin;GO:1902578//single-organism localization;GO:1901576//organic substance biosynthetic process;GO:0071704//organic substance metabolic process;GO:0043269//regulation of ion transport;GO:0016125//sterol metabolic process;GO:0033554//cellular response to stress;GO:0006508//proteolysis;GO:0071417//cellular response to organonitrogen compound;GO:1903959//regula…
ENSG00000003096	1960.55	459.29	16.864	2.954	-2.51321	0.00136697	0.0221605	yes	KLHL13	kelch like family member 13 [Source:HGNC Symbol;Acc:HGNC:22931]	Genetic Information Processing	Folding, sorting and degradation	ko04120//Ubiquitin mediated proteolysis	K10447	-	-	-
ENSG00000003436	3367.13	1185.17	35.458	9.884	-1.84294	0.000273076	0.00668195	yes	TFPI	XP_016805644.1 PREDICTED: tissue factor pathway inhibitor isoform X2 [Pan troglodytes]	Organismal Systems	Immune system	ko04610//Complement and coagulation cascades	K03909	GO:0043231//intracellular membrane-bounded organelle;GO:0043227//membrane-bounded organelle;GO:0016020//membrane;GO:0044421//extracellular region part;GO:0005576//extracellular region;GO:0043226//organelle;GO:0005623//cell;GO:0044425//membrane part;GO:0044424//intracellular part;GO:0031224//intrinsic component of membrane;GO:0044464//cell part;GO:0043229//intracellular organelle;GO:0005622//intra…	GO:0030234//enzyme regulator activity;GO:0098772//molecular function regulator;GO:0004866//endopeptidase inhibitor activity;GO:0061134//peptidase regulator activity;GO:0030414//peptidase inhibitor activity;GO:0061135//endopeptidase regulator activity;GO:0004857//enzyme inhibitor activity	GO:0031324//negative regulation of cellular metabolic process;GO:0052547//regulation of peptidase activity;GO:0043170//macromolecule metabolic process;GO:0019538//protein metabolic process;GO:0010466//negative regulation of peptidase activity;GO:0051248//negative regulation of protein metabolic process;GO:0050878//regulation of body fluid levels;GO:0032268//regulation of cellular protein metaboli…
ENSG00000003989	6173.68	961.98	40.784	4.428	-3.20328	1.88659e-05	0.000865272	yes	SLC7A2	NP_001158243.1 cationic amino acid transporter 2 isoform 3 [Homo sapiens]	-	-	-	-	GO:0016021//integral component of membrane;GO:0044425//membrane part;GO:0031224//intrinsic component of membrane;GO:0016020//membrane	GO:0022891//substrate-specific transmembrane transporter activity;GO:0008324//cation transmembrane transporter activity;GO:0008514//organic anion transmembrane transporter activity;GO:0015179//L-amino acid transmembrane transporter activity;GO:0000064//L-ornithine transmembrane transporter activity;GO:0015174//basic amino acid transmembrane transporter activity;GO:0008509//anion transmembrane tra…	GO:0048583//regulation of response to stimulus;GO:0044763//single-organism cellular process;GO:1902578//single-organism localization;GO:0006950//response to stress;GO:0098656//anion transmembrane transport;GO:0002376//immune system process;GO:0008152//metabolic process;GO:0044271//cellular nitrogen compound biosynthetic process;GO:1902837//amino acid import into cell;GO:0050789//regulation of bio…
ENSG00000004468	138	909.6	1.074	5.034	2.22871	0.00163032	0.0250926	yes	CD38	CD38 molecule [Source:HGNC Symbol;Acc:HGNC:1667]	Environmental Information Processing;Human Diseases;Organismal Systems;Metabolism	Immune system;Metabolism of cofactors and vitamins;Global and overview maps;Signal transduction;Digestive system;Endocrine system;Infectious diseases	ko01100//Metabolic pathways;ko04020//Calcium signaling pathway;ko04921//Oxytocin signaling pathway;ko05169//Epstein-Barr virus infection;ko04972//Pancreatic secretion;ko04970//Salivary secretion;ko04640//Hematopoietic cell lineage;ko00760//Nicotinate and nicotinamide metabolism	K01242	GO:0044464//cell part;GO:0043229//intracellular organelle;GO:0005737//cytoplasm;GO:0009986//cell surface;GO:0043231//intracellular membrane-bounded organelle;GO:0031988//membrane-bounded vesicle;GO:0043230//extracellular organelle;GO:0098588//bounding membrane of organelle;GO:0016323//basolateral plasma membrane;GO:0030659//cytoplasmic vesicle membrane;GO:0044424//intracellular part;GO:0030667//s…	GO:0005515//protein binding;GO:0016740//transferase activity;GO:0003953//NAD+ nucleosidase activity;GO:0016829//lyase activity;GO:0016798//hydrolase activity, acting on glycosyl bonds;GO:0016787//hydrolase activity;GO:0005488//binding;GO:0042802//identical protein binding;GO:0016799//hydrolase activity, hydrolyzing N-glycosyl compounds;GO:0003824//catalytic activity;GO:0016849//phosphorus-oxygen …	GO:0045907//positive regulation of vasoconstriction;GO:0051480//regulation of cytosolic calcium ion concentration;GO:0051716//cellular response to stimulus;GO:0045934//negative regulation of nucleobase-containing compound metabolic process;GO:0010817//regulation of hormone levels;GO:0050853//B cell receptor signaling pathway;GO:1903508//positive regulation of nucleic acid-templated transcription;…
ENSG00000004776	633.2	39.8	17.222	0.856	-4.3305	9.87038e-06	0.000511858	yes	HSPB6	heat shock protein family B (small) member 6 [Source:HGNC Symbol;Acc:HGNC:26511]	-	-	-	-	GO:0005576//extracellular region;GO:0005622//intracellular;GO:0005623//cell;GO:0044424//intracellular part;GO:0043229//intracellular organelle;GO:0005737//cytoplasm;GO:0005634//nucleus;GO:0043231//intracellular membrane-bounded organelle;GO:0043227//membrane-bounded organelle;GO:0044464//cell part;GO:0043226//organelle	GO:0042802//identical protein binding;GO:0005198//structural molecule activity;GO:0005515//protein binding;GO:0005212//structural constituent of eye lens;GO:0042803//protein homodimerization activity;GO:0046983//protein dimerization activity;GO:0051087//chaperone binding;GO:0051082//unfolded protein binding;GO:0005488//binding	GO:2000026//regulation of multicellular organismal development;GO:0010665//regulation of cardiac muscle cell apoptotic process;GO:0048523//negative regulation of cellular process;GO:0045766//positive regulation of angiogenesis;GO:0048518//positive regulation of biological process;GO:0048519//negative regulation of biological process;GO:0010941//regulation of cell death;GO:0006937//regulation of m…
ENSG00000004799	14367.6	800	171.566	7.656	-4.48603	3.15006e-10	2.30005e-07	yes	PDK4	pyruvate dehydrogenase kinase 4 [Source:HGNC Symbol;Acc:HGNC:8812]	-	-	-	-	GO:0044424//intracellular part;GO:0031974//membrane-enclosed lumen;GO:0043226//organelle;GO:0005759//mitochondrial matrix;GO:0005737//cytoplasm;GO:0070013//intracellular organelle lumen;GO:0043233//organelle lumen;GO:0005739//mitochondrion;GO:0044429//mitochondrial part;GO:0043227//membrane-bounded organelle;GO:0044446//intracellular organelle part;GO:0044444//cytoplasmic part;GO:0044464//cell pa…	GO:0032559//adenyl ribonucleotide binding;GO:0032549//ribonucleoside binding;GO:0000166//nucleotide binding;GO:0001882//nucleoside binding;GO:0097159//organic cyclic compound binding;GO:0030554//adenyl nucleotide binding;GO:0004740//pyruvate dehydrogenase (acetyl-transferring) kinase activity;GO:0016740//transferase activity;GO:0005488//binding;GO:0032553//ribonucleotide binding;GO:1901265//nucle…	GO:0098771//inorganic ion homeostasis;GO:0044281//small molecule metabolic process;GO:0071704//organic substance metabolic process;GO:0007167//enzyme linked receptor protein signaling pathway;GO:0010675//regulation of cellular carbohydrate metabolic process;GO:0045124//regulation of bone resorption;GO:0046890//regulation of lipid biosynthetic process;GO:0043412//macromolecule modification;GO:0033…
ENSG00000005022	2277.6	6434	76.418	172.776	1.17692	0.00364208	0.0440248	yes	SLC25A5	solute carrier family 25 member 5 [Source:HGNC Symbol;Acc:HGNC:10991]	Environmental Information Processing;Human Diseases	Signal transduction;Infectious diseases;Neurodegenerative diseases	ko05166//HTLV-I infection;ko04020//Calcium signaling pathway;ko04022//cGMP - PKG signaling pathway;ko05016//Huntington disease;ko05012//Parkinson disease	K05863	GO:0005739//mitochondrion;GO:0005743//mitochondrial inner membrane;GO:0031224//intrinsic component of membrane;GO:0031967//organelle envelope;GO:0043227//membrane-bounded organelle;GO:0044430//cytoskeletal part;GO:0043231//intracellular membrane-bounded organelle;GO:0016020//membrane;GO:0009295//nucleoid;GO:0043228//non-membrane-bounded organelle;GO:0043229//intracellular organelle;GO:0005819//sp…	GO:0031625//ubiquitin protein ligase binding;GO:0005488//binding;GO:0015932//nucleobase-containing compound transmembrane transporter activity;GO:0005346//purine ribonucleotide transmembrane transporter activity;GO:0003676//nucleic acid binding;GO:0022804//active transmembrane transporter activity;GO:0099516//ion antiporter activity;GO:0022891//substrate-specific transmembrane transporter activit…	GO:0006996//organelle organization;GO:0050796//regulation of insulin secretion;GO:0010823//negative regulation of mitochondrion organization;GO:0043069//negative regulation of programmed cell death;GO:0090087//regulation of peptide transport;GO:0071345//cellular response to cytokine stimulus;GO:0015711//organic anion transport;GO:1901028//regulation of mitochondrial outer membrane permeabilizatio…
ENSG00000005075	68.952	331.316	3.286	11.78	1.84194	0.00307497	0.0390608	yes	POLR2J	RNA polymerase II subunit J [Source:HGNC Symbol;Acc:HGNC:9197]	Human Diseases;Genetic Information Processing;Metabolism	Nucleotide metabolism;Global and overview maps;Transcription;Infectious diseases;Neurodegenerative diseases	ko01100//Metabolic pathways;ko00230//Purine metabolism;ko05016//Huntington disease;ko05169//Epstein-Barr virus infection;ko00240//Pyrimidine metabolism;ko03020//RNA polymerase	K03008	GO:0005665//DNA-directed RNA polymerase II, core complex;GO:0043231//intracellular membrane-bounded organelle;GO:0031981//nuclear lumen;GO:0005634//nucleus;GO:0044422//organelle part;GO:0044424//intracellular part;GO:0005622//intracellular;GO:0000428//DNA-directed RNA polymerase complex;GO:0044451//nucleoplasm part;GO:0043226//organelle;GO:0030880//RNA polymerase complex;GO:0016591//DNA-directed …	GO:0001055//RNA polymerase II activity;GO:0003899//DNA-directed RNA polymerase activity;GO:0034062//RNA polymerase activity;GO:1901363//heterocyclic compound binding;GO:0016779//nucleotidyltransferase activity;GO:0005488//binding;GO:0016740//transferase activity;GO:0003677//DNA binding;GO:0003676//nucleic acid binding;GO:0097159//organic cyclic compound binding;GO:0005515//protein binding;GO:0003…	GO:0006396//RNA processing;GO:0006367//transcription initiation from RNA polymerase II promoter;GO:0036260//RNA capping;GO:0007169//transmembrane receptor protein tyrosine kinase signaling pathway;GO:0006281//DNA repair;GO:0060255//regulation of macromolecule metabolic process;GO:0006807//nitrogen compound metabolic process;GO:0065007//biological regulation;GO:0070848//response to growth factor;G…
ENSG00000005102	1424.2	160.198	18.806	1.756	-3.42083	0.000131402	0.00390653	yes	MEOX1	mesenchyme homeobox 1 [Source:HGNC Symbol;Acc:HGNC:7013]	-	-	-	-	GO:0043226//organelle;GO:0044464//cell part;GO:0043229//intracellular organelle;GO:0044424//intracellular part;GO:0005623//cell;GO:0043227//membrane-bounded organelle;GO:0005737//cytoplasm;GO:0005634//nucleus;GO:0043231//intracellular membrane-bounded organelle;GO:0005622//intracellular	GO:0000987//core promoter proximal region sequence-specific DNA binding;GO:0005515//protein binding;GO:0001012//RNA polymerase II regulatory region DNA binding;GO:0003677//DNA binding;GO:0003676//nucleic acid binding;GO:0000976//transcription regulatory region sequence-specific DNA binding;GO:0003682//chromatin binding;GO:0043565//sequence-specific DNA binding;GO:1990837//sequence-specific double…	GO:0044767//single-organism developmental process;GO:0051254//positive regulation of RNA metabolic process;GO:0007275//multicellular organism development;GO:0035282//segmentation;GO:0044763//single-organism cellular process;GO:0048731//system development;GO:0048518//positive regulation of biological process;GO:0003002//regionalization;GO:0019219//regulation of nucleobase-containing compound metab…
ENSG00000005108	1145	395.2	4.124	1.238	-1.73603	0.00185885	0.0273862	yes	THSD7A	thrombospondin type 1 domain containing 7A [Source:HGNC Symbol;Acc:HGNC:22207]	-	-	-	-	GO:0016020//membrane;GO:0016021//integral component of membrane;GO:0071944//cell periphery;GO:0044425//membrane part;GO:0005623//cell;GO:0031224//intrinsic component of membrane;GO:0005886//plasma membrane;GO:0005576//extracellular region;GO:0042995//cell projection;GO:0044464//cell part	-	GO:0072359//circulatory system development;GO:0044767//single-organism developmental process;GO:0030154//cell differentiation;GO:0048869//cellular developmental process;GO:0048646//anatomical structure formation involved in morphogenesis;GO:0009653//anatomical structure morphogenesis;GO:0001525//angiogenesis;GO:0044699//single-organism process;GO:0032502//developmental process;GO:0048731//system …
ENSG00000005249	4301.23	693.316	46.384	6.464	-2.84313	0.000937404	0.0169756	yes	PRKAR2B	protein kinase cAMP-dependent type II regulatory subunit beta [Source:HGNC Symbol;Acc:HGNC:9392]	Cellular Processes;Organismal Systems	Cell growth and death;Endocrine system	ko04910//Insulin signaling pathway;ko04210//Apoptosis	K04739	GO:1990234//transferase complex;GO:0016020//membrane;GO:0032991//macromolecular complex;GO:0005952//cAMP-dependent protein kinase complex;GO:0065010//extracellular membrane-bounded organelle;GO:0005576//extracellular region;GO:0005829//cytosol;GO:0005623//cell;GO:0005737//cytoplasm;GO:0044297//cell body;GO:0043227//membrane-bounded organelle;GO:0036477//somatodendritic compartment;GO:0005856//cyt…	GO:0043167//ion binding;GO:0016740//transferase activity;GO:0097159//organic cyclic compound binding;GO:0004862//cAMP-dependent protein kinase inhibitor activity;GO:0032553//ribonucleotide binding;GO:0004857//enzyme inhibitor activity;GO:0030234//enzyme regulator activity;GO:1901265//nucleoside phosphate binding;GO:0019887//protein kinase regulator activity;GO:0005488//binding;GO:0008081//phospho…	GO:0016310//phosphorylation;GO:0033674//positive regulation of kinase activity;GO:0019934//cGMP-mediated signaling;GO:0034199//activation of protein kinase A activity;GO:1902749//regulation of cell cycle G2/M phase transition;GO:0048519//negative regulation of biological process;GO:0051726//regulation of cell cycle;GO:0045859//regulation of protein kinase activity;GO:0001933//negative regulation …
ENSG00000005882	1093.2	425.2	12.66	4.1	-1.62658	0.000571677	0.0117399	yes	PDK2	pyruvate dehydrogenase kinase 2 [Source:HGNC Symbol;Acc:HGNC:8810]	-	-	-	-	GO:0005829//cytosol;GO:0005737//cytoplasm;GO:0005634//nucleus;GO:0044428//nuclear part;GO:1990204//oxidoreductase complex;GO:0098798//mitochondrial protein complex;GO:0005759//mitochondrial matrix;GO:0043233//organelle lumen;GO:0044444//cytoplasmic part;GO:0044464//cell part;GO:0005622//intracellular;GO:0043229//intracellular organelle;GO:0005967//mitochondrial pyruvate dehydrogenase complex;GO:0…	GO:0004740//pyruvate dehydrogenase (acetyl-transferring) kinase activity;GO:0016772//transferase activity, transferring phosphorus-containing groups;GO:0035639//purine ribonucleoside triphosphate binding;GO:0001882//nucleoside binding;GO:0046983//protein dimerization activity;GO:0032549//ribonucleoside binding;GO:0032555//purine ribonucleotide binding;GO:0017076//purine nucleotide binding;GO:0032…	GO:0044237//cellular metabolic process;GO:0023051//regulation of signaling;GO:0044763//single-organism cellular process;GO:0009725//response to hormone;GO:0031670//cellular response to nutrient;GO:0009987//cellular process;GO:0065007//biological regulation;GO:0033554//cellular response to stress;GO:0044710//single-organism metabolic process;GO:0042221//response to chemical;GO:0031669//cellular re…
ENSG00000005884	1945.21	794.898	16.842	5.664	-1.57217	0.000297695	0.00713139	yes	ITGA3	integrin subunit alpha 3 [Source:HGNC Symbol;Acc:HGNC:6139]	Human Diseases;Environmental Information Processing;Cellular Processes;Organismal Systems	Cell motility;Cardiovascular diseases;Signal transduction;Cancers;Signaling molecules and interaction;Cellular community - eukaryotes;Immune system	ko04151//PI3K-Akt signaling pathway;ko05200//Pathways in cancer;ko04810//Regulation of actin cytoskeleton;ko04510//Focal adhesion;ko04640//Hematopoietic cell lineage;ko04512//ECM-receptor interaction;ko05414//Dilated cardiomyopathy (DCM);ko05410//Hypertrophic cardiomyopathy (HCM);ko05222//Small cell lung cancer;ko05412//Arrhythmogenic right ventricular cardiomyopathy (ARVC)	K06482	GO:0043230//extracellular organelle;GO:0098552//side of membrane;GO:0031224//intrinsic component of membrane;GO:0034667//integrin alpha3-beta1 complex;GO:0005622//intracellular;GO:0043227//membrane-bounded organelle;GO:0043234//protein complex;GO:0030427//site of polarized growth;GO:0044459//plasma membrane part;GO:0044464//cell part;GO:0098797//plasma membrane protein complex;GO:0098802//plasma …	GO:0043169//cation binding;GO:0005102//receptor binding;GO:0005518//collagen binding;GO:0046982//protein heterodimerization activity;GO:0005515//protein binding;GO:0002020//protease binding;GO:0019899//enzyme binding;GO:0043167//ion binding;GO:0050840//extracellular matrix binding;GO:0046872//metal ion binding;GO:0001968//fibronectin binding;GO:0032403//protein complex binding;GO:0044877//macromo…	GO:0007610//behavior;GO:0022008//neurogenesis;GO:1903729//regulation of plasma membrane organization;GO:0051129//negative regulation of cellular component organization;GO:0009889//regulation of biosynthetic process;GO:2000147//positive regulation of cell motility;GO:0044708//single-organism behavior;GO:0007155//cell adhesion;GO:0048870//cell motility;GO:0048585//negative regulation of response to…
ENSG00000006210	3889	1130.8	28.45	6.47	-2.13659	0.000116489	0.00357375	yes	CX3CL1	C-X3-C motif chemokine ligand 1 [Source:HGNC Symbol;Acc:HGNC:10647]	Environmental Information Processing;Organismal Systems	Immune system;Signaling molecules and interaction;Signal transduction	ko04060//Cytokine-cytokine receptor interaction;ko04062//Chemokine signaling pathway;ko04668//TNF signaling pathway	K05508	GO:0016020//membrane;GO:0016021//integral component of membrane;GO:0044425//membrane part;GO:0005576//extracellular region;GO:0031224//intrinsic component of membrane	GO:0042379//chemokine receptor binding;GO:0001664//G-protein coupled receptor binding;GO:0005515//protein binding;GO:0005126//cytokine receptor binding;GO:0005102//receptor binding;GO:0005488//binding;GO:0005125//cytokine activity;GO:0008009//chemokine activity	GO:0045321//leukocyte activation;GO:0006955//immune response;GO:0051179//localization;GO:0042221//response to chemical;GO:0019221//cytokine-mediated signaling pathway;GO:0042330//taxis;GO:0060326//cell chemotaxis;GO:0007154//cell communication;GO:0044699//single-organism process;GO:0023052//signaling;GO:0034097//response to cytokine;GO:0044700//single organism signaling;GO:0071310//cellular respo…
ENSG00000006327	95.4	672.198	3.724	21.14	2.50505	8.04857e-05	0.00271568	yes	TNFRSF12A	TNF receptor superfamily member 12A [Source:HGNC Symbol;Acc:HGNC:18152]	Environmental Information Processing	Signaling molecules and interaction	ko04060//Cytokine-cytokine receptor interaction	K05149	-	-	-
ENSG00000007237	4567.4	1675	22.18	6.722	-1.7223	0.000829802	0.0155996	yes	GAS7	growth arrest specific 7 [Source:HGNC Symbol;Acc:HGNC:4169]	-	-	-	-	GO:0005886//plasma membrane;GO:0044424//intracellular part;GO:0071944//cell periphery;GO:0099512//supramolecular fiber;GO:0043226//organelle;GO:0099513//polymeric cytoskeletal fiber;GO:0043228//non-membrane-bounded organelle;GO:0044422//organelle part;GO:0015629//actin cytoskeleton;GO:0043232//intracellular non-membrane-bounded organelle;GO:0005622//intracellular;GO:0005623//cell;GO:0016020//memb…	GO:0003779//actin binding;GO:0005488//binding;GO:0008092//cytoskeletal protein binding;GO:0032403//protein complex binding;GO:0051015//actin filament binding;GO:0005515//protein binding;GO:0001071//nucleic acid binding transcription factor activity;GO:0003700//transcription factor activity, sequence-specific DNA binding;GO:0044877//macromolecular complex binding	GO:0044085//cellular component biogenesis;GO:0048731//system development;GO:2001141//regulation of RNA biosynthetic process;GO:0050794//regulation of cellular process;GO:0022607//cellular component assembly;GO:0043933//macromolecular complex subunit organization;GO:0019222//regulation of metabolic process;GO:0031323//regulation of cellular metabolic process;GO:0051258//protein polymerization;GO:0…
ENSG00000007314	750.8	16.4	3.228	0.07	-5.52714	6.99308e-06	0.000406534	yes	-	-	-	-	-	-	-	-	-
ENSG00000007372	1	94.2	0.004	0.512	7	6.71835e-05	0.00236751	yes	PAX6	paired box 6 [Source:HGNC Symbol;Acc:HGNC:8620]	Cellular Processes;Human Diseases	Endocrine and metabolic diseases;Cellular community - eukaryotes	ko04550//Signaling pathways regulating pluripotency of stem cells;ko04950//Maturity onset diabetes of the young	K08031	GO:0005694//chromosome;GO:0044464//cell part;GO:0000785//chromatin;GO:0044424//intracellular part;GO:0043226//organelle;GO:0000228//nuclear chromosome;GO:0005623//cell;GO:0043229//intracellular organelle;GO:0005634//nucleus;GO:0044446//intracellular organelle part;GO:0043227//membrane-bounded organelle;GO:0031974//membrane-enclosed lumen;GO:0044422//organelle part;GO:0070013//intracellular organe…	GO:0008134//transcription factor binding;GO:0019899//enzyme binding;GO:0001067//regulatory region nucleic acid binding;GO:0046332//SMAD binding;GO:0005488//binding;GO:0001012//RNA polymerase II regulatory region DNA binding;GO:0000975//regulatory region DNA binding;GO:0043565//sequence-specific DNA binding;GO:0005515//protein binding;GO:0001071//nucleic acid binding transcription factor activity;…	GO:0044699//single-organism process;GO:0009893//positive regulation of metabolic process;GO:0050767//regulation of neurogenesis;GO:0009653//anatomical structure morphogenesis;GO:0006139//nucleobase-containing compound metabolic process;GO:0044763//single-organism cellular process;GO:0051254//positive regulation of RNA metabolic process;GO:0009892//negative regulation of metabolic process;GO:00063…
ENSG00000007402	232.998	41.202	1.948	0.242	-3.00891	8.25099e-05	0.00276355	yes	CACNA2D2	calcium voltage-gated channel auxiliary subunit alpha2delta 2 [Source:HGNC Symbol;Acc:HGNC:1400]	Human Diseases;Environmental Information Processing;Organismal Systems	Signal transduction;Circulatory system;Endocrine system;Cardiovascular diseases	ko04010//MAPK signaling pathway;ko04921//Oxytocin signaling pathway;ko04261//Adrenergic signaling in cardiomyocytes;ko04260//Cardiac muscle contraction;ko05414//Dilated cardiomyopathy (DCM);ko05410//Hypertrophic cardiomyopathy (HCM);ko05412//Arrhythmogenic right ventricular cardiomyopathy (ARVC)	K04859	GO:0044459//plasma membrane part;GO:0034704//calcium channel complex;GO:0005623//cell;GO:0016020//membrane;GO:0071944//cell periphery;GO:0005886//plasma membrane;GO:0005891//voltage-gated calcium channel complex;GO:0044464//cell part;GO:0034702//ion channel complex;GO:0098797//plasma membrane protein complex;GO:0098796//membrane protein complex;GO:0031224//intrinsic component of membrane;GO:19024…	GO:0022832//voltage-gated channel activity;GO:0005488//binding;GO:0005245//voltage-gated calcium channel activity;GO:0072509//divalent inorganic cation transmembrane transporter activity;GO:0015085//calcium ion transmembrane transporter activity;GO:0046872//metal ion binding;GO:0043167//ion binding;GO:0015075//ion transmembrane transporter activity;GO:0005215//transporter activity;GO:0008324//cat…	GO:0051046//regulation of secretion;GO:0023051//regulation of signaling;GO:0051179//localization;GO:0044763//single-organism cellular process;GO:0090087//regulation of peptide transport;GO:0098655//cation transmembrane transport;GO:0044699//single-organism process;GO:0051049//regulation of transport;GO:0044765//single-organism transport;GO:0065008//regulation of biological quality;GO:0032880//reg…
ENSG00000008256	2960.4	1216.8	25.788	9.374	-1.45996	0.00129992	0.0214352	yes	CYTH3	cytohesin 3 [Source:HGNC Symbol;Acc:HGNC:9504]	Cellular Processes;Environmental Information Processing	Transport and catabolism;Signal transduction	ko04144//Endocytosis;ko04072//Phospholipase D signaling pathway	K18441	GO:0030054//cell junction;GO:0044459//plasma membrane part;GO:0070013//intracellular organelle lumen;GO:0044428//nuclear part;GO:0005911//cell-cell junction;GO:0070160//occluding junction;GO:0005634//nucleus;GO:0031090//organelle membrane;GO:0044444//cytoplasmic part;GO:0005737//cytoplasm;GO:0071944//cell periphery;GO:0043231//intracellular membrane-bounded organelle;GO:0019897//extrinsic compone…	GO:0005488//binding;GO:0005085//guanyl-nucleotide exchange factor activity;GO:1901981//phosphatidylinositol phosphate binding;GO:0005543//phospholipid binding;GO:0098772//molecular function regulator;GO:0043167//ion binding;GO:0008289//lipid binding;GO:0005547//phosphatidylinositol-3,4,5-trisphosphate binding;GO:0005086//ARF guanyl-nucleotide exchange factor activity;GO:0035091//phosphatidylinosi…	GO:0009987//cellular process;GO:0009966//regulation of signal transduction;GO:0050794//regulation of cellular process;GO:0007163//establishment or maintenance of cell polarity;GO:1902578//single-organism localization;GO:0010646//regulation of cell communication;GO:0048583//regulation of response to stimulus;GO:0051641//cellular localization;GO:0032012//regulation of ARF protein signal transductio…
ENSG00000008277	690.632	198.836	3.276	0.734	-2.15808	0.00160268	0.024781	yes	ADAM22	XP_016800664.1 PREDICTED: disintegrin and metalloproteinase domain-containing protein 22 isoform X2 [Pan troglodytes]	-	-	-	-	GO:0005623//cell;GO:0016020//membrane;GO:0042995//cell projection;GO:0044464//cell part	GO:0005488//binding;GO:0005515//protein binding	GO:0022008//neurogenesis;GO:0044699//single-organism process;GO:0032502//developmental process;GO:0044763//single-organism cellular process;GO:0007275//multicellular organism development;GO:0048856//anatomical structure development;GO:0044707//single-multicellular organism process;GO:0009987//cellular process;GO:0032501//multicellular organismal process;GO:0048869//cellular developmental process;…
ENSG00000008311	801.81	195.772	9.882	2.132	-2.2126	0.000324512	0.00760415	yes	AASS	CAA07619.2 lysine-ketoglutarate reductase /saccharopine dehydrogenase [Homo sapiens]	Metabolism	Global and overview maps;Amino acid metabolism	ko01100//Metabolic pathways;ko01110//Biosynthesis of secondary metabolites;ko01130//Biosynthesis of antibiotics;ko00310//Lysine degradation	K14157	GO:0043229//intracellular organelle;GO:0005737//cytoplasm;GO:0044422//organelle part;GO:0005622//intracellular;GO:0043226//organelle;GO:0044444//cytoplasmic part;GO:0044429//mitochondrial part;GO:0043231//intracellular membrane-bounded organelle;GO:0005623//cell;GO:0044446//intracellular organelle part;GO:0043227//membrane-bounded organelle;GO:0005739//mitochondrion;GO:0044424//intracellular part…	GO:0003824//catalytic activity;GO:0016645//oxidoreductase activity, acting on the CH-NH group of donors;GO:0004753//saccharopine dehydrogenase activity;GO:0016646//oxidoreductase activity, acting on the CH-NH group of donors, NAD or NADP as acceptor;GO:0016491//oxidoreductase activity	GO:1901564//organonitrogen compound metabolic process;GO:0022607//cellular component assembly;GO:0043436//oxoacid metabolic process;GO:0019752//carboxylic acid metabolic process;GO:0009066//aspartate family amino acid metabolic process;GO:0006790//sulfur compound metabolic process;GO:0044085//cellular component biogenesis;GO:0009063//cellular amino acid catabolic process;GO:1901606//alpha-amino a…
ENSG00000009950	352.036	4.8	3.894	0.052	-6.2266	2.29481e-06	0.000173815	yes	MLXIPL	XP_011514579.1 PREDICTED: carbohydrate-responsive element-binding protein isoform X1 [Homo sapiens]	-	-	-	-	-	-	-
ENSG00000010319	3687.69	166.214	27.712	1.05	-4.72205	2.0192e-06	0.000155521	yes	SEMA3G	XP_016796726.1 PREDICTED: semaphorin-3G isoform X1 [Pan troglodytes]	Organismal Systems	Development	ko04360//Axon guidance	K06840	GO:0031982//vesicle;GO:0043226//organelle;GO:0031988//membrane-bounded vesicle;GO:0043227//membrane-bounded organelle	-	GO:0032501//multicellular organismal process;GO:0044699//single-organism process;GO:0044707//single-multicellular organism process
ENSG00000011422	70.284	456.24	1.654	9.64	2.54307	0.000132463	0.00393168	yes	PLAUR	plasminogen activator, urokinase receptor [Source:HGNC Symbol;Acc:HGNC:9053]	Organismal Systems;Human Diseases	Immune system;Cancers	ko05205//Proteoglycans in cancer;ko04610//Complement and coagulation cascades	K03985	GO:0030667//secretory granule membrane;GO:0098589//membrane region;GO:0016023//cytoplasmic, membrane-bounded vesicle;GO:0019898//extrinsic component of membrane;GO:0031988//membrane-bounded vesicle;GO:0071437//invadopodium;GO:0005886//plasma membrane;GO:0099503//secretory vesicle;GO:0098590//plasma membrane region;GO:0005622//intracellular;GO:0030055//cell-substrate junction;GO:0009986//cell surf…	GO:0060089//molecular transducer activity;GO:0005488//binding;GO:0005515//protein binding;GO:0004871//signal transducer activity;GO:0030377//urokinase plasminogen activator receptor activity;GO:0019899//enzyme binding;GO:0004872//receptor activity;GO:0038023//signaling receptor activity;GO:0005102//receptor binding;GO:0019904//protein domain specific binding	GO:0016192//vesicle-mediated transport;GO:0051099//positive regulation of binding;GO:0033043//regulation of organelle organization;GO:0002252//immune effector process;GO:0048522//positive regulation of cellular process;GO:0051098//regulation of binding;GO:0080134//regulation of response to stress;GO:0051174//regulation of phosphorus metabolic process;GO:2001268//negative regulation of cysteine-ty…
ENSG00000011426	170.094	5159.17	1.826	38.992	4.41642	3.03762e-11	3.65392e-08	yes	ANLN	XP_006715810.1 PREDICTED: actin-binding protein anillin isoform X4 [Homo sapiens]	-	-	-	-	GO:0043228//non-membrane-bounded organelle;GO:0070013//intracellular organelle lumen;GO:0032155//cell division site part;GO:0043227//membrane-bounded organelle;GO:0043232//intracellular non-membrane-bounded organelle;GO:0044446//intracellular organelle part;GO:0044422//organelle part;GO:0005737//cytoplasm;GO:0043226//organelle;GO:0032153//cell division site;GO:0005622//intracellular;GO:0044464//c…	GO:0005515//protein binding;GO:0005488//binding;GO:0008092//cytoskeletal protein binding	GO:0016477//cell migration;GO:0050794//regulation of cellular process;GO:0010631//epithelial cell migration;GO:0001667//ameboidal-type cell migration;GO:0044763//single-organism cellular process;GO:0048856//anatomical structure development;GO:0000910//cytokinesis;GO:0044767//single-organism developmental process;GO:0007010//cytoskeleton organization;GO:0065007//biological regulation;GO:0051302//r…
ENSG00000011523	2567.93	928.684	17.534	5.276	-1.73264	9.06741e-05	0.00296094	yes	CEP68	centrosomal protein 68 [Source:HGNC Symbol;Acc:HGNC:29076]	-	-	-	-	GO:0005813//centrosome;GO:0005622//intracellular;GO:0015630//microtubule cytoskeleton;GO:0044422//organelle part;GO:0043228//non-membrane-bounded organelle;GO:0005856//cytoskeleton;GO:0005634//nucleus;GO:0043227//membrane-bounded organelle;GO:0005829//cytosol;GO:0005623//cell;GO:0043229//intracellular organelle;GO:0043231//intracellular membrane-bounded organelle;GO:0043232//intracellular non-mem…	GO:0005515//protein binding;GO:0005488//binding;GO:0019900//kinase binding;GO:0019901//protein kinase binding;GO:0019899//enzyme binding;GO:0019904//protein domain specific binding	GO:0071840//cellular component organization or biogenesis;GO:0022402//cell cycle process;GO:1902589//single-organism organelle organization;GO:0007010//cytoskeleton organization;GO:0016043//cellular component organization;GO:0044699//single-organism process;GO:0051179//localization;GO:0034613//cellular protein localization;GO:0007098//centrosome cycle;GO:0007049//cell cycle;GO:0008104//protein lo…
ENSG00000011600	440.204	1931.2	29.1	97.59	1.74571	0.00328618	0.041002	yes	TYROBP	TYRO protein tyrosine kinase binding protein [Source:HGNC Symbol;Acc:HGNC:12449]	Organismal Systems	Development;Immune system	ko04650//Natural killer cell mediated cytotoxicity;ko04380//Osteoclast differentiation	K07992	GO:0031224//intrinsic component of membrane;GO:0016020//membrane;GO:0044425//membrane part;GO:0016021//integral component of membrane	-	-
ENSG00000011677	0.2	149.6	0.002	1.418	9.46964	1.69922e-06	0.000140685	yes	GABRA3	gamma-aminobutyric acid type A receptor alpha3 subunit [Source:HGNC Symbol;Acc:HGNC:4077]	Organismal Systems;Human Diseases;Environmental Information Processing	Sensory system;Substance dependence;Signaling molecules and interaction;Nervous system	ko04080//Neuroactive ligand-receptor interaction;ko04723//Retrograde endocannabinoid signaling;ko04727//GABAergic synapse;ko05032//Morphine addiction;ko04742//Taste transduction;ko05033//Nicotine addiction	K05175	GO:0031252//cell leading edge;GO:0034707//chloride channel complex;GO:0043005//neuron projection;GO:0016020//membrane;GO:0098590//plasma membrane region;GO:0031224//intrinsic component of membrane;GO:0098794//postsynapse;GO:0098805//whole membrane;GO:0045211//postsynaptic membrane;GO:0071944//cell periphery;GO:0045202//synapse;GO:0005623//cell;GO:0032589//neuron projection membrane;GO:1902711//GA…	GO:0022835//transmitter-gated channel activity;GO:0005230//extracellular ligand-gated ion channel activity;GO:0004890//GABA-A receptor activity;GO:0004871//signal transducer activity;GO:0038023//signaling receptor activity;GO:0005216//ion channel activity;GO:0060089//molecular transducer activity;GO:0022803//passive transmembrane transporter activity;GO:0022834//ligand-gated channel activity;GO:0…	GO:0006821//chloride transport;GO:0099537//trans-synaptic signaling;GO:0006811//ion transport;GO:0007186//G-protein coupled receptor signaling pathway;GO:0050877//neurological system process;GO:0060078//regulation of postsynaptic membrane potential;GO:0051716//cellular response to stimulus;GO:0098661//inorganic anion transmembrane transport;GO:0051932//synaptic transmission, GABAergic;GO:0044700/…
ENSG00000012822	5616.19	2131.77	39.93	12.482	-1.67762	4.69887e-05	0.00182109	yes	-	-	-	-	-	-	-	-	-
ENSG00000013297	138.648	18.314	2.706	0.258	-3.39072	0.000825568	0.0155458	yes	CLDN11	claudin 11 [Source:HGNC Symbol;Acc:HGNC:8514]	Human Diseases;Environmental Information Processing;Organismal Systems;Cellular Processes	Infectious diseases;Signaling molecules and interaction;Immune system;Cellular community - eukaryotes	ko04514//Cell adhesion molecules (CAMs);ko04530//Tight junction;ko04670//Leukocyte transendothelial migration;ko05160//Hepatitis C	K06087	GO:0044464//cell part;GO:0016021//integral component of membrane;GO:0070160//occluding junction;GO:0016020//membrane;GO:0030054//cell junction;GO:0005623//cell;GO:0031224//intrinsic component of membrane;GO:0071944//cell periphery;GO:0043296//apical junction complex;GO:0005911//cell-cell junction;GO:0005886//plasma membrane;GO:0044425//membrane part;GO:0005923//bicellular tight junction	GO:0005488//binding;GO:0042802//identical protein binding;GO:0005515//protein binding;GO:0005198//structural molecule activity	GO:0022610//biological adhesion;GO:0098742//cell-cell adhesion via plasma-membrane adhesion molecules;GO:0007155//cell adhesion;GO:0016338//calcium-independent cell-cell adhesion via plasma membrane cell-adhesion molecules;GO:0098609//cell-cell adhesion
ENSG00000013306	481.076	1624.54	12.502	33.856	1.43725	0.00228509	0.0318412	yes	SLC25A39	NP_001308170.1 solute carrier family 25 member 39 isoform d [Homo sapiens]	-	-	-	-	GO:0044422//organelle part;GO:0031224//intrinsic component of membrane;GO:0044446//intracellular organelle part;GO:0019866//organelle inner membrane;GO:0031967//organelle envelope;GO:0031975//envelope;GO:0043226//organelle;GO:0043227//membrane-bounded organelle;GO:0005623//cell;GO:0016020//membrane;GO:0043231//intracellular membrane-bounded organelle;GO:0031090//organelle membrane;GO:0044464//cel…	-	GO:0044249//cellular biosynthetic process;GO:1901564//organonitrogen compound metabolic process;GO:0044763//single-organism cellular process;GO:0019438//aromatic compound biosynthetic process;GO:0009987//cellular process;GO:0046483//heterocycle metabolic process;GO:0051188//cofactor biosynthetic process;GO:0044699//single-organism process;GO:1901566//organonitrogen compound biosynthetic process;G…
ENSG00000013588	305.856	4686.61	1.69	23.164	3.77679	7.05226e-08	1.13922e-05	yes	-	-	-	-	-	-	-	-	-
ENSG00000013810	165.198	1131.36	2.518	13.538	2.42666	3.44611e-07	4.03239e-05	yes	TACC3	transforming acidic coiled-coil containing protein 3 [Source:HGNC Symbol;Acc:HGNC:11524]	Genetic Information Processing	Translation	ko03013//RNA transport	K14283	GO:0005737//cytoplasm;GO:0005819//spindle;GO:0005856//cytoskeleton;GO:0043226//organelle;GO:0044430//cytoskeletal part;GO:0015630//microtubule cytoskeleton;GO:0044422//organelle part;GO:0044444//cytoplasmic part;GO:0005829//cytosol;GO:0005622//intracellular;GO:0005815//microtubule organizing center;GO:0044424//intracellular part;GO:0072686//mitotic spindle;GO:0043228//non-membrane-bounded organel…	GO:0005515//protein binding;GO:0005488//binding	GO:0032502//developmental process;GO:0071822//protein complex subunit organization;GO:0044707//single-multicellular organism process;GO:0007399//nervous system development;GO:0044770//cell cycle phase transition;GO:0065007//biological regulation;GO:0044699//single-organism process;GO:0051983//regulation of chromosome segregation;GO:0007017//microtubule-based process;GO:0010965//regulation of mito…
ENSG00000018625	3575	45.09	23.564	0.29	-6.34439	1.57172e-08	3.81992e-06	yes	ATP1A2	ATPase Na+/K+ transporting subunit alpha 2 [Source:HGNC Symbol;Acc:HGNC:800]	Environmental Information Processing;Organismal Systems	Endocrine system;Digestive system;Excretory system;Signal transduction;Circulatory system	ko04024//cAMP signaling pathway;ko04022//cGMP - PKG signaling pathway;ko04261//Adrenergic signaling in cardiomyocytes;ko04919//Thyroid hormone signaling pathway;ko04972//Pancreatic secretion;ko04970//Salivary secretion;ko04974//Protein digestion and absorption;ko04911//Insulin secretion;ko04971//Gastric acid secretion;ko04260//Cardiac muscle contraction;ko04918//Thyroid hormone synthesis;ko04976/…	K01539	GO:1903561//extracellular vesicle;GO:0005901//caveola;GO:0043197//dendritic spine;GO:0098533//ATPase dependent transmembrane transport complex;GO:0012505//endomembrane system;GO:0044444//cytoplasmic part;GO:0030315//T-tubule;GO:0014704//intercalated disc;GO:0043230//extracellular organelle;GO:0043231//intracellular membrane-bounded organelle;GO:0044421//extracellular region part;GO:0031982//vesic…	GO:0097367//carbohydrate derivative binding;GO:0042623//ATPase activity, coupled;GO:0032559//adenyl ribonucleotide binding;GO:0046873//metal ion transmembrane transporter activity;GO:0046872//metal ion binding;GO:0030955//potassium ion binding;GO:0043167//ion binding;GO:0015399//primary active transmembrane transporter activity;GO:0016817//hydrolase activity, acting on acid anhydrides;GO:0043168/…	GO:0051179//localization;GO:1902600//hydrogen ion transmembrane transport;GO:0009126//purine nucleoside monophosphate metabolic process;GO:0051049//regulation of transport;GO:0090066//regulation of anatomical structure size;GO:0086004//regulation of cardiac muscle cell contraction;GO:0044057//regulation of system process;GO:0051952//regulation of amine transport;GO:0006814//sodium ion transport;G…
ENSG00000019102	49.738	4.088	2.158	0.122	-4.14474	0.00183272	0.0271451	yes	VSIG2	XP_010382927.1 PREDICTED: V-set and immunoglobulin domain-containing protein 2 [Rhinopithecus roxellana]	-	-	-	-	GO:0044425//membrane part;GO:0016020//membrane;GO:0031224//intrinsic component of membrane	-	-
ENSG00000019144	5628.16	1897.41	38.418	11.134	-1.78681	0.00064867	0.0129976	yes	PHLDB1	pleckstrin homology like domain family B member 1 [Source:HGNC Symbol;Acc:HGNC:23697]	-	-	-	-	GO:0071944//cell periphery;GO:0099738//cell cortex region;GO:0005623//cell;GO:0044424//intracellular part;GO:0045180//basal cortex;GO:0005622//intracellular;GO:0044448//cell cortex part;GO:0044464//cell part;GO:0005737//cytoplasm;GO:0005938//cell cortex;GO:0099568//cytoplasmic region;GO:0044444//cytoplasmic part;GO:0045178//basal part of cell	-	GO:0050789//regulation of biological process;GO:0033043//regulation of organelle organization;GO:0022604//regulation of cell morphogenesis;GO:1901201//regulation of extracellular matrix assembly;GO:0051128//regulation of cellular component organization;GO:0022603//regulation of anatomical structure morphogenesis;GO:0051130//positive regulation of cellular component organization;GO:0051493//regula…
ENSG00000020181	2690.3	941.904	16.774	4.794	-1.80692	0.000749975	0.014441	yes	GPR124	NP_116166.9 adhesion G protein-coupled receptor A2 precursor [Homo sapiens]	-	-	-	-	GO:0031224//intrinsic component of membrane;GO:0005623//cell;GO:0044425//membrane part;GO:0044464//cell part;GO:0016020//membrane	GO:0004872//receptor activity;GO:0038023//signaling receptor activity;GO:0004888//transmembrane signaling receptor activity;GO:0060089//molecular transducer activity;GO:0099600//transmembrane receptor activity;GO:0004871//signal transducer activity	GO:0044707//single-multicellular organism process;GO:0050794//regulation of cellular process;GO:0044763//single-organism cellular process;GO:0009987//cellular process;GO:0051270//regulation of cellular component movement;GO:0072358//cardiovascular system development;GO:0072359//circulatory system development;GO:0045595//regulation of cell differentiation;GO:2000145//regulation of cell motility;GO…
ENSG00000022267	12812.8	168.888	169.26	1.918	-6.46349	6.9121e-07	7.0488e-05	yes	-	-	-	-	-	-	-	-	-
ENSG00000023516	4265.78	2483.05	18.826	8.704	-1.11298	0.00332116	0.0413536	yes	AKAP11	XP_005266304.1 PREDICTED: A-kinase anchor protein 11 isoform X2 [Homo sapiens]	-	-	-	-	-	-	-
ENSG00000024422	6678.2	1077.4	71.31	10.336	-2.78643	6.51847e-05	0.00232853	yes	EHD2	EH domain containing 2 [Source:HGNC Symbol;Acc:HGNC:3243]	Cellular Processes	Transport and catabolism	ko04144//Endocytosis	K12469	GO:0005576//extracellular region;GO:0015630//microtubule cytoskeleton;GO:0048471//perinuclear region of cytoplasm;GO:0044459//plasma membrane part;GO:0010008//endosome membrane;GO:0055038//recycling endosome membrane;GO:0044425//membrane part;GO:0005829//cytosol;GO:0098588//bounding membrane of organelle;GO:0044424//intracellular part;GO:0065010//extracellular membrane-bounded organelle;GO:009880…	GO:0036094//small molecule binding;GO:0000166//nucleotide binding;GO:0043169//cation binding;GO:0042802//identical protein binding;GO:0001882//nucleoside binding;GO:0043167//ion binding;GO:0019904//protein domain specific binding;GO:0016787//hydrolase activity;GO:0097367//carbohydrate derivative binding;GO:0005524//ATP binding;GO:0046872//metal ion binding;GO:0032555//purine ribonucleotide bindin…	GO:0010830//regulation of myotube differentiation;GO:0016043//cellular component organization;GO:0046907//intracellular transport;GO:0050878//regulation of body fluid levels;GO:1901739//regulation of myoblast fusion;GO:1901741//positive regulation of myoblast fusion;GO:0050793//regulation of developmental process;GO:0016192//vesicle-mediated transport;GO:0032456//endocytic recycling;GO:0051050//p…
ENSG00000024526	58.038	1063.4	0.592	6.64	3.48751	7.55687e-05	0.0025832	yes	DEPDC1	DEP domain containing 1 [Source:HGNC Symbol;Acc:HGNC:22949]	-	-	-	-	GO:0005622//intracellular;GO:0043231//intracellular membrane-bounded organelle;GO:0043226//organelle;GO:0044424//intracellular part;GO:0032991//macromolecular complex;GO:0044464//cell part;GO:0043227//membrane-bounded organelle;GO:0005623//cell;GO:0017053//transcriptional repressor complex;GO:0043234//protein complex;GO:0043229//intracellular organelle;GO:0005634//nucleus	GO:0008047//enzyme activator activity;GO:0060589//nucleoside-triphosphatase regulator activity;GO:0030234//enzyme regulator activity;GO:0005515//protein binding;GO:0030695//GTPase regulator activity;GO:0005096//GTPase activator activity;GO:0098772//molecular function regulator;GO:0005488//binding	GO:0051172//negative regulation of nitrogen compound metabolic process;GO:0043087//regulation of GTPase activity;GO:0048518//positive regulation of biological process;GO:0044093//positive regulation of molecular function;GO:0010629//negative regulation of gene expression;GO:0010556//regulation of macromolecule biosynthetic process;GO:0045934//negative regulation of nucleobase-containing compound …
ENSG00000025423	13.6	94.14	0.306	2.026	2.72703	0.004299	0.0492309	yes	HSD17B6	XP_011918786.1 PREDICTED: 17-beta-hydroxysteroid dehydrogenase type 6 isoform X1 [Cercocebus atys]	Metabolism	Lipid metabolism;Global and overview maps;Metabolism of cofactors and vitamins	ko01100//Metabolic pathways;ko00830//Retinol metabolism;ko00140//Steroid hormone biosynthesis	K13369	GO:0043226//organelle;GO:0005768//endosome;GO:0016020//membrane;GO:0005737//cytoplasm;GO:0005769//early endosome;GO:0043231//intracellular membrane-bounded organelle;GO:0043227//membrane-bounded organelle;GO:0005623//cell;GO:0012505//endomembrane system;GO:0044464//cell part;GO:0005622//intracellular;GO:0044424//intracellular part;GO:0044444//cytoplasmic part;GO:0043229//intracellular organelle	GO:0016614//oxidoreductase activity, acting on CH-OH group of donors;GO:0003824//catalytic activity;GO:0016229//steroid dehydrogenase activity;GO:0016491//oxidoreductase activity;GO:0033764//steroid dehydrogenase activity, acting on the CH-OH group of donors, NAD or NADP as acceptor;GO:0016616//oxidoreductase activity, acting on the CH-OH group of donors, NAD or NADP as acceptor	GO:0008610//lipid biosynthetic process;GO:0044710//single-organism metabolic process;GO:0008202//steroid metabolic process;GO:1901362//organic cyclic compound biosynthetic process;GO:1901361//organic cyclic compound catabolic process;GO:0044238//primary metabolic process;GO:0006706//steroid catabolic process;GO:1901360//organic cyclic compound metabolic process;GO:0006694//steroid biosynthetic pr…
ENSG00000025708	282.118	2016.46	7.32	41.57	2.50563	1.20269e-06	0.000106572	yes	-	-	-	-	-	-	-	-	-
ENSG00000029153	148.586	905.34	0.886	4.76	2.42558	3.85653e-05	0.00157136	yes	ARNTL2	XP_011519072.1 PREDICTED: aryl hydrocarbon receptor nuclear translocator-like protein 2 isoform X6 [Homo sapiens]	-	-	-	-	GO:0043226//organelle;GO:0043231//intracellular membrane-bounded organelle;GO:0043229//intracellular organelle;GO:0043234//protein complex;GO:0032991//macromolecular complex;GO:0044424//intracellular part;GO:0043232//intracellular non-membrane-bounded organelle;GO:0043228//non-membrane-bounded organelle;GO:0005623//cell;GO:0043227//membrane-bounded organelle;GO:0044464//cell part;GO:0005622//intr…	GO:0097159//organic cyclic compound binding;GO:0003700//transcription factor activity, sequence-specific DNA binding;GO:0005515//protein binding;GO:0060089//molecular transducer activity;GO:1901363//heterocyclic compound binding;GO:0000981//RNA polymerase II transcription factor activity, sequence-specific DNA binding;GO:0000975//regulatory region DNA binding;GO:0003676//nucleic acid binding;GO:0…	GO:0009889//regulation of biosynthetic process;GO:0050794//regulation of cellular process;GO:0051252//regulation of RNA metabolic process;GO:0006357//regulation of transcription from RNA polymerase II promoter;GO:0019222//regulation of metabolic process;GO:0019219//regulation of nucleobase-containing compound metabolic process;GO:0031326//regulation of cellular biosynthetic process;GO:0042752//re…
ENSG00000029559	0	55.4	0.001	1.282	10.3242	2.31402e-09	9.60001e-07	yes	IBSP	integrin binding sialoprotein [Source:HGNC Symbol;Acc:HGNC:5341]	Environmental Information Processing;Cellular Processes	Signaling molecules and interaction;Signal transduction;Cellular community - eukaryotes	ko04151//PI3K-Akt signaling pathway;ko04510//Focal adhesion;ko04512//ECM-receptor interaction	K06253	GO:0005576//extracellular region;GO:0005615//extracellular space;GO:0043226//organelle;GO:0044421//extracellular region part;GO:0016020//membrane;GO:0031982//vesicle	GO:0032403//protein complex binding;GO:0005515//protein binding;GO:0003674//molecular_function;GO:0005102//receptor binding;GO:0005178//integrin binding;GO:0044877//macromolecular complex binding;GO:0050839//cell adhesion molecule binding;GO:0005488//binding	GO:0032502//developmental process;GO:0030155//regulation of cell adhesion;GO:0016043//cellular component organization;GO:0010033//response to organic substance;GO:0070887//cellular response to chemical stimulus;GO:0001503//ossification;GO:0009888//tissue development;GO:0070848//response to growth factor;GO:0071310//cellular response to organic substance;GO:0048731//system development;GO:0007155//…
ENSG00000029993	433.798	3503.4	5.672	34.048	2.58564	5.63069e-06	0.000350794	yes	HMGB3	high mobility group box 3 [Source:HGNC Symbol;Acc:HGNC:5004]	-	-	-	-	GO:0044427//chromosomal part;GO:0005622//intracellular;GO:0031974//membrane-enclosed lumen;GO:0005694//chromosome;GO:0043233//organelle lumen;GO:0044446//intracellular organelle part;GO:0044424//intracellular part;GO:0043231//intracellular membrane-bounded organelle;GO:0043227//membrane-bounded organelle;GO:0005737//cytoplasm;GO:0000785//chromatin;GO:0044454//nuclear chromosome part;GO:0005623//c…	GO:0043566//structure-specific DNA binding;GO:0003676//nucleic acid binding;GO:0097159//organic cyclic compound binding;GO:0005488//binding;GO:0008301//DNA binding, bending;GO:0000217//DNA secondary structure binding;GO:0000400//four-way junction DNA binding;GO:0003690//double-stranded DNA binding;GO:1901363//heterocyclic compound binding;GO:0008134//transcription factor binding;GO:0005515//prote…	GO:0051252//regulation of RNA metabolic process;GO:0010604//positive regulation of macromolecule metabolic process;GO:0043170//macromolecule metabolic process;GO:0044767//single-organism developmental process;GO:0090304//nucleic acid metabolic process;GO:0006955//immune response;GO:0048522//positive regulation of cellular process;GO:0009987//cellular process;GO:0044699//single-organism process;GO…
ENSG00000030110	240	740.6	4.548	11.352	1.31964	0.00398058	0.0466977	yes	BAK1	BCL2 antagonist/killer 1 [Source:HGNC Symbol;Acc:HGNC:949]	Genetic Information Processing;Human Diseases	Cancers;Folding, sorting and degradation	ko04141//Protein processing in endoplasmic reticulum;ko05203//Viral carcinogenesis;ko05206//MicroRNAs in cancer	K14021	GO:0098805//whole membrane;GO:0031967//organelle envelope;GO:0032592//integral component of mitochondrial membrane;GO:0046930//pore complex;GO:0005740//mitochondrial envelope;GO:0005623//cell;GO:0044425//membrane part;GO:0044455//mitochondrial membrane part;GO:0019867//outer membrane;GO:0097145//BAK complex;GO:0031975//envelope;GO:0044464//cell part;GO:0097136//Bcl-2 family protein complex;GO:003…	GO:0003674//molecular_function;GO:0043169//cation binding;GO:0044325//ion channel binding;GO:0046872//metal ion binding;GO:0046982//protein heterodimerization activity;GO:0043167//ion binding;GO:0042802//identical protein binding;GO:0005515//protein binding;GO:0042803//protein homodimerization activity;GO:0005488//binding;GO:0046983//protein dimerization activity	GO:0010248//establishment or maintenance of transmembrane electrochemical gradient;GO:0032469//endoplasmic reticulum calcium ion homeostasis;GO:0042391//regulation of membrane potential;GO:0072503//cellular divalent inorganic cation homeostasis;GO:0070887//cellular response to chemical stimulus;GO:0009966//regulation of signal transduction;GO:0051049//regulation of transport;GO:0071496//cellular …
ENSG00000031081	5006.14	1818.09	19.77	6.454	-1.61505	0.00348963	0.0428026	yes	ARHGAP31	Rho GTPase activating protein 31 [Source:HGNC Symbol;Acc:HGNC:29216]	-	-	-	-	GO:0005912//adherens junction;GO:0005623//cell;GO:0030055//cell-substrate junction;GO:0005829//cytosol;GO:0031252//cell leading edge;GO:0005925//focal adhesion;GO:0044464//cell part;GO:0005622//intracellular;GO:0070161//anchoring junction;GO:0005924//cell-substrate adherens junction;GO:0042995//cell projection;GO:0044444//cytoplasmic part;GO:0030054//cell junction;GO:0005737//cytoplasm;GO:0030027…	GO:0030234//enzyme regulator activity;GO:0005096//GTPase activator activity;GO:0019904//protein domain specific binding;GO:0008047//enzyme activator activity;GO:0005488//binding;GO:0017124//SH3 domain binding;GO:0060589//nucleoside-triphosphatase regulator activity;GO:0005515//protein binding;GO:0098772//molecular function regulator;GO:0030695//GTPase regulator activity	GO:0023052//signaling;GO:0044699//single-organism process;GO:0043085//positive regulation of catalytic activity;GO:0044763//single-organism cellular process;GO:0051345//positive regulation of hydrolase activity;GO:0035556//intracellular signal transduction;GO:0048518//positive regulation of biological process;GO:0065009//regulation of molecular function;GO:0009966//regulation of signal transducti…
ENSG00000034053	100.774	557.468	1.182	4.542	1.9421	0.0041198	0.0478214	yes	-	-	-	-	-	-	-	-	-
ENSG00000034510	4348.4	16858.6	379.606	1124.59	1.56682	0.000857093	0.0159413	yes	TMSB10	thymosin beta 10 [Source:HGNC Symbol;Acc:HGNC:11879]	-	-	-	-	GO:0044424//intracellular part;GO:0043226//organelle;GO:0044464//cell part;GO:0005623//cell;GO:0005737//cytoplasm;GO:0043229//intracellular organelle;GO:0005622//intracellular;GO:0005856//cytoskeleton;GO:0043232//intracellular non-membrane-bounded organelle;GO:0043228//non-membrane-bounded organelle	GO:0003785//actin monomer binding;GO:0008092//cytoskeletal protein binding;GO:0005515//protein binding;GO:0003779//actin binding;GO:0005488//binding	GO:0016043//cellular component organization;GO:0044087//regulation of cellular component biogenesis;GO:0071822//protein complex subunit organization;GO:0010639//negative regulation of organelle organization;GO:0032271//regulation of protein polymerization;GO:0051641//cellular localization;GO:0050789//regulation of biological process;GO:0034613//cellular protein localization;GO:0032956//regulation…
ENSG00000034971	481.6	1.4	7.464	0.02	-8.54381	6.39078e-08	1.09026e-05	yes	MYOC	myocilin [Source:HGNC Symbol;Acc:HGNC:7610]	-	-	-	-	GO:0098588//bounding membrane of organelle;GO:0005743//mitochondrial inner membrane;GO:0005623//cell;GO:0043230//extracellular organelle;GO:0005791//rough endoplasmic reticulum;GO:0043227//membrane-bounded organelle;GO:0044446//intracellular organelle part;GO:0043226//organelle;GO:0031967//organelle envelope;GO:0005576//extracellular region;GO:0097458//neuron part;GO:0031966//mitochondrial membra…	GO:0017022//myosin binding;GO:0046872//metal ion binding;GO:0008092//cytoskeletal protein binding;GO:0019899//enzyme binding;GO:0001664//G-protein coupled receptor binding;GO:0030971//receptor tyrosine kinase binding;GO:1990782//protein tyrosine kinase binding;GO:0043167//ion binding;GO:0005515//protein binding;GO:0043169//cation binding;GO:0005109//frizzled binding;GO:0019900//kinase binding;GO:…	GO:0048666//neuron development;GO:0046578//regulation of Ras protein signal transduction;GO:0043500//muscle adaptation;GO:0048869//cellular developmental process;GO:0008366//axon ensheathment;GO:0014896//muscle hypertrophy;GO:0048469//cell maturation;GO:0051716//cellular response to stimulus;GO:0090109//regulation of cell-substrate junction assembly;GO:0007169//transmembrane receptor protein tyro…
ENSG00000035499	18.6	259	0.396	3.458	3.12637	0.000221564	0.00573678	yes	DEPDC1B	DEP domain containing 1B [Source:HGNC Symbol;Acc:HGNC:24902]	-	-	-	-	GO:0005622//intracellular;GO:0005737//cytoplasm;GO:0044464//cell part;GO:0044424//intracellular part;GO:0005829//cytosol;GO:0005623//cell;GO:0044444//cytoplasmic part	GO:0030234//enzyme regulator activity;GO:0030695//GTPase regulator activity;GO:0098772//molecular function regulator;GO:0060589//nucleoside-triphosphatase regulator activity;GO:0008047//enzyme activator activity;GO:0005096//GTPase activator activity	GO:1902531//regulation of intracellular signal transduction;GO:0009967//positive regulation of signal transduction;GO:0019222//regulation of metabolic process;GO:0009966//regulation of signal transduction;GO:0050789//regulation of biological process;GO:0043085//positive regulation of catalytic activity;GO:0040011//locomotion;GO:0050790//regulation of catalytic activity;GO:0035556//intracellular s…
ENSG00000036473	24.8	0	0.526	0.001	-9.03892	8.85799e-05	0.0029134	yes	OTC	ornithine carbamoyltransferase [Source:HGNC Symbol;Acc:HGNC:8512]	Metabolism	Global and overview maps;Amino acid metabolism	ko01100//Metabolic pathways;ko01110//Biosynthesis of secondary metabolites;ko01130//Biosynthesis of antibiotics;ko01230//Biosynthesis of amino acids;ko00220//Arginine biosynthesis	K00611	GO:0044429//mitochondrial part;GO:0043229//intracellular organelle;GO:0044464//cell part;GO:0031967//organelle envelope;GO:0005740//mitochondrial envelope;GO:0044422//organelle part;GO:0019866//organelle inner membrane;GO:0031966//mitochondrial membrane;GO:0044444//cytoplasmic part;GO:0005622//intracellular;GO:0005759//mitochondrial matrix;GO:0005743//mitochondrial inner membrane;GO:0070013//intr…	GO:0016741//transferase activity, transferring one-carbon groups;GO:0016740//transferase activity;GO:0016597//amino acid binding;GO:0043167//ion binding;GO:0005543//phospholipid binding;GO:0005488//binding;GO:0003824//catalytic activity;GO:0004585//ornithine carbamoyltransferase activity;GO:0036094//small molecule binding;GO:0043168//anion binding;GO:0008289//lipid binding;GO:0043177//organic aci…	GO:0070206//protein trimerization;GO:1901700//response to oxygen-containing compound;GO:0042450//arginine biosynthetic process via ornithine;GO:0006807//nitrogen compound metabolic process;GO:0048565//digestive tract development;GO:0042398//cellular modified amino acid biosynthetic process;GO:0035295//tube development;GO:0042592//homeostatic process;GO:0009063//cellular amino acid catabolic proce…
ENSG00000037280	799.026	178.964	4.958	1.01	-2.2954	0.00246289	0.0336257	yes	FLT4	fms related tyrosine kinase 4 [Source:HGNC Symbol;Acc:HGNC:3767]	Environmental Information Processing;Cellular Processes	Cellular community - eukaryotes;Signal transduction;Signaling molecules and interaction	ko04151//PI3K-Akt signaling pathway;ko04060//Cytokine-cytokine receptor interaction;ko04014//Ras signaling pathway;ko04015//Rap1 signaling pathway;ko04510//Focal adhesion	K05097	GO:0005886//plasma membrane;GO:0043233//organelle lumen;GO:0031224//intrinsic component of membrane;GO:0016021//integral component of membrane;GO:0043231//intracellular membrane-bounded organelle;GO:0005737//cytoplasm;GO:0070013//intracellular organelle lumen;GO:0031226//intrinsic component of plasma membrane;GO:0043235//receptor complex;GO:0005634//nucleus;GO:0043227//membrane-bounded organelle;…	GO:0017076//purine nucleotide binding;GO:0046983//protein dimerization activity;GO:0038085//vascular endothelial growth factor binding;GO:0004888//transmembrane signaling receptor activity;GO:0019903//protein phosphatase binding;GO:0038023//signaling receptor activity;GO:0003824//catalytic activity;GO:0042803//protein homodimerization activity;GO:0005515//protein binding;GO:0032553//ribonucleotid…	GO:0001936//regulation of endothelial cell proliferation;GO:0070887//cellular response to chemical stimulus;GO:0001946//lymphangiogenesis;GO:0060312//regulation of blood vessel remodeling;GO:0016310//phosphorylation;GO:0036303//lymph vessel morphogenesis;GO:0032502//developmental process;GO:0048583//regulation of response to stimulus;GO:0009966//regulation of signal transduction;GO:0045937//posit…
ENSG00000038295	695.924	190.086	4.13	1.04	-1.98956	0.00200917	0.0290384	yes	TLL1	tolloid like 1 [Source:HGNC Symbol;Acc:HGNC:11843]	-	-	-	-	GO:0005576//extracellular region	GO:0005509//calcium ion binding;GO:0004222//metalloendopeptidase activity;GO:0008270//zinc ion binding;GO:0004252//serine-type endopeptidase activity;GO:0008233//peptidase activity;GO:0070011//peptidase activity, acting on L-amino acid peptides;GO:0003824//catalytic activity;GO:0043167//ion binding;GO:0046914//transition metal ion binding;GO:0016787//hydrolase activity;GO:0008236//serine-type pep…	GO:0009987//cellular process;GO:0048869//cellular developmental process;GO:0044707//single-multicellular organism process;GO:0044763//single-organism cellular process;GO:0019538//protein metabolic process;GO:0044238//primary metabolic process;GO:0043062//extracellular structure organization;GO:0030198//extracellular matrix organization;GO:0032501//multicellular organismal process;GO:0022617//extr…
ENSG00000038945	849.004	4329.09	10.014	40.41	2.01269	2.00143e-05	0.000911075	yes	MSR1	BAG56756.1 unnamed protein product [Homo sapiens]	Cellular Processes	Transport and catabolism	ko04145//Phagosome	K06558	GO:0030659//cytoplasmic vesicle membrane;GO:0043226//organelle;GO:0005576//extracellular region;GO:0043227//membrane-bounded organelle;GO:0031982//vesicle;GO:0044424//intracellular part;GO:0031988//membrane-bounded vesicle;GO:0032994//protein-lipid complex;GO:1990777//lipoprotein particle;GO:0043229//intracellular organelle;GO:0044425//membrane part;GO:0016021//integral component of membrane;GO:0…	GO:0044877//macromolecular complex binding;GO:0071813//lipoprotein particle binding;GO:0060089//molecular transducer activity;GO:0071814//protein-lipid complex binding;GO:0004872//receptor activity;GO:0038024//cargo receptor activity;GO:0005488//binding	GO:0044765//single-organism transport;GO:0042221//response to chemical;GO:0050896//response to stimulus;GO:0065007//biological regulation;GO:0045595//regulation of cell differentiation;GO:0015031//protein transport;GO:0006897//endocytosis;GO:0010883//regulation of lipid storage;GO:0051179//localization;GO:0032501//multicellular organismal process;GO:0032879//regulation of localization;GO:0044707/…
ENSG00000039560	1431.68	5213.2	11.682	36.936	1.66074	0.00067547	0.0133298	yes	RAI14	retinoic acid induced 14 [Source:HGNC Symbol;Acc:HGNC:14873]	-	-	-	-	GO:0044424//intracellular part;GO:0005829//cytosol;GO:0005622//intracellular;GO:0005623//cell;GO:0005856//cytoskeleton;GO:0071944//cell periphery;GO:0005737//cytoplasm;GO:0005730//nucleolus;GO:0070013//intracellular organelle lumen;GO:0099568//cytoplasmic region;GO:0030054//cell junction;GO:0044452//nucleolar part;GO:0043232//intracellular non-membrane-bounded organelle;GO:0044444//cytoplasmic pa…	-	GO:0044702//single organism reproductive process;GO:0007276//gamete generation;GO:0000003//reproduction;GO:0051704//multi-organism process;GO:0032504//multicellular organism reproduction;GO:0044763//single-organism cellular process;GO:0044703//multi-organism reproductive process;GO:0048869//cellular developmental process;GO:0032501//multicellular organismal process;GO:0048609//multicellular organ…
ENSG00000043591	140.6	6.2	2.046	0.078	-4.71319	1.42211e-05	0.000688574	yes	ADRB1	adrenoceptor beta 1 [Source:HGNC Symbol;Acc:HGNC:285]	Environmental Information Processing;Human Diseases;Cellular Processes;Organismal Systems	Cardiovascular diseases;Cellular community - eukaryotes;Signal transduction;Transport and catabolism;Endocrine system;Digestive system;Circulatory system;Signaling molecules and interaction	ko04080//Neuroactive ligand-receptor interaction;ko04144//Endocytosis;ko04024//cAMP signaling pathway;ko04020//Calcium signaling pathway;ko04022//cGMP - PKG signaling pathway;ko04261//Adrenergic signaling in cardiomyocytes;ko04540//Gap junction;ko04970//Salivary secretion;ko05414//Dilated cardiomyopathy (DCM);ko04924//Renin secretion;ko04923//Regulation of lipolysis in adipocyte	K04141	GO:0071944//cell periphery;GO:0031224//intrinsic component of membrane;GO:0044425//membrane part;GO:0005769//early endosome;GO:0005886//plasma membrane;GO:0005768//endosome;GO:0012505//endomembrane system;GO:0044464//cell part;GO:0005623//cell;GO:0005622//intracellular;GO:0043231//intracellular membrane-bounded organelle;GO:0044459//plasma membrane part;GO:0043226//organelle;GO:0005887//integral …	GO:0060089//molecular transducer activity;GO:0099600//transmembrane receptor activity;GO:0004888//transmembrane signaling receptor activity;GO:0031694//alpha-2A adrenergic receptor binding;GO:0005515//protein binding;GO:0098772//molecular function regulator;GO:0004940//beta1-adrenergic receptor activity;GO:0008227//G-protein coupled amine receptor activity;GO:0019904//protein domain specific bind…	GO:0002025//vasodilation by norepinephrine-epinephrine involved in regulation of systemic arterial blood pressure;GO:0090066//regulation of anatomical structure size;GO:0040015//negative regulation of multicellular organism growth;GO:0043085//positive regulation of catalytic activity;GO:0009409//response to cold;GO:0042311//vasodilation;GO:0048640//negative regulation of developmental growth;GO:0…
ENSG00000046889	4280.4	585.2	15.408	1.82	-3.08167	2.25873e-07	2.84351e-05	yes	PREX2	phosphatidylinositol-3,4,5-trisphosphate dependent Rac exchange factor 2 [Source:HGNC Symbol;Acc:HGNC:22950]	-	-	-	-	GO:0005622//intracellular;GO:0044444//cytoplasmic part;GO:0044424//intracellular part;GO:0044464//cell part;GO:0005886//plasma membrane;GO:0005737//cytoplasm;GO:0016020//membrane;GO:0005829//cytosol;GO:0071944//cell periphery;GO:0005623//cell	GO:0030695//GTPase regulator activity;GO:0060589//nucleoside-triphosphatase regulator activity;GO:0005089//Rho guanyl-nucleotide exchange factor activity;GO:0030234//enzyme regulator activity;GO:0005096//GTPase activator activity;GO:0008047//enzyme activator activity;GO:0030676//Rac guanyl-nucleotide exchange factor activity;GO:0005088//Ras guanyl-nucleotide exchange factor activity;GO:0005085//g…	GO:0032502//developmental process;GO:0051716//cellular response to stimulus;GO:0030534//adult behavior;GO:0000904//cell morphogenesis involved in differentiation;GO:0032501//multicellular organismal process;GO:0030182//neuron differentiation;GO:0019222//regulation of metabolic process;GO:0032990//cell part morphogenesis;GO:0051336//regulation of hydrolase activity;GO:0050790//regulation of cataly…
ENSG00000047617	432.598	73.192	4.254	0.596	-2.83544	0.00084512	0.01579	yes	ANO2	anoctamin 2 [Source:HGNC Symbol;Acc:HGNC:1183]	Organismal Systems	Sensory system	ko04740//Olfactory transduction	K19497	GO:0043234//protein complex;GO:1990351//transporter complex;GO:0005622//intracellular;GO:0034702//ion channel complex;GO:0043229//intracellular organelle;GO:0043227//membrane-bounded organelle;GO:0034707//chloride channel complex;GO:0031224//intrinsic component of membrane;GO:0044422//organelle part;GO:0031981//nuclear lumen;GO:0044424//intracellular part;GO:0005886//plasma membrane;GO:0005623//c…	GO:0022838//substrate-specific channel activity;GO:0015267//channel activity;GO:0022892//substrate-specific transporter activity;GO:0015103//inorganic anion transmembrane transporter activity;GO:0022857//transmembrane transporter activity;GO:0005488//binding;GO:0015108//chloride transmembrane transporter activity;GO:0005254//chloride channel activity;GO:0022836//gated channel activity;GO:0005515/…	GO:0009987//cellular process;GO:0098661//inorganic anion transmembrane transport;GO:0006811//ion transport;GO:0044765//single-organism transport;GO:0051234//establishment of localization;GO:0044699//single-organism process;GO:0006821//chloride transport;GO:0006820//anion transport;GO:0098656//anion transmembrane transport;GO:1902578//single-organism localization;GO:0006810//transport;GO:0055085//…
ENSG00000048540	533.5	47.52	5.14	0.428	-3.58609	7.89997e-06	0.000440997	yes	LMO3	LIM domain only 3 [Source:HGNC Symbol;Acc:HGNC:6643]	-	-	-	-	GO:0005623//cell;GO:0044424//intracellular part;GO:0044464//cell part;GO:0005622//intracellular;GO:0005737//cytoplasm	GO:0043169//cation binding;GO:0005515//protein binding;GO:0005488//binding;GO:0046872//metal ion binding;GO:0043167//ion binding	GO:0043409//negative regulation of MAPK cascade;GO:0033145//positive regulation of intracellular steroid hormone receptor signaling pathway;GO:0043408//regulation of MAPK cascade;GO:0045598//regulation of fat cell differentiation;GO:0019220//regulation of phosphate metabolic process;GO:0033143//regulation of intracellular steroid hormone receptor signaling pathway;GO:0048584//positive regulation …
ENSG00000050344	313.6	1432.8	3.616	12.784	1.82187	0.000260831	0.00645569	yes	NFE2L3	nuclear factor, erythroid 2 like 3 [Source:HGNC Symbol;Acc:HGNC:7783]	-	-	-	-	GO:0043229//intracellular organelle;GO:0005623//cell;GO:0043226//organelle;GO:0043227//membrane-bounded organelle;GO:0043231//intracellular membrane-bounded organelle;GO:0044464//cell part;GO:0005737//cytoplasm;GO:0044424//intracellular part;GO:0005622//intracellular;GO:0005634//nucleus	GO:0003676//nucleic acid binding;GO:0001067//regulatory region nucleic acid binding;GO:0000989//transcription factor activity, transcription factor binding;GO:1990837//sequence-specific double-stranded DNA binding;GO:0000978//RNA polymerase II core promoter proximal region sequence-specific DNA binding;GO:0003690//double-stranded DNA binding;GO:0043565//sequence-specific DNA binding;GO:0001227//t…	GO:0080090//regulation of primary metabolic process;GO:0009889//regulation of biosynthetic process;GO:0051252//regulation of RNA metabolic process;GO:0000122//negative regulation of transcription from RNA polymerase II promoter;GO:0031326//regulation of cellular biosynthetic process;GO:0044271//cellular nitrogen compound biosynthetic process;GO:0010629//negative regulation of gene expression;GO:0…
ENSG00000050628	1726.4	345.708	10.8	1.626	-2.73163	0.00135407	0.0220475	yes	PTGER3	prostaglandin E receptor 3 [Source:HGNC Symbol;Acc:HGNC:9595]	Organismal Systems;Environmental Information Processing;Human Diseases	Endocrine system;Signaling molecules and interaction;Signal transduction;Cancers	ko05200//Pathways in cancer;ko04080//Neuroactive ligand-receptor interaction;ko04024//cAMP signaling pathway;ko04020//Calcium signaling pathway;ko04923//Regulation of lipolysis in adipocyte	K04260	GO:0044422//organelle part;GO:0044424//intracellular part;GO:0012505//endomembrane system;GO:0016020//membrane;GO:0031224//intrinsic component of membrane;GO:0005634//nucleus;GO:0044428//nuclear part;GO:0005622//intracellular;GO:0044425//membrane part;GO:0043227//membrane-bounded organelle;GO:0043229//intracellular organelle;GO:0005886//plasma membrane;GO:0005887//integral component of plasma mem…	GO:0004872//receptor activity;GO:0004888//transmembrane signaling receptor activity;GO:0099600//transmembrane receptor activity;GO:0004871//signal transducer activity;GO:0004930//G-protein coupled receptor activity;GO:0038023//signaling receptor activity;GO:0004955//prostaglandin receptor activity;GO:0004954//prostanoid receptor activity;GO:0004957//prostaglandin E receptor activity;GO:0004953//i…	GO:0006873//cellular ion homeostasis;GO:0007154//cell communication;GO:0051239//regulation of multicellular organismal process;GO:0007186//G-protein coupled receptor signaling pathway;GO:0051240//positive regulation of multicellular organismal process;GO:0016265//death;GO:0050801//ion homeostasis;GO:0007188//adenylate cyclase-modulating G-protein coupled receptor signaling pathway;GO:0007165//sig…
ENSG00000050730	6.416	127.252	0.11	1.854	4.07507	0.000485127	0.0102732	yes	TNIP3	XP_009446489.1 PREDICTED: TNFAIP3-interacting protein 3 [Pan troglodytes]	-	-	-	-	-	GO:0005488//binding;GO:0032182//ubiquitin-like protein binding;GO:0043130//ubiquitin binding;GO:0005515//protein binding	GO:0033993//response to lipid;GO:0009987//cellular process;GO:0002376//immune system process;GO:0002757//immune response-activating signal transduction;GO:1902531//regulation of intracellular signal transduction;GO:0010646//regulation of cell communication;GO:0007154//cell communication;GO:0031349//positive regulation of defense response;GO:0009617//response to bacterium;GO:0002218//activation of…
ENSG00000051128	164.462	666.856	3.204	11.29	1.8171	0.00156685	0.0243208	yes	HOMER3	homer scaffold protein 3 [Source:HGNC Symbol;Acc:HGNC:17514]	Organismal Systems;Environmental Information Processing	Signal transduction;Nervous system	ko04068//FoxO signaling pathway;ko04724//Glutamatergic synapse	K15010	GO:0043229//intracellular organelle;GO:0097060//synaptic membrane;GO:0043228//non-membrane-bounded organelle;GO:0098794//postsynapse;GO:0030054//cell junction;GO:0045211//postsynaptic membrane;GO:0097458//neuron part;GO:0098590//plasma membrane region;GO:0098805//whole membrane;GO:0060076//excitatory synapse;GO:0042995//cell projection;GO:0044456//synapse part;GO:0044459//plasma membrane part;GO:…	GO:0001664//G-protein coupled receptor binding;GO:0005102//receptor binding;GO:0019904//protein domain specific binding;GO:0042802//identical protein binding;GO:0005515//protein binding;GO:0035254//glutamate receptor binding;GO:0035256//G-protein coupled glutamate receptor binding;GO:0008022//protein C-terminus binding;GO:0005488//binding	GO:0048523//negative regulation of cellular process;GO:0007154//cell communication;GO:0010959//regulation of metal ion transport;GO:0051234//establishment of localization;GO:0032663//regulation of interleukin-2 production;GO:0006886//intracellular protein transport;GO:0044763//single-organism cellular process;GO:1902582//single-organism intracellular transport;GO:0007216//G-protein coupled glutam…
ENSG00000051180	18.122	143.766	0.322	1.938	2.58944	0.00144926	0.0230042	yes	RAD51	RAD51 recombinase [Source:HGNC Symbol;Acc:HGNC:9817]	Genetic Information Processing;Human Diseases	Replication and repair;Cancers	ko05200//Pathways in cancer;ko03460//Fanconi anemia pathway;ko05212//Pancreatic cancer;ko03440//Homologous recombination	K04482	GO:0005623//cell;GO:0044446//intracellular organelle part;GO:0043231//intracellular membrane-bounded organelle;GO:0000795//synaptonemal complex;GO:0015630//microtubule cytoskeleton;GO:0044430//cytoskeletal part;GO:0043227//membrane-bounded organelle;GO:0044424//intracellular part;GO:0005694//chromosome;GO:0005730//nucleolus;GO:0000228//nuclear chromosome;GO:0005739//mitochondrion;GO:0043232//intr…	GO:0005488//binding;GO:0042802//identical protein binding;GO:0016887//ATPase activity;GO:0001882//nucleoside binding;GO:0003676//nucleic acid binding;GO:0032555//purine ribonucleotide binding;GO:0008094//DNA-dependent ATPase activity;GO:0001883//purine nucleoside binding;GO:0044877//macromolecular complex binding;GO:0035639//purine ribonucleoside triphosphate binding;GO:0097159//organic cyclic co…	GO:0000723//telomere maintenance;GO:0044702//single organism reproductive process;GO:0019219//regulation of nucleobase-containing compound metabolic process;GO:0097305//response to alcohol;GO:0070271//protein complex biogenesis;GO:0000280//nuclear division;GO:0051054//positive regulation of DNA metabolic process;GO:0071407//cellular response to organic cyclic compound;GO:0032508//DNA duplex unwin…
ENSG00000051341	60.734	1075.06	0.392	4.056	3.37113	0.000389839	0.00866762	yes	POLQ	DNA polymerase theta [Source:HGNC Symbol;Acc:HGNC:9186]	-	-	-	-	-	GO:0043167//ion binding;GO:0001882//nucleoside binding;GO:1901265//nucleoside phosphate binding;GO:0003676//nucleic acid binding;GO:0032559//adenyl ribonucleotide binding;GO:0016772//transferase activity, transferring phosphorus-containing groups;GO:0097159//organic cyclic compound binding;GO:0032549//ribonucleoside binding;GO:0043168//anion binding;GO:0003677//DNA binding;GO:0035639//purine ribo…	GO:0043170//macromolecule metabolic process;GO:0034641//cellular nitrogen compound metabolic process;GO:0044260//cellular macromolecule metabolic process;GO:0008152//metabolic process;GO:0090304//nucleic acid metabolic process;GO:0009987//cellular process;GO:1901360//organic cyclic compound metabolic process;GO:0009059//macromolecule biosynthetic process;GO:0044238//primary metabolic process;GO:0…
ENSG00000051523	383.924	1522.69	11.298	35.238	1.64106	0.00149928	0.0236951	yes	CYBA	cytochrome b-245 alpha chain [Source:HGNC Symbol;Acc:HGNC:2577]	Organismal Systems;Cellular Processes;Human Diseases	Infectious diseases;Development;Transport and catabolism;Immune system	ko04145//Phagosome;ko04380//Osteoclast differentiation;ko04670//Leukocyte transendothelial migration;ko05140//Leishmaniasis	K08009	GO:0016021//integral component of membrane;GO:0016020//membrane;GO:0044425//membrane part;GO:0031224//intrinsic component of membrane	GO:0097159//organic cyclic compound binding;GO:0020037//heme binding;GO:0046906//tetrapyrrole binding;GO:1901363//heterocyclic compound binding;GO:0005488//binding	-
ENSG00000052850	523.6	48.4	4.926	0.298	-4.04703	0.00169495	0.0257615	yes	ALX4	ALX homeobox 4 [Source:HGNC Symbol;Acc:HGNC:450]	-	-	-	-	GO:0043234//protein complex;GO:0043226//organelle;GO:0005634//nucleus;GO:0043229//intracellular organelle;GO:0044424//intracellular part;GO:0005623//cell;GO:0043231//intracellular membrane-bounded organelle;GO:0005622//intracellular;GO:0044464//cell part;GO:0005667//transcription factor complex;GO:0032991//macromolecular complex;GO:0043227//membrane-bounded organelle	GO:0000975//regulatory region DNA binding;GO:1901363//heterocyclic compound binding;GO:0000977//RNA polymerase II regulatory region sequence-specific DNA binding;GO:0001071//nucleic acid binding transcription factor activity;GO:0005515//protein binding;GO:0003690//double-stranded DNA binding;GO:0001012//RNA polymerase II regulatory region DNA binding;GO:0044212//transcription regulatory region DN…	GO:1903508//positive regulation of nucleic acid-templated transcription;GO:0043588//skin development;GO:1903506//regulation of nucleic acid-templated transcription;GO:0042733//embryonic digit morphogenesis;GO:0050794//regulation of cellular process;GO:0051254//positive regulation of RNA metabolic process;GO:0035115//embryonic forelimb morphogenesis;GO:0042633//hair cycle;GO:0048736//appendage dev…
ENSG00000053254	6807.29	2422.19	34.72	10.54	-1.71989	0.000952467	0.0171172	yes	FOXN3	NP_001078940.1 forkhead box protein N3 isoform 1 [Homo sapiens]	-	-	-	-	GO:0043229//intracellular organelle;GO:0044424//intracellular part;GO:0043231//intracellular membrane-bounded organelle;GO:0043227//membrane-bounded organelle;GO:0005622//intracellular;GO:0005623//cell;GO:0044464//cell part;GO:0043226//organelle	GO:0005515//protein binding;GO:0003677//DNA binding;GO:0003676//nucleic acid binding;GO:1901363//heterocyclic compound binding;GO:0001071//nucleic acid binding transcription factor activity;GO:0005488//binding;GO:0097159//organic cyclic compound binding	GO:0033554//cellular response to stress;GO:0031570//DNA integrity checkpoint;GO:0006974//cellular response to DNA damage stimulus;GO:0009987//cellular process;GO:0007049//cell cycle;GO:0031323//regulation of cellular metabolic process;GO:0022402//cell cycle process;GO:0019222//regulation of metabolic process;GO:0019219//regulation of nucleobase-containing compound metabolic process;GO:0000075//ce…
ENSG00000053438	46.4	0.6	1.254	0.014	-6.48497	1.31002e-05	0.000641103	yes	NNAT	neuronatin [Source:HGNC Symbol;Acc:HGNC:7860]	-	-	-	-	GO:0005737//cytoplasm;GO:0005622//intracellular;GO:0044424//intracellular part;GO:0044464//cell part;GO:0005623//cell	-	GO:0044267//cellular protein metabolic process;GO:0032501//multicellular organismal process;GO:1903530//regulation of secretion by cell;GO:0007417//central nervous system development;GO:0051050//positive regulation of transport;GO:0006464//cellular protein modification process;GO:0010647//positive regulation of cell communication;GO:0051047//positive regulation of secretion;GO:0051222//positive r…
ENSG00000053747	4995.17	408.564	21.104	1.326	-3.99236	2.62561e-11	3.65392e-08	yes	LAMA3	XP_011524284.1 PREDICTED: laminin subunit alpha-3 isoform X5 [Homo sapiens]	Cellular Processes;Metabolism;Environmental Information Processing	Cellular community - eukaryotes;Signaling molecules and interaction;Global and overview maps;Signal transduction	ko01100//Metabolic pathways;ko04151//PI3K-Akt signaling pathway;ko04510//Focal adhesion;ko04512//ECM-receptor interaction	K06240	GO:0005578//proteinaceous extracellular matrix;GO:0005576//extracellular region;GO:0044420//extracellular matrix component;GO:0005604//basement membrane;GO:0032991//macromolecular complex;GO:0043234//protein complex;GO:0043226//organelle;GO:0031012//extracellular matrix;GO:0043227//membrane-bounded organelle;GO:0031988//membrane-bounded vesicle;GO:0031982//vesicle;GO:0043256//laminin complex;GO:0…	-	GO:0048856//anatomical structure development;GO:0065007//biological regulation;GO:0009987//cellular process;GO:0022610//biological adhesion;GO:0071840//cellular component organization or biogenesis;GO:0051674//localization of cell;GO:0006928//movement of cell or subcellular component;GO:0009888//tissue development;GO:0022411//cellular component disassembly;GO:0007044//cell-substrate junction asse…
ENSG00000054277	434.604	1634.78	7.372	21.842	1.56698	0.000772214	0.0147757	yes	OPN3	opsin 3 [Source:HGNC Symbol;Acc:HGNC:14007]	-	-	-	-	GO:0031513//nonmotile primary cilium;GO:0016020//membrane;GO:0005623//cell;GO:0044464//cell part;GO:0031226//intrinsic component of plasma membrane;GO:0044459//plasma membrane part;GO:0044425//membrane part;GO:0071944//cell periphery;GO:0072372//primary cilium;GO:0005929//cilium;GO:0005887//integral component of plasma membrane;GO:0001750//photoreceptor outer segment;GO:0042995//cell projection;G…	GO:0004888//transmembrane signaling receptor activity;GO:0004871//signal transducer activity;GO:0004930//G-protein coupled receptor activity;GO:0099600//transmembrane receptor activity;GO:0009881//photoreceptor activity;GO:0008020//G-protein coupled photoreceptor activity;GO:0060089//molecular transducer activity;GO:0038023//signaling receptor activity;GO:0004872//receptor activity	GO:0018298//protein-chromophore linkage;GO:0036211//protein modification process;GO:0008152//metabolic process;GO:0044237//cellular metabolic process;GO:0043170//macromolecule metabolic process;GO:0044763//single-organism cellular process;GO:0009314//response to radiation;GO:0009987//cellular process;GO:0007602//phototransduction;GO:0043412//macromolecule modification;GO:0042752//regulation of ci…
ENSG00000054967	71.6	399.4	0.868	3.67	2.08001	0.000689505	0.0135627	yes	RELT	RELT, TNF receptor [Source:HGNC Symbol;Acc:HGNC:13764]	Environmental Information Processing	Signaling molecules and interaction	ko04060//Cytokine-cytokine receptor interaction	K05156	GO:0016021//integral component of membrane;GO:0005737//cytoplasm;GO:0043231//intracellular membrane-bounded organelle;GO:0044444//cytoplasmic part;GO:0044424//intracellular part;GO:0005634//nucleus;GO:0044425//membrane part;GO:0044464//cell part;GO:0016020//membrane;GO:0031224//intrinsic component of membrane;GO:0071944//cell periphery;GO:0048471//perinuclear region of cytoplasm;GO:0005622//intra…	GO:0005488//binding;GO:0005515//protein binding	GO:0012501//programmed cell death;GO:0009987//cellular process;GO:0006915//apoptotic process;GO:0016265//death;GO:0008219//cell death;GO:0044699//single-organism process;GO:0044763//single-organism cellular process
ENSG00000055813	442.6	28	4.284	0.242	-4.14588	7.45716e-06	0.000425385	yes	CCDC85A	coiled-coil domain containing 85A [Source:HGNC Symbol;Acc:HGNC:29400]	-	-	-	-	-	-	-
ENSG00000056487	9.384	0	0.13	0.001	-7.02237	0.00126304	0.0209533	yes	PHF21B	PHD finger protein 21B [Source:HGNC Symbol;Acc:HGNC:25161]	-	-	-	-	-	GO:0046872//metal ion binding;GO:0005488//binding;GO:0043167//ion binding;GO:0043169//cation binding	-
ENSG00000056998	2227.64	174.84	25.058	1.75	-3.83984	0.000991052	0.0175808	yes	GYG2	NP_001073324.1 glycogenin-2 isoform a [Homo sapiens]	-	-	-	-	GO:0005773//vacuole;GO:0043226//organelle;GO:0005737//cytoplasm;GO:0044446//intracellular organelle part;GO:0044464//cell part;GO:0044437//vacuolar part;GO:0005622//intracellular;GO:0044444//cytoplasmic part;GO:0044422//organelle part;GO:0070013//intracellular organelle lumen;GO:0043229//intracellular organelle;GO:0031974//membrane-enclosed lumen;GO:0043227//membrane-bounded organelle;GO:0005623/…	GO:0003824//catalytic activity;GO:0008194//UDP-glycosyltransferase activity;GO:0046527//glucosyltransferase activity;GO:0035251//UDP-glucosyltransferase activity;GO:0016758//transferase activity, transferring hexosyl groups;GO:0016740//transferase activity;GO:0016757//transferase activity, transferring glycosyl groups	GO:0044238//primary metabolic process;GO:0044264//cellular polysaccharide metabolic process;GO:0044260//cellular macromolecule metabolic process;GO:0055114//oxidation-reduction process;GO:0044710//single-organism metabolic process;GO:0043170//macromolecule metabolic process;GO:0005976//polysaccharide metabolic process;GO:0006112//energy reserve metabolic process;GO:0009987//cellular process;GO:00…
ENSG00000057608	5665.45	17812.2	102.968	254.886	1.30766	0.00167402	0.0255607	yes	GDI2	GDP dissociation inhibitor 2 [Source:HGNC Symbol;Acc:HGNC:4227]	-	-	-	-	GO:0005925//focal adhesion;GO:0005794//Golgi apparatus;GO:0034774//secretory granule lumen;GO:0031410//cytoplasmic vesicle;GO:0030054//cell junction;GO:0012505//endomembrane system;GO:0043229//intracellular organelle;GO:0016020//membrane;GO:0005912//adherens junction;GO:0005773//vacuole;GO:0030055//cell-substrate junction;GO:0031983//vesicle lumen;GO:0043231//intracellular membrane-bounded organe…	GO:0005515//protein binding;GO:0031267//small GTPase binding;GO:0051020//GTPase binding;GO:0098772//molecular function regulator;GO:0003676//nucleic acid binding;GO:0030695//GTPase regulator activity;GO:1901363//heterocyclic compound binding;GO:0097159//organic cyclic compound binding;GO:0005096//GTPase activator activity;GO:0019899//enzyme binding;GO:0060589//nucleoside-triphosphatase regulator …	GO:0065009//regulation of molecular function;GO:0002443//leukocyte mediated immunity;GO:0045055//regulated exocytosis;GO:0071702//organic substance transport;GO:0051641//cellular localization;GO:0044093//positive regulation of molecular function;GO:0035556//intracellular signal transduction;GO:0048583//regulation of response to stimulus;GO:0042119//neutrophil activation;GO:0043085//positive regul…
ENSG00000058668	16291.1	5367.47	70.266	19.794	-1.82776	0.00168701	0.0256836	yes	ATP2B4	ATPase plasma membrane Ca2+ transporting 4 [Source:HGNC Symbol;Acc:HGNC:817]	Organismal Systems;Environmental Information Processing	Digestive system;Signal transduction;Circulatory system	ko04024//cAMP signaling pathway;ko04020//Calcium signaling pathway;ko04022//cGMP - PKG signaling pathway;ko04261//Adrenergic signaling in cardiomyocytes;ko04972//Pancreatic secretion;ko04970//Salivary secretion	K05850	GO:0030018//Z disc;GO:0030017//sarcomere;GO:0044463//cell projection part;GO:0031674//I band;GO:0005737//cytoplasm;GO:0097228//sperm principal piece;GO:0031514//motile cilium;GO:0044441//ciliary part;GO:0044853//plasma membrane raft;GO:0044459//plasma membrane part;GO:0097223//sperm part;GO:0043226//organelle;GO:0043229//intracellular organelle;GO:0005901//caveola;GO:0071944//cell periphery;GO:00…	GO:0030235//nitric-oxide synthase regulator activity;GO:0017076//purine nucleotide binding;GO:0072509//divalent inorganic cation transmembrane transporter activity;GO:0003824//catalytic activity;GO:0035639//purine ribonucleoside triphosphate binding;GO:0015662//ATPase activity, coupled to transmembrane movement of ions, phosphorylative mechanism;GO:0036094//small molecule binding;GO:0022804//acti…	GO:0051234//establishment of localization;GO:0048523//negative regulation of cellular process;GO:0009890//negative regulation of biosynthetic process;GO:0010611//regulation of cardiac muscle hypertrophy;GO:0030317//sperm motility;GO:1900082//negative regulation of arginine catabolic process;GO:0051049//regulation of transport;GO:1901987//regulation of cell cycle phase transition;GO:0023057//negat…
ENSG00000059588	381.42	1847.67	3.502	13.268	1.9217	0.00142241	0.0227561	yes	TARBP1	XP_005273291.1 PREDICTED: probable methyltransferase TARBP1 isoform X1 [Homo sapiens]	-	-	-	-	GO:0043229//intracellular organelle;GO:0044424//intracellular part;GO:0043226//organelle;GO:0044464//cell part;GO:0005623//cell;GO:0005622//intracellular;GO:0043227//membrane-bounded organelle;GO:0043231//intracellular membrane-bounded organelle	GO:0003676//nucleic acid binding;GO:1901363//heterocyclic compound binding;GO:0016741//transferase activity, transferring one-carbon groups;GO:0016740//transferase activity;GO:0003824//catalytic activity;GO:0008168//methyltransferase activity;GO:0005488//binding;GO:0097159//organic cyclic compound binding	GO:2001141//regulation of RNA biosynthetic process;GO:0065007//biological regulation;GO:0051252//regulation of RNA metabolic process;GO:0031323//regulation of cellular metabolic process;GO:1903506//regulation of nucleic acid-templated transcription;GO:0010556//regulation of macromolecule biosynthetic process;GO:0009889//regulation of biosynthetic process;GO:0051171//regulation of nitrogen compoun…
ENSG00000060718	95.006	9989.8	0.7	51.152	6.19129	1.83127e-13	1.6714e-09	yes	COL11A1	collagen type XI alpha 1 chain [Source:HGNC Symbol;Acc:HGNC:2186]	Organismal Systems	Digestive system	ko04974//Protein digestion and absorption	K19721	GO:0005783//endoplasmic reticulum;GO:0032991//macromolecular complex;GO:0098643//banded collagen fibril;GO:0043231//intracellular membrane-bounded organelle;GO:0044424//intracellular part;GO:0005623//cell;GO:0005737//cytoplasm;GO:0043234//protein complex;GO:0098644//complex of collagen trimers;GO:0005581//collagen trimer;GO:0005592//collagen type XI trimer;GO:0044464//cell part;GO:0044422//organe…	GO:0043169//cation binding;GO:0060090//binding, bridging;GO:0005515//protein binding;GO:0050840//extracellular matrix binding;GO:0005201//extracellular matrix structural constituent;GO:0046872//metal ion binding;GO:0030674//protein binding, bridging;GO:0005198//structural molecule activity;GO:0005488//binding;GO:0043167//ion binding;GO:0030020//extracellular matrix structural constituent conferri…	GO:0009612//response to mechanical stimulus;GO:0032501//multicellular organismal process;GO:0007492//endoderm development;GO:0044699//single-organism process;GO:0050974//detection of mechanical stimulus involved in sensory perception;GO:0043062//extracellular structure organization;GO:0001706//endoderm formation;GO:0050982//detection of mechanical stimulus;GO:0007605//sensory perception of sound;…
ENSG00000064309	3432.83	684.342	15.548	2.456	-2.66235	1.82704e-06	0.000146919	yes	CDON	cell adhesion associated, oncogene regulated [Source:HGNC Symbol;Acc:HGNC:17104]	-	-	-	-	GO:0005886//plasma membrane;GO:0005887//integral component of plasma membrane;GO:0071944//cell periphery;GO:0005623//cell;GO:0031224//intrinsic component of membrane;GO:0044459//plasma membrane part;GO:0016020//membrane;GO:0044425//membrane part;GO:0016021//integral component of membrane;GO:0044464//cell part;GO:0031226//intrinsic component of plasma membrane	GO:0005488//binding;GO:0005515//protein binding	GO:0045165//cell fate commitment;GO:0010468//regulation of gene expression;GO:0010171//body morphogenesis;GO:0045595//regulation of cell differentiation;GO:0051146//striated muscle cell differentiation;GO:0032501//multicellular organismal process;GO:0009966//regulation of signal transduction;GO:0048869//cellular developmental process;GO:0061061//muscle structure development;GO:0023051//regulation…
ENSG00000064692	336.078	87.028	2.81	0.546	-2.3636	0.000718639	0.01403	yes	SNCAIP	synuclein alpha interacting protein [Source:HGNC Symbol;Acc:HGNC:11139]	Human Diseases	Neurodegenerative diseases	ko05012//Parkinson disease	K04558	GO:0032991//macromolecular complex;GO:0071944//cell periphery;GO:0044456//synapse part;GO:0005886//plasma membrane;GO:0005654//nucleoplasm;GO:0044464//cell part;GO:0030133//transport vesicle;GO:0070382//exocytic vesicle;GO:0042734//presynaptic membrane;GO:0043227//membrane-bounded organelle;GO:0098793//presynapse;GO:0035770//ribonucleoprotein granule;GO:0031988//membrane-bounded vesicle;GO:003141…	GO:0044389//ubiquitin-like protein ligase binding;GO:0042802//identical protein binding;GO:0005515//protein binding;GO:0019899//enzyme binding;GO:0005488//binding;GO:0031625//ubiquitin protein ligase binding	GO:0043170//macromolecule metabolic process;GO:0009712//catechol-containing compound metabolic process;GO:0008152//metabolic process;GO:0090083//regulation of inclusion body assembly;GO:0097164//ammonium ion metabolic process;GO:0046928//regulation of neurotransmitter secretion;GO:0006807//nitrogen compound metabolic process;GO:0050789//regulation of biological process;GO:0065007//biological regu…
ENSG00000065328	52.602	826.998	0.498	6.048	3.60224	9.30162e-08	1.39174e-05	yes	MCM10	minichromosome maintenance 10 replication initiation factor [Source:HGNC Symbol;Acc:HGNC:18043]	-	-	-	-	GO:0005730//nucleolus;GO:0005623//cell;GO:0043231//intracellular membrane-bounded organelle;GO:0043228//non-membrane-bounded organelle;GO:0044428//nuclear part;GO:0044422//organelle part;GO:0043227//membrane-bounded organelle;GO:0043233//organelle lumen;GO:0044424//intracellular part;GO:0044446//intracellular organelle part;GO:0043232//intracellular non-membrane-bounded organelle;GO:0044464//cell…	GO:0003690//double-stranded DNA binding;GO:0003697//single-stranded DNA binding;GO:0003676//nucleic acid binding;GO:0097159//organic cyclic compound binding;GO:0003677//DNA binding;GO:0005488//binding;GO:1901363//heterocyclic compound binding	GO:0046483//heterocycle metabolic process;GO:0006270//DNA replication initiation;GO:0006261//DNA-dependent DNA replication;GO:0006259//DNA metabolic process;GO:0090304//nucleic acid metabolic process;GO:0009059//macromolecule biosynthetic process;GO:0071704//organic substance metabolic process;GO:0043170//macromolecule metabolic process;GO:0006807//nitrogen compound metabolic process;GO:0009058//…
ENSG00000065534	8842.99	3795.88	39.556	13.322	-1.57009	0.00201908	0.0291584	yes	MYLK	NP_444253.3 myosin light chain kinase, smooth muscle isoform 1 [Homo sapiens]	Environmental Information Processing;Organismal Systems;Cellular Processes	Digestive system;Cell motility;Endocrine system;Signal transduction;Cellular community - eukaryotes;Immune system;Circulatory system	ko04810//Regulation of actin cytoskeleton;ko04510//Focal adhesion;ko04020//Calcium signaling pathway;ko04022//cGMP - PKG signaling pathway;ko04921//Oxytocin signaling pathway;ko04270//Vascular smooth muscle contraction;ko04611//Platelet activation;ko04971//Gastric acid secretion	K00907	-	-	-
ENSG00000065600	123.6	526.6	2.262	7.092	1.64859	0.00356067	0.0433021	yes	TMEM206	transmembrane protein 206 [Source:HGNC Symbol;Acc:HGNC:25593]	-	-	-	-	GO:0009986//cell surface;GO:0044425//membrane part;GO:0016021//integral component of membrane;GO:0005623//cell;GO:0016020//membrane;GO:0044464//cell part;GO:0031224//intrinsic component of membrane	-	-
ENSG00000065618	4480.39	348.854	38.184	2.19	-4.12397	0.000629247	0.0126563	yes	COL17A1	collagen type XVII alpha 1 chain [Source:HGNC Symbol;Acc:HGNC:2194]	Organismal Systems	Digestive system	ko04974//Protein digestion and absorption	K07603	GO:0005737//cytoplasm;GO:0044459//plasma membrane part;GO:0044425//membrane part;GO:0044421//extracellular region part;GO:0005887//integral component of plasma membrane;GO:0044446//intracellular organelle part;GO:0005581//collagen trimer;GO:0016021//integral component of membrane;GO:0030055//cell-substrate junction;GO:0031012//extracellular matrix;GO:0043233//organelle lumen;GO:0005576//extracell…	GO:0005488//binding;GO:0005201//extracellular matrix structural constituent;GO:0005515//protein binding;GO:0005198//structural molecule activity;GO:0030020//extracellular matrix structural constituent conferring tensile strength	GO:0009888//tissue development;GO:0050789//regulation of biological process;GO:0022607//cellular component assembly;GO:0016043//cellular component organization;GO:0034329//cell junction assembly;GO:0030198//extracellular matrix organization;GO:0048583//regulation of response to stimulus;GO:0071840//cellular component organization or biogenesis;GO:0044085//cellular component biogenesis;GO:0044699/…
ENSG00000065911	1056	3594.6	10.35	27.348	1.4018	0.000346963	0.00798823	yes	MTHFD2	methylenetetrahydrofolate dehydrogenase (NADP+ dependent) 2, methenyltetrahydrofolate cyclohydrolase [Source:HGNC Symbol;Acc:HGNC:7434]	Metabolism	Global and overview maps;Metabolism of cofactors and vitamins	ko01100//Metabolic pathways;ko00670//One carbon pool by folate	K13403	GO:0005759//mitochondrial matrix;GO:0005615//extracellular space;GO:0005576//extracellular region;GO:0043227//membrane-bounded organelle;GO:0043226//organelle;GO:0044424//intracellular part;GO:0005622//intracellular;GO:0044421//extracellular region part;GO:0043229//intracellular organelle;GO:0043231//intracellular membrane-bounded organelle;GO:0044444//cytoplasmic part;GO:0044446//intracellular o…	GO:0016787//hydrolase activity;GO:0016810//hydrolase activity, acting on carbon-nitrogen (but not peptide) bonds;GO:0003824//catalytic activity;GO:0004477//methenyltetrahydrofolate cyclohydrolase activity;GO:0043168//anion binding;GO:0016814//hydrolase activity, acting on carbon-nitrogen (but not peptide) bonds, in cyclic amidines;GO:0043169//cation binding;GO:0016646//oxidoreductase activity, ac…	GO:0035999//tetrahydrofolate interconversion;GO:0051186//cofactor metabolic process;GO:0006082//organic acid metabolic process;GO:0019752//carboxylic acid metabolic process;GO:0046653//tetrahydrofolate metabolic process;GO:0044763//single-organism cellular process;GO:0044281//small molecule metabolic process;GO:0009987//cellular process;GO:1901360//organic cyclic compound metabolic process;GO:000…
ENSG00000065978	3043.6	10031.2	88.012	225.242	1.3557	0.000880762	0.0162398	yes	YBX1	Y-box binding protein 1 [Source:HGNC Symbol;Acc:HGNC:8014]	-	-	-	-	GO:0043231//intracellular membrane-bounded organelle;GO:0005623//cell;GO:0043227//membrane-bounded organelle;GO:0005622//intracellular;GO:0016020//membrane;GO:0044446//intracellular organelle part;GO:0044424//intracellular part;GO:0012505//endomembrane system;GO:0044428//nuclear part;GO:0031967//organelle envelope;GO:0005737//cytoplasm;GO:0031975//envelope;GO:0044422//organelle part;GO:0043229//i…	GO:1901363//heterocyclic compound binding;GO:0003677//DNA binding;GO:0003676//nucleic acid binding;GO:0005488//binding;GO:0097159//organic cyclic compound binding	GO:0009889//regulation of biosynthetic process;GO:0010556//regulation of macromolecule biosynthetic process;GO:0051252//regulation of RNA metabolic process;GO:0006355//regulation of transcription, DNA-templated;GO:0065007//biological regulation;GO:2000112//regulation of cellular macromolecule biosynthetic process;GO:0050789//regulation of biological process;GO:0031326//regulation of cellular bios…
ENSG00000066056	1531.57	298.76	13.636	2.5	-2.44742	0.000535833	0.0110897	yes	TIE1	XP_007977296.1 PREDICTED: tyrosine-protein kinase receptor Tie-1 isoform X4 [Chlorocebus sabaeus]	-	-	-	-	GO:0044425//membrane part;GO:0016020//membrane;GO:0031224//intrinsic component of membrane;GO:0016021//integral component of membrane	GO:0003824//catalytic activity;GO:0016301//kinase activity;GO:0005488//binding;GO:0004672//protein kinase activity;GO:0016772//transferase activity, transferring phosphorus-containing groups;GO:0097367//carbohydrate derivative binding;GO:0032549//ribonucleoside binding;GO:1901363//heterocyclic compound binding;GO:0016773//phosphotransferase activity, alcohol group as acceptor;GO:0032550//purine r…	GO:0051270//regulation of cellular component movement;GO:0009790//embryo development;GO:0030154//cell differentiation;GO:0044267//cellular protein metabolic process;GO:0032879//regulation of localization;GO:0050789//regulation of biological process;GO:0044238//primary metabolic process;GO:0009792//embryo development ending in birth or egg hatching;GO:0048869//cellular developmental process;GO:190…
ENSG00000066279	103.116	5232.62	0.504	16.104	4.99785	1.10959e-08	3.07723e-06	yes	ASPM	abnormal spindle microtubule assembly [Source:HGNC Symbol;Acc:HGNC:19048]	-	-	-	-	GO:0005737//cytoplasm;GO:0000922//spindle pole;GO:0005856//cytoskeleton;GO:0099512//supramolecular fiber;GO:0030496//midbody;GO:1990752//microtubule end;GO:0098589//membrane region;GO:0005815//microtubule organizing center;GO:0097431//mitotic spindle pole;GO:0044459//plasma membrane part;GO:0045177//apical part of cell;GO:0043232//intracellular non-membrane-bounded organelle;GO:0071944//cell peri…	GO:0019900//kinase binding;GO:0005488//binding;GO:0019899//enzyme binding;GO:0005515//protein binding;GO:0019901//protein kinase binding;GO:0005516//calmodulin binding	GO:0051782//negative regulation of cell division;GO:0090306//spindle assembly involved in meiosis;GO:0006996//organelle organization;GO:2000241//regulation of reproductive process;GO:0051726//regulation of cell cycle;GO:0044763//single-organism cellular process;GO:0044707//single-multicellular organism process;GO:0045595//regulation of cell differentiation;GO:1902578//single-organism localization…
ENSG00000066735	416.6	44.6	2.196	0.21	-3.38642	9.29772e-05	0.00303073	yes	-	-	-	-	-	-	-	-	-
ENSG00000066923	21.802	364.004	0.214	2.942	3.78111	0.000513838	0.0106951	yes	-	-	-	-	-	-	-	-	-
ENSG00000067225	5828.71	23867.4	94.084	306.006	1.70154	8.93659e-05	0.0029287	yes	PKM	pyruvate kinase M1/2 [Source:HGNC Symbol;Acc:HGNC:9021]	Human Diseases;Organismal Systems;Metabolism	Global and overview maps;Cancers;Nucleotide metabolism;Endocrine and metabolic diseases;Endocrine system;Carbohydrate metabolism	ko01100//Metabolic pathways;ko01110//Biosynthesis of secondary metabolites;ko01130//Biosynthesis of antibiotics;ko00230//Purine metabolism;ko05203//Viral carcinogenesis;ko01120//Microbial metabolism in diverse environments;ko01200//Carbon metabolism;ko04922//Glucagon signaling pathway;ko01230//Biosynthesis of amino acids;ko00010//Glycolysis / Gluconeogenesis;ko05230//Central carbon metabolism in …	K00873	GO:0043231//intracellular membrane-bounded organelle;GO:0044421//extracellular region part;GO:0005634//nucleus;GO:0016023//cytoplasmic, membrane-bounded vesicle;GO:0031988//membrane-bounded vesicle;GO:0031983//vesicle lumen;GO:0044464//cell part;GO:0005576//extracellular region;GO:1990234//transferase complex;GO:0043234//protein complex;GO:0043227//membrane-bounded organelle;GO:0031982//vesicle;G…	GO:0042802//identical protein binding;GO:0003824//catalytic activity;GO:0016301//kinase activity;GO:0005515//protein binding;GO:0070324//thyroid hormone binding;GO:0000287//magnesium ion binding;GO:0043531//ADP binding;GO:0000166//nucleotide binding;GO:0005524//ATP binding;GO:0032553//ribonucleotide binding;GO:0043167//ion binding;GO:0016740//transferase activity;GO:0016772//transferase activity,…	GO:1901657//glycosyl compound metabolic process;GO:0044712//single-organism catabolic process;GO:0005996//monosaccharide metabolic process;GO:0032502//developmental process;GO:0044281//small molecule metabolic process;GO:0009628//response to abiotic stimulus;GO:0065003//macromolecular complex assembly;GO:0031100//organ regeneration;GO:0009135//purine nucleoside diphosphate metabolic process;GO:00…
ENSG00000067840	141.002	38.8	1.602	0.35	-2.19445	0.00333564	0.041421	yes	PDZD4	PDZ domain containing 4 [Source:HGNC Symbol;Acc:HGNC:21167]	-	-	-	-	-	GO:0005515//protein binding;GO:0005488//binding	-
ENSG00000068489	122.182	1037.47	2.452	15.078	2.62041	9.08971e-07	8.5089e-05	yes	PRR11	proline rich 11 [Source:HGNC Symbol;Acc:HGNC:25619]	-	-	-	-	GO:0043231//intracellular membrane-bounded organelle;GO:0005634//nucleus;GO:0016020//membrane;GO:0043229//intracellular organelle;GO:0044424//intracellular part;GO:0005737//cytoplasm;GO:0043226//organelle;GO:0043227//membrane-bounded organelle;GO:0044464//cell part;GO:0005622//intracellular;GO:0005623//cell	-	GO:0045786//negative regulation of cell cycle;GO:0050789//regulation of biological process;GO:0051726//regulation of cell cycle;GO:0048523//negative regulation of cellular process;GO:0009987//cellular process;GO:0022402//cell cycle process;GO:0065007//biological regulation;GO:0044763//single-organism cellular process;GO:0050794//regulation of cellular process;GO:0048519//negative regulation of bi…
ENSG00000068878	3697.49	12982.2	23.706	66.102	1.47944	0.00137804	0.0222805	yes	PSME4	proteasome activator subunit 4 [Source:HGNC Symbol;Acc:HGNC:20635]	Genetic Information Processing	Folding, sorting and degradation	ko03050//Proteasome	K06699	GO:0005622//intracellular;GO:0044464//cell part;GO:0043234//protein complex;GO:0031974//membrane-enclosed lumen;GO:0044424//intracellular part;GO:0005829//cytosol;GO:0032991//macromolecular complex;GO:0043231//intracellular membrane-bounded organelle;GO:0043233//organelle lumen;GO:0044444//cytoplasmic part;GO:0005839//proteasome core complex;GO:0044428//nuclear part;GO:0016607//nuclear speck;GO:1…	GO:0008047//enzyme activator activity;GO:0044877//macromolecular complex binding;GO:0070628//proteasome binding;GO:0061134//peptidase regulator activity;GO:0042393//histone binding;GO:0005515//protein binding;GO:0098772//molecular function regulator;GO:0016504//peptidase activator activity;GO:0070577//lysine-acetylated histone binding;GO:0032403//protein complex binding;GO:0005488//binding;GO:003…	GO:0032270//positive regulation of cellular protein metabolic process;GO:0030154//cell differentiation;GO:1901360//organic cyclic compound metabolic process;GO:0016043//cellular component organization;GO:0022414//reproductive process;GO:0051276//chromosome organization;GO:0044237//cellular metabolic process;GO:0043486//histone exchange;GO:1901575//organic substance catabolic process;GO:0051603//p…
ENSG00000068976	196.234	15.914	2.292	0.158	-3.85861	0.00134612	0.021959	yes	PYGM	NP_001158188.1 glycogen phosphorylase, muscle form isoform 2 [Homo sapiens]	Metabolism;Organismal Systems	Global and overview maps;Endocrine system;Carbohydrate metabolism	ko01100//Metabolic pathways;ko01110//Biosynthesis of secondary metabolites;ko04910//Insulin signaling pathway;ko04922//Glucagon signaling pathway;ko00500//Starch and sucrose metabolism	K00688	GO:0044444//cytoplasmic part;GO:0031988//membrane-bounded vesicle;GO:0044464//cell part;GO:0043227//membrane-bounded organelle;GO:0005623//cell;GO:0005622//intracellular;GO:0005737//cytoplasm;GO:0044424//intracellular part;GO:0043226//organelle;GO:0031982//vesicle	GO:0043167//ion binding;GO:0043168//anion binding;GO:0003824//catalytic activity;GO:0004645//phosphorylase activity;GO:0016758//transferase activity, transferring hexosyl groups;GO:0016740//transferase activity;GO:0016757//transferase activity, transferring glycosyl groups;GO:0005488//binding	GO:0044281//small molecule metabolic process;GO:0044238//primary metabolic process;GO:0019318//hexose metabolic process;GO:0015980//energy derivation by oxidation of organic compounds;GO:0044260//cellular macromolecule metabolic process;GO:0044699//single-organism process;GO:0006073//cellular glucan metabolic process;GO:0044264//cellular polysaccharide metabolic process;GO:0005977//glycogen metab…
ENSG00000069011	5.56	210.83	0.09	3.2	5.152	7.04566e-08	1.13922e-05	yes	PITX1	paired like homeodomain 1 [Source:HGNC Symbol;Acc:HGNC:9004]	-	-	-	-	GO:0043233//organelle lumen;GO:0043234//protein complex;GO:0032991//macromolecular complex;GO:0044424//intracellular part;GO:0044428//nuclear part;GO:0005634//nucleus;GO:0043226//organelle;GO:0043231//intracellular membrane-bounded organelle;GO:0005667//transcription factor complex;GO:0031974//membrane-enclosed lumen;GO:0005622//intracellular;GO:0044446//intracellular organelle part;GO:0043229//i…	GO:0008134//transcription factor binding;GO:0043565//sequence-specific DNA binding;GO:0001228//transcriptional activator activity, RNA polymerase II transcription regulatory region sequence-specific binding;GO:0005515//protein binding;GO:0001159//core promoter proximal region DNA binding;GO:0001067//regulatory region nucleic acid binding;GO:0000976//transcription regulatory region sequence-specif…	GO:0009893//positive regulation of metabolic process;GO:0045892//negative regulation of transcription, DNA-templated;GO:0042692//muscle cell differentiation;GO:0048598//embryonic morphogenesis;GO:0019222//regulation of metabolic process;GO:0061061//muscle structure development;GO:0048518//positive regulation of biological process;GO:0048513//animal organ development;GO:0010558//negative regulatio…
ENSG00000069020	1354.71	350.102	5.468	1.094	-2.3214	1.36682e-05	0.000667108	yes	MAST4	NP_001277156.1 microtubule-associated serine/threonine-protein kinase 4 isoform e [Homo sapiens]	-	-	-	-	GO:0044464//cell part;GO:0044424//intracellular part;GO:0005622//intracellular;GO:0005623//cell	GO:0004672//protein kinase activity;GO:0016773//phosphotransferase activity, alcohol group as acceptor;GO:0016301//kinase activity;GO:0001883//purine nucleoside binding;GO:0043169//cation binding;GO:0032550//purine ribonucleoside binding;GO:0046872//metal ion binding;GO:0097159//organic cyclic compound binding;GO:0043167//ion binding;GO:0036094//small molecule binding;GO:0016740//transferase acti…	GO:0008152//metabolic process;GO:0044237//cellular metabolic process;GO:0036211//protein modification process;GO:0019538//protein metabolic process;GO:0043412//macromolecule modification;GO:0044260//cellular macromolecule metabolic process;GO:0044238//primary metabolic process;GO:0044267//cellular protein metabolic process;GO:0006793//phosphorus metabolic process;GO:0071704//organic substance met…
ENSG00000069122	5804.61	1160.28	37.114	6.676	-2.47491	2.06672e-05	0.000936129	yes	ADGRF5	XP_005248951.1 PREDICTED: adhesion G protein-coupled receptor F5 isoform X2 [Homo sapiens]	-	-	-	-	GO:0031224//intrinsic component of membrane;GO:0044464//cell part;GO:0016020//membrane;GO:0044425//membrane part;GO:0043226//organelle;GO:0005623//cell;GO:0031982//vesicle	GO:0004888//transmembrane signaling receptor activity;GO:0004871//signal transducer activity;GO:0099600//transmembrane receptor activity;GO:0038023//signaling receptor activity;GO:0060089//molecular transducer activity;GO:0004872//receptor activity	GO:0032502//developmental process;GO:0044707//single-multicellular organism process;GO:0044763//single-organism cellular process;GO:0044767//single-organism developmental process;GO:0044710//single-organism metabolic process;GO:0048869//cellular developmental process;GO:0065008//regulation of biological quality;GO:0048871//multicellular organismal homeostasis;GO:0007166//cell surface receptor sig…
ENSG00000069431	1845.41	308.174	7.734	1.306	-2.56606	0.000823248	0.0155458	yes	ABCC9	NP_064693.2 ATP-binding cassette sub-family C member 9 isoform SUR2B [Homo sapiens]	Environmental Information Processing	Membrane transport	ko02010//ABC transporters	K05033	GO:0032991//macromolecular complex;GO:0031224//intrinsic component of membrane;GO:0043292//contractile fiber;GO:0043228//non-membrane-bounded organelle;GO:0044444//cytoplasmic part;GO:0005622//intracellular;GO:0034702//ion channel complex;GO:0044424//intracellular part;GO:0005886//plasma membrane;GO:0044422//organelle part;GO:0043234//protein complex;GO:0043226//organelle;GO:0016021//integral com…	GO:0022857//transmembrane transporter activity;GO:0032549//ribonucleoside binding;GO:0004872//receptor activity;GO:0038023//signaling receptor activity;GO:0015267//channel activity;GO:0015075//ion transmembrane transporter activity;GO:0036094//small molecule binding;GO:0016817//hydrolase activity, acting on acid anhydrides;GO:0015399//primary active transmembrane transporter activity;GO:0099600//…	GO:0098655//cation transmembrane transport;GO:0051179//localization;GO:0071805//potassium ion transmembrane transport;GO:0098660//inorganic ion transmembrane transport;GO:0098662//inorganic cation transmembrane transport;GO:0023052//signaling;GO:0007267//cell-cell signaling;GO:0044763//single-organism cellular process;GO:0044699//single-organism process;GO:0051234//establishment of localization;G…
ENSG00000069702	11403.4	1086.8	69.522	5.456	-3.67155	1.1568e-09	5.86561e-07	yes	-	-	-	-	-	-	-	-	-
ENSG00000069849	930.486	2696.11	21.396	51.772	1.27483	0.00245497	0.0335678	yes	ATP1B3	ATPase Na+/K+ transporting subunit beta 3 [Source:HGNC Symbol;Acc:HGNC:806]	Environmental Information Processing;Organismal Systems	Digestive system;Endocrine system;Excretory system;Signal transduction;Circulatory system	ko04024//cAMP signaling pathway;ko04022//cGMP - PKG signaling pathway;ko04261//Adrenergic signaling in cardiomyocytes;ko04919//Thyroid hormone signaling pathway;ko04972//Pancreatic secretion;ko04970//Salivary secretion;ko04974//Protein digestion and absorption;ko04911//Insulin secretion;ko04971//Gastric acid secretion;ko04260//Cardiac muscle contraction;ko04918//Thyroid hormone synthesis;ko04976/…	K01540	GO:0065010//extracellular membrane-bounded organelle;GO:1990351//transporter complex;GO:0032991//macromolecular complex;GO:0044424//intracellular part;GO:0031982//vesicle;GO:1902494//catalytic complex;GO:0005890//sodium:potassium-exchanging ATPase complex;GO:0098590//plasma membrane region;GO:0045121//membrane raft;GO:0031226//intrinsic component of plasma membrane;GO:0043226//organelle;GO:009885…	GO:0015081//sodium ion transmembrane transporter activity;GO:0008324//cation transmembrane transporter activity;GO:0051117//ATPase binding;GO:0046873//metal ion transmembrane transporter activity;GO:0005215//transporter activity;GO:0015405//P-P-bond-hydrolysis-driven transmembrane transporter activity;GO:0015075//ion transmembrane transporter activity;GO:0042626//ATPase activity, coupled to trans…	GO:0071805//potassium ion transmembrane transport;GO:0051674//localization of cell;GO:0007009//plasma membrane organization;GO:0086009//membrane repolarization;GO:0019725//cellular homeostasis;GO:0051179//localization;GO:0010256//endomembrane system organization;GO:0072659//protein localization to plasma membrane;GO:0006883//cellular sodium ion homeostasis;GO:0048518//positive regulation of biolo…
ENSG00000070193	264.48	44.084	5.498	0.74	-2.89331	0.000819259	0.0155132	yes	FGF10	NP_004456.1 fibroblast growth factor 10 precursor [Homo sapiens]	Cellular Processes;Environmental Information Processing	Cell motility;Signal transduction	ko04151//PI3K-Akt signaling pathway;ko04010//MAPK signaling pathway;ko04014//Ras signaling pathway;ko04810//Regulation of actin cytoskeleton;ko04015//Rap1 signaling pathway	K04358	GO:0005622//intracellular;GO:0043231//intracellular membrane-bounded organelle;GO:0005623//cell;GO:0005576//extracellular region;GO:0043229//intracellular organelle;GO:0043226//organelle;GO:0044421//extracellular region part;GO:0044464//cell part;GO:0043227//membrane-bounded organelle;GO:0016020//membrane;GO:0044424//intracellular part	GO:0005102//receptor binding;GO:0005488//binding;GO:0005515//protein binding;GO:0005539//glycosaminoglycan binding;GO:0005104//fibroblast growth factor receptor binding;GO:0070851//growth factor receptor binding;GO:0097367//carbohydrate derivative binding	GO:0007154//cell communication;GO:0072358//cardiovascular system development;GO:0048583//regulation of response to stimulus;GO:0032808//lacrimal gland development;GO:0051641//cellular localization;GO:0016265//death;GO:0080090//regulation of primary metabolic process;GO:0051726//regulation of cell cycle;GO:0048589//developmental growth;GO:0044058//regulation of digestive system process;GO:0019222/…
ENSG00000070366	2369.8	1330.71	16.748	7.468	-1.16519	0.00237051	0.0327564	yes	SMG6	SMG6, nonsense mediated mRNA decay factor [Source:HGNC Symbol;Acc:HGNC:17809]	Genetic Information Processing	Translation	ko03015//mRNA surveillance pathway	K11124	GO:0043226//organelle;GO:0032991//macromolecular complex;GO:0005634//nucleus;GO:0044428//nuclear part;GO:0005694//chromosome;GO:0043231//intracellular membrane-bounded organelle;GO:0044446//intracellular organelle part;GO:0005622//intracellular;GO:0005737//cytoplasm;GO:0043228//non-membrane-bounded organelle;GO:0005623//cell;GO:0044427//chromosomal part;GO:0000781//chromosome, telomeric region;GO…	GO:0070182//DNA polymerase binding;GO:0003677//DNA binding;GO:0004519//endonuclease activity;GO:0003676//nucleic acid binding;GO:0016787//hydrolase activity;GO:0019899//enzyme binding;GO:0097159//organic cyclic compound binding;GO:0042162//telomeric DNA binding;GO:0044877//macromolecular complex binding;GO:0003824//catalytic activity;GO:0005488//binding;GO:0005515//protein binding;GO:0004521//end…	GO:0019220//regulation of phosphate metabolic process;GO:0060249//anatomical structure homeostasis;GO:0044238//primary metabolic process;GO:0051169//nuclear transport;GO:0010468//regulation of gene expression;GO:0044237//cellular metabolic process;GO:0016070//RNA metabolic process;GO:0045934//negative regulation of nucleobase-containing compound metabolic process;GO:0051641//cellular localization…
ENSG00000070778	2199	912.6	15.094	5.202	-1.53684	0.000362077	0.00823084	yes	-	-	-	-	-	-	-	-	-
ENSG00000071203	0.4	205.8	0.018	5.556	8.26991	0.00276027	0.0363536	yes	-	-	-	-	-	-	-	-	-
ENSG00000071539	27.47	272.614	0.494	3.354	2.7633	0.000160446	0.00449414	yes	TRIP13	thyroid hormone receptor interactor 13 [Source:HGNC Symbol;Acc:HGNC:12307]	-	-	-	-	GO:0005623//cell;GO:0043229//intracellular organelle;GO:0043231//intracellular membrane-bounded organelle;GO:0043232//intracellular non-membrane-bounded organelle;GO:0043073//germ cell nucleus;GO:0001673//male germ cell nucleus;GO:0005622//intracellular;GO:0043227//membrane-bounded organelle;GO:0044464//cell part;GO:0005634//nucleus;GO:0044424//intracellular part;GO:0043226//organelle;GO:0043228/…	GO:0017076//purine nucleotide binding;GO:0035639//purine ribonucleoside triphosphate binding;GO:0043167//ion binding;GO:0001883//purine nucleoside binding;GO:0005488//binding;GO:0000166//nucleotide binding;GO:0097159//organic cyclic compound binding;GO:0036094//small molecule binding;GO:0005524//ATP binding;GO:0000989//transcription factor activity, transcription factor binding;GO:0030554//adenyl…	GO:0051598//meiotic recombination checkpoint;GO:0060255//regulation of macromolecule metabolic process;GO:0007126//meiotic nuclear division;GO:1903320//regulation of protein modification by small protein conjugation or removal;GO:0042176//regulation of protein catabolic process;GO:0035825//reciprocal DNA recombination;GO:0031326//regulation of cellular biosynthetic process;GO:0007286//spermatid d…
ENSG00000071967	23382.2	6781.8	210.676	53.742	-1.9709	0.000879227	0.0162279	yes	CYBRD1	cytochrome b reductase 1 [Source:HGNC Symbol;Acc:HGNC:20797]	Organismal Systems	Digestive system	ko04978//Mineral absorption	K08370	GO:0044422//organelle part;GO:0005764//lysosome;GO:0098590//plasma membrane region;GO:0044425//membrane part;GO:1903561//extracellular vesicle;GO:0005773//vacuole;GO:0098852//lytic vacuole membrane;GO:0042995//cell projection;GO:0044464//cell part;GO:0005774//vacuolar membrane;GO:0044437//vacuolar part;GO:0065010//extracellular membrane-bounded organelle;GO:0005903//brush border;GO:0031253//cell …	GO:0003824//catalytic activity;GO:0046872//metal ion binding;GO:0016491//oxidoreductase activity;GO:0005488//binding;GO:0000293//ferric-chelate reductase activity;GO:0016722//oxidoreductase activity, oxidizing metal ions;GO:0016723//oxidoreductase activity, oxidizing metal ions, NAD or NADP as acceptor;GO:0043169//cation binding;GO:0005515//protein binding;GO:0043167//ion binding	GO:0008152//metabolic process;GO:0044763//single-organism cellular process;GO:0019725//cellular homeostasis;GO:0055076//transition metal ion homeostasis;GO:0055080//cation homeostasis;GO:1990267//response to transition metal nanoparticle;GO:0010039//response to iron ion;GO:0042592//homeostatic process;GO:0055072//iron ion homeostasis;GO:0055082//cellular chemical homeostasis;GO:0046916//cellular …
ENSG00000072163	1868.02	275.95	27.428	3.782	-2.85843	8.7329e-07	8.30262e-05	yes	LIMS2	NP_001129509.2 LIM and senescent cell antigen-like-containing domain protein 2 isoform 1 [Homo sapiens]	-	-	-	-	GO:0043231//intracellular membrane-bounded organelle;GO:0030054//cell junction;GO:0016020//membrane;GO:0043227//membrane-bounded organelle;GO:0044464//cell part;GO:0044444//cytoplasmic part;GO:0005622//intracellular;GO:0044424//intracellular part;GO:0030055//cell-substrate junction;GO:0005924//cell-substrate adherens junction;GO:0070161//anchoring junction;GO:0043226//organelle;GO:0005737//cytopl…	GO:0005488//binding;GO:0043167//ion binding;GO:0046914//transition metal ion binding;GO:0046872//metal ion binding;GO:0043169//cation binding	GO:0050794//regulation of cellular process;GO:0044699//single-organism process;GO:0050789//regulation of biological process;GO:0034330//cell junction organization;GO:0010941//regulation of cell death;GO:0009987//cellular process;GO:0022610//biological adhesion;GO:0050896//response to stimulus;GO:0007166//cell surface receptor signaling pathway;GO:0065007//biological regulation;GO:0007154//cell co…
ENSG00000072274	1939.48	6942.67	17.638	49.228	1.48079	0.00210278	0.0300345	yes	TFRC	transferrin receptor [Source:HGNC Symbol;Acc:HGNC:11763]	Environmental Information Processing;Organismal Systems;Cellular Processes	Immune system;Transport and catabolism;Signal transduction	ko04144//Endocytosis;ko04145//Phagosome;ko04066//HIF-1 signaling pathway;ko04640//Hematopoietic cell lineage	K06503	GO:0071944//cell periphery;GO:0012505//endomembrane system;GO:0031090//organelle membrane;GO:0098552//side of membrane;GO:0030659//cytoplasmic vesicle membrane;GO:0016323//basolateral plasma membrane;GO:0043230//extracellular organelle;GO:0044459//plasma membrane part;GO:0042470//melanosome;GO:0098796//membrane protein complex;GO:0032991//macromolecular complex;GO:0055037//recycling endosome;GO:0…	GO:0003676//nucleic acid binding;GO:0072510//trivalent inorganic cation transmembrane transporter activity;GO:0005381//iron ion transmembrane transporter activity;GO:0008324//cation transmembrane transporter activity;GO:0046873//metal ion transmembrane transporter activity;GO:0046915//transition metal ion transmembrane transporter activity;GO:0022857//transmembrane transporter activity;GO:0015405…	GO:0050789//regulation of biological process;GO:0030097//hemopoiesis;GO:0046916//cellular transition metal ion homeostasis;GO:0071345//cellular response to cytokine stimulus;GO:2000026//regulation of multicellular organismal development;GO:0032944//regulation of mononuclear cell proliferation;GO:0032502//developmental process;GO:0034112//positive regulation of homotypic cell-cell adhesion;GO:0008…
ENSG00000072571	68.198	902.602	1.148	10.016	3.12511	4.35278e-05	0.00170539	yes	HMMR	hyaluronan mediated motility receptor [Source:HGNC Symbol;Acc:HGNC:5012]	Environmental Information Processing	Signaling molecules and interaction	ko04512//ECM-receptor interaction	K06267	GO:0043226//organelle;GO:0005813//centrosome;GO:0005815//microtubule organizing center;GO:0005737//cytoplasm;GO:0015630//microtubule cytoskeleton;GO:0044444//cytoplasmic part;GO:0043232//intracellular non-membrane-bounded organelle;GO:0016020//membrane;GO:0044446//intracellular organelle part;GO:0071944//cell periphery;GO:0044430//cytoskeletal part;GO:0043228//non-membrane-bounded organelle;GO:00…	GO:0097367//carbohydrate derivative binding;GO:0005488//binding;GO:0005539//glycosaminoglycan binding;GO:0005515//protein binding;GO:0005540//hyaluronic acid binding	GO:1901987//regulation of cell cycle phase transition;GO:0030214//hyaluronan catabolic process;GO:1901575//organic substance catabolic process;GO:0008152//metabolic process;GO:0009057//macromolecule catabolic process;GO:1901136//carbohydrate derivative catabolic process;GO:0071704//organic substance metabolic process;GO:0044712//single-organism catabolic process;GO:0050789//regulation of biologic…
ENSG00000072657	210	6.4	0.726	0.022	-5.04439	0.000385808	0.00861774	yes	TRHDE	thyrotropin releasing hormone degrading enzyme [Source:HGNC Symbol;Acc:HGNC:30748]	-	-	-	-	GO:0044459//plasma membrane part;GO:0070062//extracellular exosome;GO:0031226//intrinsic component of plasma membrane;GO:1903561//extracellular vesicle;GO:0071944//cell periphery;GO:0043227//membrane-bounded organelle;GO:0044464//cell part;GO:0044421//extracellular region part;GO:0031224//intrinsic component of membrane;GO:0016020//membrane;GO:0031988//membrane-bounded vesicle;GO:0044425//membran…	GO:0042277//peptide binding;GO:0003824//catalytic activity;GO:0033218//amide binding;GO:0008233//peptidase activity;GO:0004177//aminopeptidase activity;GO:0070006//metalloaminopeptidase activity;GO:0008270//zinc ion binding;GO:0005488//binding;GO:0046914//transition metal ion binding;GO:0043169//cation binding;GO:0008238//exopeptidase activity;GO:0008237//metallopeptidase activity;GO:0043167//ion…	GO:0050789//regulation of biological process;GO:0006518//peptide metabolic process;GO:0007154//cell communication;GO:0050896//response to stimulus;GO:0007267//cell-cell signaling;GO:0043603//cellular amide metabolic process;GO:0006807//nitrogen compound metabolic process;GO:0044238//primary metabolic process;GO:0019538//protein metabolic process;GO:0044700//single organism signaling;GO:0009056//c…
ENSG00000072778	5738.46	3148.57	106.41	46.122	-1.20611	0.00241043	0.0331575	yes	ACADVL	acyl-CoA dehydrogenase very long chain [Source:HGNC Symbol;Acc:HGNC:92]	Metabolism	Global and overview maps;Lipid metabolism	ko01100//Metabolic pathways;ko01212//Fatty acid metabolism;ko00071//Fatty acid degradation	K09479	GO:0005623//cell;GO:0031974//membrane-enclosed lumen;GO:0043229//intracellular organelle;GO:0009295//nucleoid;GO:0005829//cytosol;GO:0044429//mitochondrial part;GO:0005739//mitochondrion;GO:0005730//nucleolus;GO:0043232//intracellular non-membrane-bounded organelle;GO:0070013//intracellular organelle lumen;GO:0044444//cytoplasmic part;GO:0005737//cytoplasm;GO:0044428//nuclear part;GO:0043231//int…	GO:0050662//coenzyme binding;GO:0003824//catalytic activity;GO:0016491//oxidoreductase activity;GO:0017099//very-long-chain-acyl-CoA dehydrogenase activity;GO:0004466//long-chain-acyl-CoA dehydrogenase activity;GO:0050660//flavin adenine dinucleotide binding;GO:0048037//cofactor binding;GO:0016627//oxidoreductase activity, acting on the CH-CH group of donors;GO:0000166//nucleotide binding;GO:1901…	GO:0090181//regulation of cholesterol metabolic process;GO:0051716//cellular response to stimulus;GO:0006950//response to stress;GO:0006986//response to unfolded protein;GO:0080090//regulation of primary metabolic process;GO:0043436//oxoacid metabolic process;GO:0034976//response to endoplasmic reticulum stress;GO:0019752//carboxylic acid metabolic process;GO:0030154//cell differentiation;GO:0044…
ENSG00000072952	2015.8	747.198	12.636	4.152	-1.60566	0.0016103	0.0248473	yes	-	-	-	-	-	-	-	-	-
ENSG00000073111	315.564	1825.2	4.04	16.188	2.0025	6.3735e-05	0.0023038	yes	-	-	-	-	-	-	-	-	-
ENSG00000073150	25.6	318	0.35	4.106	3.55231	0.000189654	0.00510611	yes	PANX2	pannexin 2 [Source:HGNC Symbol;Acc:HGNC:8600]	-	-	-	-	GO:0044425//membrane part;GO:0005886//plasma membrane;GO:0005623//cell;GO:0005737//cytoplasm;GO:0071944//cell periphery;GO:0016021//integral component of membrane;GO:0030054//cell junction;GO:0005622//intracellular;GO:0044464//cell part;GO:0044424//intracellular part;GO:0016020//membrane;GO:0005911//cell-cell junction;GO:0031224//intrinsic component of membrane;GO:0005921//gap junction	GO:0022829//wide pore channel activity;GO:0022857//transmembrane transporter activity;GO:0022803//passive transmembrane transporter activity;GO:0015267//channel activity;GO:0005215//transporter activity;GO:0055077//gap junction hemi-channel activity;GO:0005243//gap junction channel activity	GO:0051222//positive regulation of protein transport;GO:1903532//positive regulation of secretion by cell;GO:0007267//cell-cell signaling;GO:0006811//ion transport;GO:0050708//regulation of protein secretion;GO:0055085//transmembrane transport;GO:0051239//regulation of multicellular organismal process;GO:0050715//positive regulation of cytokine secretion;GO:0051050//positive regulation of transpo…
ENSG00000073282	1688.7	251.05	16.618	1.764	-3.23582	0.00256687	0.0345034	yes	TP63	tumor protein p63 [Source:HGNC Symbol;Acc:HGNC:15979]	Human Diseases	Cancers	ko05206//MicroRNAs in cancer	K10149	GO:0044427//chromosomal part;GO:0032991//macromolecular complex;GO:0042995//cell projection;GO:0000790//nuclear chromatin;GO:0031974//membrane-enclosed lumen;GO:0097458//neuron part;GO:0070013//intracellular organelle lumen;GO:0043229//intracellular organelle;GO:0005622//intracellular;GO:0044428//nuclear part;GO:0043233//organelle lumen;GO:0005794//Golgi apparatus;GO:0044444//cytoplasmic part;GO:…	GO:0000981//RNA polymerase II transcription factor activity, sequence-specific DNA binding;GO:0001067//regulatory region nucleic acid binding;GO:0044877//macromolecular complex binding;GO:0044212//transcription regulatory region DNA binding;GO:0043167//ion binding;GO:0003677//DNA binding;GO:0097371//MDM2/MDM4 family protein binding;GO:0001228//transcriptional activator activity, RNA polymerase II…	GO:0051171//regulation of nitrogen compound metabolic process;GO:0009966//regulation of signal transduction;GO:0070997//neuron death;GO:0051252//regulation of RNA metabolic process;GO:0030326//embryonic limb morphogenesis;GO:0043588//skin development;GO:0006996//organelle organization;GO:0007498//mesoderm development;GO:0032879//regulation of localization;GO:0048608//reproductive structure develo…
ENSG00000073350	267.21	1157.85	3.27	11.366	1.79736	0.000826089	0.0155458	yes	LLGL2	LLGL2, scribble cell polarity complex component [Source:HGNC Symbol;Acc:HGNC:6629]	Environmental Information Processing;Cellular Processes	Cellular community - eukaryotes;Signal transduction	ko04390//Hippo signaling pathway;ko04530//Tight junction	K06094	GO:0044446//intracellular organelle part;GO:0043227//membrane-bounded organelle;GO:0044448//cell cortex part;GO:0005623//cell;GO:0005856//cytoskeleton;GO:0044444//cytoplasmic part;GO:0005886//plasma membrane;GO:0043228//non-membrane-bounded organelle;GO:0099568//cytoplasmic region;GO:0043226//organelle;GO:0044422//organelle part;GO:0043229//intracellular organelle;GO:0043231//intracellular membra…	GO:0017137//Rab GTPase binding;GO:0060589//nucleoside-triphosphatase regulator activity;GO:0005096//GTPase activator activity;GO:0030165//PDZ domain binding;GO:0017016//Ras GTPase binding;GO:0019904//protein domain specific binding;GO:0005515//protein binding;GO:0030234//enzyme regulator activity;GO:0051020//GTPase binding;GO:0019899//enzyme binding;GO:0098772//molecular function regulator;GO:003…	GO:0048583//regulation of response to stimulus;GO:0044765//single-organism transport;GO:0051336//regulation of hydrolase activity;GO:0051179//localization;GO:0006887//exocytosis;GO:0050790//regulation of catalytic activity;GO:0051649//establishment of localization in cell;GO:0007017//microtubule-based process;GO:0051293//establishment of spindle localization;GO:0030865//cortical cytoskeleton orga…
ENSG00000073756	843.226	147.126	8.244	1.084	-2.92698	1.8712e-06	0.000148508	yes	PTGS2	NP_000954.1 prostaglandin G/H synthase 2 precursor [Homo sapiens]	Metabolism;Organismal Systems;Environmental Information Processing	Endocrine system;Lipid metabolism;Global and overview maps;Signal transduction;Nervous system	ko01100//Metabolic pathways;ko04921//Oxytocin signaling pathway;ko04726//Serotonergic synapse;ko04668//TNF signaling pathway;ko04723//Retrograde endocannabinoid signaling;ko04064//NF-kappa B signaling pathway;ko00590//Arachidonic acid metabolism;ko04370//VEGF signaling pathway;ko04923//Regulation of lipolysis in adipocyte;ko04913//Ovarian Steroidogenesis	K11987	GO:0044464//cell part;GO:0031090//organelle membrane;GO:0044425//membrane part;GO:0042995//cell projection;GO:0032991//macromolecular complex;GO:0043226//organelle;GO:0071944//cell periphery;GO:0016020//membrane;GO:0044459//plasma membrane part;GO:0005886//plasma membrane;GO:0044424//intracellular part;GO:0043231//intracellular membrane-bounded organelle;GO:0043229//intracellular organelle;GO:004…	GO:0051213//dioxygenase activity;GO:0003824//catalytic activity;GO:1901363//heterocyclic compound binding;GO:0016491//oxidoreductase activity;GO:0005488//binding;GO:0043169//cation binding;GO:0097159//organic cyclic compound binding;GO:0016701//oxidoreductase activity, acting on single donors with incorporation of molecular oxygen;GO:0016209//antioxidant activity;GO:0046906//tetrapyrrole binding;…	GO:0009987//cellular process;GO:0050789//regulation of biological process;GO:0065008//regulation of biological quality;GO:0044699//single-organism process;GO:0050803//regulation of synapse structure or activity;GO:0070201//regulation of establishment of protein localization;GO:0050793//regulation of developmental process;GO:0009719//response to endogenous stimulus;GO:0048856//anatomical structure…
ENSG00000073910	2288.82	830.264	6.922	2.144	-1.69088	0.00112908	0.0192618	yes	FRY	FRY microtubule binding protein [Source:HGNC Symbol;Acc:HGNC:20367]	-	-	-	-	GO:0099568//cytoplasmic region;GO:0005856//cytoskeleton;GO:0005815//microtubule organizing center;GO:0044444//cytoplasmic part;GO:0015630//microtubule cytoskeleton;GO:0005623//cell;GO:0043232//intracellular non-membrane-bounded organelle;GO:0044422//organelle part;GO:0043229//intracellular organelle;GO:0005819//spindle;GO:0044446//intracellular organelle part;GO:0005737//cytoplasm;GO:0000922//spi…	GO:0030234//enzyme regulator activity;GO:0098772//molecular function regulator;GO:0004857//enzyme inhibitor activity	GO:0032989//cellular component morphogenesis;GO:0019222//regulation of metabolic process;GO:0060255//regulation of macromolecule metabolic process;GO:0007399//nervous system development;GO:0016043//cellular component organization;GO:0048731//system development;GO:0007275//multicellular organism development;GO:0065007//biological regulation;GO:0031324//negative regulation of cellular metabolic pro…
ENSG00000074590	3270.07	1119.4	17.5	5.648	-1.63154	0.00411103	0.0477979	yes	NUAK1	NUAK family kinase 1 [Source:HGNC Symbol;Acc:HGNC:14311]	-	-	-	-	GO:0043233//organelle lumen;GO:0043229//intracellular organelle;GO:0044452//nucleolar part;GO:0005623//cell;GO:0044464//cell part;GO:0015630//microtubule cytoskeleton;GO:0044424//intracellular part;GO:0043226//organelle;GO:0031974//membrane-enclosed lumen;GO:0031981//nuclear lumen;GO:0005730//nucleolus;GO:0043231//intracellular membrane-bounded organelle;GO:0044422//organelle part;GO:0005737//cyt…	GO:0032550//purine ribonucleoside binding;GO:0032555//purine ribonucleotide binding;GO:0001882//nucleoside binding;GO:0004674//protein serine/threonine kinase activity;GO:0043168//anion binding;GO:0003824//catalytic activity;GO:0005515//protein binding;GO:0016772//transferase activity, transferring phosphorus-containing groups;GO:0097159//organic cyclic compound binding;GO:0032559//adenyl ribonuc…	GO:0016310//phosphorylation;GO:0043666//regulation of phosphoprotein phosphatase activity;GO:0019538//protein metabolic process;GO:0019222//regulation of metabolic process;GO:0050790//regulation of catalytic activity;GO:0080090//regulation of primary metabolic process;GO:0006464//cellular protein modification process;GO:0071704//organic substance metabolic process;GO:0050896//response to stimulus…
ENSG00000074621	487.096	165.664	3.53	0.978	-1.85176	0.00252286	0.0341382	yes	SLC24A1	NP_001287961.1 sodium/potassium/calcium exchanger 1 isoform 4 [Homo sapiens]	Organismal Systems	Sensory system	ko04744//Phototransduction	K13749	GO:0044425//membrane part;GO:0016020//membrane;GO:0016021//integral component of membrane;GO:0031224//intrinsic component of membrane	GO:0008324//cation transmembrane transporter activity;GO:0015077//monovalent inorganic cation transmembrane transporter activity;GO:0015291//secondary active transmembrane transporter activity;GO:0015075//ion transmembrane transporter activity;GO:0046873//metal ion transmembrane transporter activity;GO:0015081//sodium ion transmembrane transporter activity;GO:0022890//inorganic cation transmembra…	GO:0044763//single-organism cellular process;GO:0050896//response to stimulus;GO:0009416//response to light stimulus;GO:0007165//signal transduction;GO:0050794//regulation of cellular process;GO:0070838//divalent metal ion transport;GO:0051234//establishment of localization;GO:0009582//detection of abiotic stimulus;GO:0030001//metal ion transport;GO:0009314//response to radiation;GO:0044699//sing…
ENSG00000074800	9480.18	38650.3	178.96	580.914	1.69869	0.000198045	0.00526463	yes	ENO1	XP_012353756.1 PREDICTED: alpha-enolase isoform X1 [Nomascus leucogenys]	Metabolism;Genetic Information Processing;Environmental Information Processing	Signal transduction;Global and overview maps;Carbohydrate metabolism;Folding, sorting and degradation	ko01100//Metabolic pathways;ko01110//Biosynthesis of secondary metabolites;ko01130//Biosynthesis of antibiotics;ko01120//Microbial metabolism in diverse environments;ko01200//Carbon metabolism;ko04066//HIF-1 signaling pathway;ko03018//RNA degradation;ko01230//Biosynthesis of amino acids;ko00010//Glycolysis / Gluconeogenesis	K01689	GO:0043292//contractile fiber;GO:0044422//organelle part;GO:0043226//organelle;GO:0044424//intracellular part;GO:0005622//intracellular;GO:0044464//cell part;GO:0044444//cytoplasmic part;GO:0044449//contractile fiber part;GO:0043228//non-membrane-bounded organelle;GO:0043232//intracellular non-membrane-bounded organelle;GO:0043227//membrane-bounded organelle;GO:0005737//cytoplasm;GO:0043229//intr…	GO:0003824//catalytic activity;GO:0016836//hydro-lyase activity;GO:0046872//metal ion binding;GO:0000988//transcription factor activity, protein binding;GO:0001071//nucleic acid binding transcription factor activity;GO:0005488//binding;GO:0000989//transcription factor activity, transcription factor binding;GO:1901363//heterocyclic compound binding;GO:0016829//lyase activity;GO:0043167//ion bindin…	GO:0044238//primary metabolic process;GO:0006357//regulation of transcription from RNA polymerase II promoter;GO:0031326//regulation of cellular biosynthetic process;GO:0009889//regulation of biosynthetic process;GO:0008152//metabolic process;GO:0010556//regulation of macromolecule biosynthetic process;GO:0009987//cellular process;GO:0010468//regulation of gene expression;GO:0043207//response to …
ENSG00000075035	134.302	11.406	1.076	0.084	-3.67914	0.000491856	0.0103556	yes	-	-	-	-	-	-	-	-	-
ENSG00000075218	20.244	380.332	0.308	4.18	3.7625	4.68687e-08	8.8337e-06	yes	GTSE1	XP_018874312.1 PREDICTED: G2 and S phase-expressed protein 1 isoform X2 [Gorilla gorilla gorilla]	Cellular Processes	Cell growth and death	ko04115//p53 signaling pathway	K10129	GO:0043228//non-membrane-bounded organelle;GO:0044422//organelle part;GO:0099513//polymeric cytoskeletal fiber;GO:0043226//organelle;GO:0044424//intracellular part;GO:0044464//cell part;GO:0044446//intracellular organelle part;GO:0099512//supramolecular fiber;GO:0005623//cell;GO:0043229//intracellular organelle;GO:0005874//microtubule;GO:0044430//cytoskeletal part;GO:0043232//intracellular non-me…	GO:0005488//binding	GO:0051716//cellular response to stimulus;GO:0072331//signal transduction by p53 class mediator;GO:0065007//biological regulation;GO:0006974//cellular response to DNA damage stimulus;GO:0030330//DNA damage response, signal transduction by p53 class mediator;GO:0007165//signal transduction;GO:0050794//regulation of cellular process;GO:0044699//single-organism process;GO:0007154//cell communication…
ENSG00000075702	25.2	243.788	0.236	1.86	2.97844	5.93415e-05	0.00218832	yes	WDR62	NP_775907.4 WD repeat-containing protein 62 isoform 2 [Homo sapiens]	-	-	-	-	GO:0043233//organelle lumen;GO:0044446//intracellular organelle part;GO:0070013//intracellular organelle lumen;GO:0031981//nuclear lumen;GO:0005819//spindle;GO:0005634//nucleus;GO:0015630//microtubule cytoskeleton;GO:0043228//non-membrane-bounded organelle;GO:0044430//cytoskeletal part;GO:0005856//cytoskeleton;GO:0044424//intracellular part;GO:0043227//membrane-bounded organelle;GO:0043231//intra…	GO:0005488//binding	GO:0032502//developmental process;GO:0007275//multicellular organism development;GO:0048731//system development;GO:0009987//cellular process;GO:0044763//single-organism cellular process;GO:0044767//single-organism developmental process;GO:0044699//single-organism process;GO:0048856//anatomical structure development;GO:0048869//cellular developmental process;GO:0032501//multicellular organismal pr…
ENSG00000076003	451.93	1681.27	5.362	14.69	1.45399	0.00161376	0.0248798	yes	MCM6	minichromosome maintenance complex component 6 [Source:HGNC Symbol;Acc:HGNC:6949]	Genetic Information Processing;Cellular Processes	Cell growth and death;Replication and repair	ko04110//Cell cycle;ko03030//DNA replication	K02542	GO:0044446//intracellular organelle part;GO:0044422//organelle part;GO:0044464//cell part;GO:0043234//protein complex;GO:0000784//nuclear chromosome, telomeric region;GO:0044427//chromosomal part;GO:0005623//cell;GO:0042555//MCM complex;GO:0005622//intracellular;GO:0032991//macromolecular complex;GO:0005694//chromosome;GO:0043228//non-membrane-bounded organelle;GO:0044454//nuclear chromosome part…	GO:0005488//binding;GO:0036094//small molecule binding;GO:0043167//ion binding;GO:0016462//pyrophosphatase activity;GO:0017076//purine nucleotide binding;GO:0070035//purine NTP-dependent helicase activity;GO:0097367//carbohydrate derivative binding;GO:0004386//helicase activity;GO:0032553//ribonucleotide binding;GO:0008026//ATP-dependent helicase activity;GO:0035639//purine ribonucleoside triphos…	GO:0006259//DNA metabolic process;GO:0032392//DNA geometric change;GO:0008152//metabolic process;GO:1903047//mitotic cell cycle process;GO:0044699//single-organism process;GO:0090304//nucleic acid metabolic process;GO:0006268//DNA unwinding involved in DNA replication;GO:0000082//G1/S transition of mitotic cell cycle;GO:0000278//mitotic cell cycle;GO:1901576//organic substance biosynthetic proces…
ENSG00000076067	5342.7	2183.98	25.146	9.03	-1.47753	0.000803577	0.0152479	yes	RBMS2	RNA binding motif single stranded interacting protein 2 [Source:HGNC Symbol;Acc:HGNC:9909]	-	-	-	-	GO:0043226//organelle;GO:1990904//ribonucleoprotein complex;GO:0032991//macromolecular complex;GO:0044444//cytoplasmic part;GO:0005623//cell;GO:0044424//intracellular part;GO:0005622//intracellular;GO:0044464//cell part;GO:0005737//cytoplasm;GO:0043231//intracellular membrane-bounded organelle;GO:0005634//nucleus;GO:0005829//cytosol;GO:0043229//intracellular organelle;GO:0043227//membrane-bounded…	GO:0005488//binding;GO:0044822//poly(A) RNA binding;GO:0070717//poly-purine tract binding;GO:0008266//poly(U) RNA binding;GO:0097159//organic cyclic compound binding;GO:0003676//nucleic acid binding;GO:1901363//heterocyclic compound binding;GO:0003729//mRNA binding;GO:0003730//mRNA 3'-UTR binding;GO:0008143//poly(A) binding;GO:0003727//single-stranded RNA binding;GO:0003723//RNA binding;GO:000818…	GO:0071704//organic substance metabolic process;GO:1901360//organic cyclic compound metabolic process;GO:0046483//heterocycle metabolic process;GO:0044260//cellular macromolecule metabolic process;GO:0090304//nucleic acid metabolic process;GO:0009987//cellular process;GO:0034641//cellular nitrogen compound metabolic process;GO:0043170//macromolecule metabolic process;GO:0008152//metabolic process…
ENSG00000076382	105.282	1156.99	1.242	9.948	3.00174	1.94753e-07	2.5761e-05	yes	SPAG5	sperm associated antigen 5 [Source:HGNC Symbol;Acc:HGNC:13452]	-	-	-	-	GO:0097431//mitotic spindle pole;GO:0043226//organelle;GO:0044444//cytoplasmic part;GO:0043234//protein complex;GO:0005815//microtubule organizing center;GO:0044422//organelle part;GO:0005622//intracellular;GO:0044464//cell part;GO:0005856//cytoskeleton;GO:0000779//condensed chromosome, centromeric region;GO:0098687//chromosomal region;GO:0005694//chromosome;GO:0000777//condensed chromosome kinet…	GO:0008092//cytoskeletal protein binding;GO:0008017//microtubule binding;GO:0044877//macromolecular complex binding;GO:0032403//protein complex binding;GO:0005488//binding;GO:0005515//protein binding;GO:0015631//tubulin binding	GO:0007049//cell cycle;GO:0008104//protein localization;GO:0032886//regulation of microtubule-based process;GO:0016043//cellular component organization;GO:0051641//cellular localization;GO:0006996//organelle organization;GO:0000278//mitotic cell cycle;GO:0048518//positive regulation of biological process;GO:0065007//biological regulation;GO:1903827//regulation of cellular protein localization;GO:…
ENSG00000076555	5703.82	181.404	22.242	0.628	-5.14638	2.47137e-08	5.37053e-06	yes	ACACB	NP_001084.3 acetyl-CoA carboxylase 2 precursor [Homo sapiens]	Metabolism;Organismal Systems;Environmental Information Processing	Lipid metabolism;Signal transduction;Global and overview maps;Carbohydrate metabolism;Endocrine system	ko01100//Metabolic pathways;ko01110//Biosynthesis of secondary metabolites;ko04910//Insulin signaling pathway;ko04152//AMPK signaling pathway;ko04922//Glucagon signaling pathway;ko04920//Adipocytokine signaling pathway;ko00620//Pyruvate metabolism;ko00640//Propanoate metabolism;ko00061//Fatty acid biosynthesis	K01946	GO:0005623//cell;GO:0044424//intracellular part;GO:0031966//mitochondrial membrane;GO:0043231//intracellular membrane-bounded organelle;GO:0043229//intracellular organelle;GO:0044429//mitochondrial part;GO:0016020//membrane;GO:0005740//mitochondrial envelope;GO:0005622//intracellular;GO:0031967//organelle envelope;GO:0044446//intracellular organelle part;GO:0044444//cytoplasmic part;GO:0044464//c…	GO:0019842//vitamin binding;GO:0003824//catalytic activity;GO:0032550//purine ribonucleoside binding;GO:0043169//cation binding;GO:0097159//organic cyclic compound binding;GO:0016874//ligase activity;GO:1901363//heterocyclic compound binding;GO:0001882//nucleoside binding;GO:0016879//ligase activity, forming carbon-nitrogen bonds;GO:0005488//binding;GO:0097367//carbohydrate derivative binding;GO:…	GO:1901564//organonitrogen compound metabolic process;GO:0015980//energy derivation by oxidation of organic compounds;GO:0055114//oxidation-reduction process;GO:0044238//primary metabolic process;GO:0034032//purine nucleoside bisphosphate metabolic process;GO:0006790//sulfur compound metabolic process;GO:0006163//purine nucleotide metabolic process;GO:0006732//coenzyme metabolic process;GO:008009…
ENSG00000076706	9972	2673.6	115.12	27.764	-2.05185	0.00239066	0.0329849	yes	MCAM	melanoma cell adhesion molecule [Source:HGNC Symbol;Acc:HGNC:6934]	-	-	-	-	GO:0009986//cell surface;GO:0005623//cell;GO:0005886//plasma membrane;GO:0044464//cell part;GO:0043227//membrane-bounded organelle;GO:0044421//extracellular region part;GO:0009897//external side of plasma membrane;GO:0070161//anchoring junction;GO:0044424//intracellular part;GO:0005634//nucleus;GO:0016021//integral component of membrane;GO:0005622//intracellular;GO:0031224//intrinsic component of…	-	GO:0032879//regulation of localization;GO:0048731//system development;GO:0044707//single-multicellular organism process;GO:0001525//angiogenesis;GO:0003014//renal system process;GO:0061042//vascular wound healing;GO:0044699//single-organism process;GO:0042060//wound healing;GO:0003008//system process;GO:2000145//regulation of cell motility;GO:0006950//response to stress;GO:0001944//vasculature de…
ENSG00000077063	664.384	133.722	4.862	0.736	-2.72377	0.000361431	0.0082264	yes	CTTNBP2	cortactin binding protein 2 [Source:HGNC Symbol;Acc:HGNC:15679]	-	-	-	-	GO:0016023//cytoplasmic, membrane-bounded vesicle;GO:0031988//membrane-bounded vesicle;GO:0098793//presynapse;GO:0031410//cytoplasmic vesicle;GO:0097458//neuron part;GO:0099568//cytoplasmic region;GO:0044463//cell projection part;GO:0043231//intracellular membrane-bounded organelle;GO:0005622//intracellular;GO:0070382//exocytic vesicle;GO:0005938//cell cortex;GO:0030425//dendrite;GO:0099503//secr…	GO:0005515//protein binding;GO:0017124//SH3 domain binding;GO:0005488//binding;GO:0019904//protein domain specific binding	GO:0007417//central nervous system development;GO:0048731//system development;GO:0007399//nervous system development;GO:0007420//brain development;GO:0044707//single-multicellular organism process;GO:0007275//multicellular organism development;GO:0060322//head development;GO:0044699//single-organism process;GO:0032502//developmental process;GO:0032501//multicellular organismal process;GO:0044767/…
ENSG00000077152	11.6	213.6	0.636	7.992	3.65146	1.41199e-05	0.000685493	yes	UBE2T	ubiquitin conjugating enzyme E2 T [Source:HGNC Symbol;Acc:HGNC:25009]	Genetic Information Processing	Replication and repair	ko03460//Fanconi anemia pathway	K13960	GO:0005730//nucleolus;GO:0043227//membrane-bounded organelle;GO:0043226//organelle;GO:0031981//nuclear lumen;GO:0044422//organelle part;GO:0043231//intracellular membrane-bounded organelle;GO:0044464//cell part;GO:0043233//organelle lumen;GO:0031974//membrane-enclosed lumen;GO:0043228//non-membrane-bounded organelle;GO:0005622//intracellular;GO:0044424//intracellular part;GO:0005654//nucleoplasm;…	GO:0036094//small molecule binding;GO:0035639//purine ribonucleoside triphosphate binding;GO:0032550//purine ribonucleoside binding;GO:0044877//macromolecular complex binding;GO:0043168//anion binding;GO:0032555//purine ribonucleotide binding;GO:0031625//ubiquitin protein ligase binding;GO:0044389//ubiquitin-like protein ligase binding;GO:0019899//enzyme binding;GO:0097159//organic cyclic compoun…	GO:0085020//protein K6-linked ubiquitination;GO:0044238//primary metabolic process;GO:0035519//protein K29-linked ubiquitination;GO:0036297//interstrand cross-link repair;GO:0044314//protein K27-linked ubiquitination;GO:0036211//protein modification process;GO:0090304//nucleic acid metabolic process;GO:0046483//heterocycle metabolic process;GO:0006139//nucleobase-containing compound metabolic pro…
ENSG00000077157	2493.76	1307.37	6.894	2.842	-1.27843	0.00265867	0.0352955	yes	PPP1R12B	XP_019287264.1 PREDICTED: protein phosphatase 1 regulatory subunit 12B isoform X10 [Panthera pardus]	Organismal Systems;Cellular Processes	Cellular community - eukaryotes;Circulatory system;Cell motility;Endocrine system	ko04810//Regulation of actin cytoskeleton;ko04510//Focal adhesion;ko04921//Oxytocin signaling pathway;ko04270//Vascular smooth muscle contraction	K12329	GO:0044444//cytoplasmic part;GO:0043231//intracellular membrane-bounded organelle;GO:0016020//membrane;GO:0044424//intracellular part;GO:0043227//membrane-bounded organelle;GO:0044464//cell part;GO:0043228//non-membrane-bounded organelle;GO:0070013//intracellular organelle lumen;GO:0043232//intracellular non-membrane-bounded organelle;GO:0031974//membrane-enclosed lumen;GO:0044422//organelle part…	GO:0030234//enzyme regulator activity;GO:0098772//molecular function regulator	GO:0044057//regulation of system process;GO:0035556//intracellular signal transduction;GO:0044763//single-organism cellular process;GO:0051716//cellular response to stimulus;GO:0007049//cell cycle;GO:0023052//signaling;GO:0065007//biological regulation;GO:0090257//regulation of muscle system process;GO:0051239//regulation of multicellular organismal process;GO:0009893//positive regulation of meta…
ENSG00000077264	680.8	115.796	3.34	0.426	-2.97092	7.62982e-06	0.000433878	yes	PAK3	p21 (RAC1) activated kinase 3 [Source:HGNC Symbol;Acc:HGNC:8592]	Human Diseases;Environmental Information Processing;Organismal Systems;Cellular Processes	Cancers;Development;Signal transduction;Cellular community - eukaryotes;Immune system;Cell motility	ko04014//Ras signaling pathway;ko04810//Regulation of actin cytoskeleton;ko04510//Focal adhesion;ko04360//Axon guidance;ko04660//T cell receptor signaling pathway;ko04012//ErbB signaling pathway;ko05211//Renal cell carcinoma	K05733	GO:0044464//cell part;GO:0071944//cell periphery;GO:0044444//cytoplasmic part;GO:0005622//intracellular;GO:0044424//intracellular part;GO:0005737//cytoplasm;GO:0005829//cytosol;GO:0005623//cell;GO:0005886//plasma membrane;GO:0016020//membrane	GO:0016772//transferase activity, transferring phosphorus-containing groups;GO:0005515//protein binding;GO:0019904//protein domain specific binding;GO:0032549//ribonucleoside binding;GO:0032559//adenyl ribonucleotide binding;GO:0043167//ion binding;GO:0032555//purine ribonucleotide binding;GO:0032553//ribonucleotide binding;GO:0005488//binding;GO:0097367//carbohydrate derivative binding;GO:001701…	GO:0060255//regulation of macromolecule metabolic process;GO:0016310//phosphorylation;GO:0009653//anatomical structure morphogenesis;GO:0009967//positive regulation of signal transduction;GO:0030154//cell differentiation;GO:0016477//cell migration;GO:0007169//transmembrane receptor protein tyrosine kinase signaling pathway;GO:0032970//regulation of actin filament-based process;GO:0045860//positiv…
ENSG00000077274	835	128.4	12.334	1.242	-3.3119	0.0017195	0.0258581	yes	CAPN6	calpain 6 [Source:HGNC Symbol;Acc:HGNC:1483]	-	-	-	-	GO:0048471//perinuclear region of cytoplasm;GO:0044464//cell part;GO:0044424//intracellular part;GO:0043226//organelle;GO:0099512//supramolecular fiber;GO:0005623//cell;GO:0005876//spindle microtubule;GO:0099513//polymeric cytoskeletal fiber;GO:0043232//intracellular non-membrane-bounded organelle;GO:0005829//cytosol;GO:0043228//non-membrane-bounded organelle;GO:0005622//intracellular;GO:0005819/…	GO:0004198//calcium-dependent cysteine-type endopeptidase activity;GO:0044877//macromolecular complex binding;GO:0032403//protein complex binding;GO:0070011//peptidase activity, acting on L-amino acid peptides;GO:0015631//tubulin binding;GO:0004197//cysteine-type endopeptidase activity;GO:0016787//hydrolase activity;GO:0008233//peptidase activity;GO:0005488//binding;GO:0008092//cytoskeletal prote…	GO:0006996//organelle organization;GO:0044763//single-organism cellular process;GO:0006508//proteolysis;GO:0007010//cytoskeleton organization;GO:1902589//single-organism organelle organization;GO:0051128//regulation of cellular component organization;GO:0008152//metabolic process;GO:0071840//cellular component organization or biogenesis;GO:0050789//regulation of biological process;GO:0050794//reg…
ENSG00000077616	156.396	17.4	1.724	0.156	-3.46614	0.000142311	0.00412997	yes	-	-	-	-	-	-	-	-	-
ENSG00000077782	5728.72	2279.6	39.412	12.46	-1.66133	8.92992e-05	0.0029287	yes	FGFR1	fibroblast growth factor receptor 1 [Source:HGNC Symbol;Acc:HGNC:3688]	Human Diseases;Environmental Information Processing;Cellular Processes	Cellular community - eukaryotes;Cancers;Signal transduction;Cell motility	ko04151//PI3K-Akt signaling pathway;ko05200//Pathways in cancer;ko04010//MAPK signaling pathway;ko04014//Ras signaling pathway;ko04810//Regulation of actin cytoskeleton;ko04015//Rap1 signaling pathway;ko05205//Proteoglycans in cancer;ko04550//Signaling pathways regulating pluripotency of stem cells;ko05215//Prostate cancer;ko04520//Adherens junction;ko05218//Melanoma;ko05230//Central carbon metab…	K04362	-	-	-
ENSG00000078081	53.098	552.034	0.648	4.862	2.90748	0.000970931	0.0173419	yes	-	-	-	-	-	-	-	-	-
ENSG00000078098	631.868	2446.49	9.256	31.368	1.76083	0.00123163	0.0205365	yes	FAP	fibroblast activation protein alpha [Source:HGNC Symbol;Acc:HGNC:3590]	-	-	-	-	GO:0071438//invadopodium membrane;GO:0044421//extracellular region part;GO:0071437//invadopodium;GO:0098589//membrane region;GO:0005623//cell;GO:0030054//cell junction;GO:0098805//whole membrane;GO:0044425//membrane part;GO:0005924//cell-substrate adherens junction;GO:0042995//cell projection;GO:0044463//cell projection part;GO:0045177//apical part of cell;GO:0031258//lamellipodium membrane;GO:00…	GO:0042802//identical protein binding;GO:0005515//protein binding;GO:0005178//integrin binding;GO:0016787//hydrolase activity;GO:0032403//protein complex binding;GO:0004177//aminopeptidase activity;GO:0008237//metallopeptidase activity;GO:0005102//receptor binding;GO:0017171//serine hydrolase activity;GO:0046983//protein dimerization activity;GO:0070011//peptidase activity, acting on L-amino acid…	GO:0060242//contact inhibition;GO:0061041//regulation of wound healing;GO:0010715//regulation of extracellular matrix disassembly;GO:0097285//cell-type specific apoptotic process;GO:0001568//blood vessel development;GO:0048856//anatomical structure development;GO:0001667//ameboidal-type cell migration;GO:1901575//organic substance catabolic process;GO:0044763//single-organism cellular process;GO:…
ENSG00000078142	1471.21	834.044	7.116	2.988	-1.25189	0.00191338	0.0279638	yes	PIK3C3	phosphatidylinositol 3-kinase catalytic subunit type 3 [Source:HGNC Symbol;Acc:HGNC:8974]	Environmental Information Processing;Human Diseases;Metabolism;Cellular Processes	Transport and catabolism;Signal transduction;Global and overview maps;Infectious diseases;Carbohydrate metabolism	ko01100//Metabolic pathways;ko04145//Phagosome;ko05152//Tuberculosis;ko04070//Phosphatidylinositol signaling system;ko00562//Inositol phosphate metabolism;ko04140//Autophagy - animal	K00914	GO:0005767//secondary lysosome;GO:0044424//intracellular part;GO:0098805//whole membrane;GO:0043229//intracellular organelle;GO:0031410//cytoplasmic vesicle;GO:0030139//endocytic vesicle;GO:0042579//microbody;GO:0016023//cytoplasmic, membrane-bounded vesicle;GO:0034272//phosphatidylinositol 3-kinase complex, class III, type II;GO:0044446//intracellular organelle part;GO:0030666//endocytic vesicle…	GO:0003824//catalytic activity;GO:0004672//protein kinase activity;GO:0035639//purine ribonucleoside triphosphate binding;GO:0032559//adenyl ribonucleotide binding;GO:0043167//ion binding;GO:0043168//anion binding;GO:0016773//phosphotransferase activity, alcohol group as acceptor;GO:0005515//protein binding;GO:0035004//phosphatidylinositol 3-kinase activity;GO:0016740//transferase activity;GO:001…	GO:0030242//pexophagy;GO:1902582//single-organism intracellular transport;GO:0031347//regulation of defense response;GO:0046854//phosphatidylinositol phosphorylation;GO:0002224//toll-like receptor signaling pathway;GO:0008152//metabolic process;GO:0009059//macromolecule biosynthetic process;GO:0044237//cellular metabolic process;GO:0046488//phosphatidylinositol metabolic process;GO:1901698//respo…
ENSG00000078549	541.958	32.026	3.386	0.172	-4.2991	1.0631e-08	3.07723e-06	yes	Adcyap1r1	XP_014201111.1 PREDICTED: pituitary adenylate cyclase-activating polypeptide type I receptor isoform X3 [Pan paniscus]	Organismal Systems;Environmental Information Processing	Signal transduction;Signaling molecules and interaction;Environmental adaptation;Endocrine system	ko04080//Neuroactive ligand-receptor interaction;ko04024//cAMP signaling pathway;ko04713//Circadian entrainment;ko04911//Insulin secretion;ko04924//Renin secretion	K04587	-	-	-
ENSG00000078596	1630.8	358.4	39.51	6.816	-2.53522	0.000185994	0.00504478	yes	ITM2A	integral membrane protein 2A [Source:HGNC Symbol;Acc:HGNC:6173]	-	-	-	-	GO:0044464//cell part;GO:0012505//endomembrane system;GO:0016020//membrane;GO:0044425//membrane part;GO:0016021//integral component of membrane;GO:0043229//intracellular organelle;GO:0044424//intracellular part;GO:0043231//intracellular membrane-bounded organelle;GO:0071944//cell periphery;GO:0005886//plasma membrane;GO:0043226//organelle;GO:0005622//intracellular;GO:0005623//cell;GO:0005737//cyt…	GO:0005488//binding;GO:0033218//amide binding;GO:0001540//beta-amyloid binding;GO:0005515//protein binding;GO:0042277//peptide binding	GO:0010559//regulation of glycoprotein biosynthetic process;GO:0048519//negative regulation of biological process;GO:2000112//regulation of cellular macromolecule biosynthetic process;GO:0010561//negative regulation of glycoprotein biosynthetic process;GO:2000113//negative regulation of cellular macromolecule biosynthetic process;GO:0042984//regulation of amyloid precursor protein biosynthetic pr…
ENSG00000079102	1791.4	476.596	9.956	2.082	-2.2576	0.000104871	0.0032892	yes	RUNX1T1	RUNX1 translocation partner 1 [Source:HGNC Symbol;Acc:HGNC:1535]	Human Diseases	Cancers	ko05200//Pathways in cancer;ko05202//Transcriptional misregulation in cancers;ko05221//Acute myeloid leukemia	K10053	GO:0043229//intracellular organelle;GO:0044464//cell part;GO:0043227//membrane-bounded organelle;GO:0031981//nuclear lumen;GO:0044424//intracellular part;GO:0043226//organelle;GO:0034399//nuclear periphery;GO:0043233//organelle lumen;GO:0005634//nucleus;GO:0016363//nuclear matrix;GO:0005622//intracellular;GO:0005654//nucleoplasm;GO:0044428//nuclear part;GO:0031974//membrane-enclosed lumen;GO:0005…	GO:1901363//heterocyclic compound binding;GO:0046872//metal ion binding;GO:0005488//binding;GO:0003714//transcription corepressor activity;GO:0003676//nucleic acid binding;GO:0043169//cation binding;GO:0003712//transcription cofactor activity;GO:0097159//organic cyclic compound binding;GO:0001071//nucleic acid binding transcription factor activity;GO:0005515//protein binding;GO:0003700//transcrip…	GO:0031324//negative regulation of cellular metabolic process;GO:0019222//regulation of metabolic process;GO:0080090//regulation of primary metabolic process;GO:0045595//regulation of cell differentiation;GO:1903506//regulation of nucleic acid-templated transcription;GO:1903507//negative regulation of nucleic acid-templated transcription;GO:0045596//negative regulation of cell differentiation;GO:…
ENSG00000079308	58925.1	5166.16	217.414	15.96	-3.76791	1.55735e-06	0.000131004	yes	TNS1	XP_016805958.1 PREDICTED: tensin-1 isoform X11 [Pan troglodytes]	-	-	-	-	-	-	-
ENSG00000079337	1587.4	185.6	9.604	1.014	-3.24358	2.63418e-07	3.18439e-05	yes	-	-	-	-	-	-	-	-	-
ENSG00000079435	749.616	20.754	7.33	0.192	-5.25463	2.33494e-06	0.000173967	yes	LIPE	lipase E, hormone sensitive type [Source:HGNC Symbol;Acc:HGNC:6621]	Organismal Systems;Environmental Information Processing	Signal transduction;Endocrine system	ko04024//cAMP signaling pathway;ko04910//Insulin signaling pathway;ko04152//AMPK signaling pathway;ko04925//Aldosterone synthesis and secretion;ko04923//Regulation of lipolysis in adipocyte	K07188	GO:0005737//cytoplasm;GO:0016020//membrane;GO:0045121//membrane raft;GO:0005623//cell;GO:0043228//non-membrane-bounded organelle;GO:0005901//caveola;GO:0044425//membrane part;GO:0098589//membrane region;GO:0098805//whole membrane;GO:0005829//cytosol;GO:0043229//intracellular organelle;GO:0044444//cytoplasmic part;GO:0005622//intracellular;GO:0044464//cell part;GO:0044459//plasma membrane part;GO:…	GO:0016788//hydrolase activity, acting on ester bonds;GO:0019900//kinase binding;GO:0004806//triglyceride lipase activity;GO:0016787//hydrolase activity;GO:0033878//hormone-sensitive lipase activity;GO:0016298//lipase activity;GO:0019899//enzyme binding;GO:0017171//serine hydrolase activity;GO:0052689//carboxylic ester hydrolase activity;GO:0005488//binding;GO:0005515//protein binding;GO:0019901/…	GO:0043412//macromolecule modification;GO:0046486//glycerolipid metabolic process;GO:0009987//cellular process;GO:0006639//acylglycerol metabolic process;GO:0044282//small molecule catabolic process;GO:0009062//fatty acid catabolic process;GO:0016042//lipid catabolic process;GO:0046461//neutral lipid catabolic process;GO:0044267//cellular protein metabolic process;GO:0044281//small molecule metab…
ENSG00000080493	291.592	25.096	1.584	0.12	-3.72247	0.00024084	0.00609975	yes	SLC4A4	XP_018881269.1 PREDICTED: electrogenic sodium bicarbonate cotransporter 1 isoform X1 [Gorilla gorilla gorilla]	Organismal Systems	Digestive system;Excretory system	ko04972//Pancreatic secretion;ko04976//Bile secretion;ko04964//Proximal tubule bicarbonate reclamation	K13575	-	-	-
ENSG00000080503	5993.74	3381.93	37.63	16.548	-1.18523	0.00230718	0.0320513	yes	SMARCA2	SWI/SNF related, matrix associated, actin dependent regulator of chromatin, subfamily a, member 2 [Source:HGNC Symbol;Acc:HGNC:11098]	-	-	-	-	GO:0044424//intracellular part;GO:0005623//cell;GO:0043229//intracellular organelle;GO:0044428//nuclear part;GO:0005654//nucleoplasm;GO:0043227//membrane-bounded organelle;GO:0045111//intermediate filament cytoskeleton;GO:0005856//cytoskeleton;GO:0070013//intracellular organelle lumen;GO:0005634//nucleus;GO:0043228//non-membrane-bounded organelle;GO:0044422//organelle part;GO:0031981//nuclear lum…	GO:0043168//anion binding;GO:1901363//heterocyclic compound binding;GO:0032550//purine ribonucleoside binding;GO:0017076//purine nucleotide binding;GO:0032555//purine ribonucleotide binding;GO:0035639//purine ribonucleoside triphosphate binding;GO:0097159//organic cyclic compound binding;GO:0032553//ribonucleotide binding;GO:0036094//small molecule binding;GO:0001882//nucleoside binding;GO:000188…	GO:0009889//regulation of biosynthetic process;GO:0050794//regulation of cellular process;GO:1903506//regulation of nucleic acid-templated transcription;GO:0010556//regulation of macromolecule biosynthetic process;GO:0065007//biological regulation;GO:0051171//regulation of nitrogen compound metabolic process;GO:0010468//regulation of gene expression;GO:0080090//regulation of primary metabolic pro…
ENSG00000080824	10083	32370.6	130.264	315.452	1.27598	0.0036026	0.0436086	yes	HSP90AA1	heat shock protein 90 alpha family class A member 1 [Source:HGNC Symbol;Acc:HGNC:5253]	Environmental Information Processing;Human Diseases;Genetic Information Processing;Organismal Systems	Immune system;Cancers;Signal transduction;Folding, sorting and degradation;Endocrine system	ko04151//PI3K-Akt signaling pathway;ko05200//Pathways in cancer;ko04141//Protein processing in endoplasmic reticulum;ko04915//Estrogen signaling pathway;ko04914//Progesterone-mediated oocyte maturation;ko05215//Prostate cancer;ko04612//Antigen processing and presentation;ko04621//NOD-like receptor signaling pathway	K04079	GO:0005654//nucleoplasm;GO:0031982//vesicle;GO:0044446//intracellular organelle part;GO:0043209//myelin sheath;GO:0043231//intracellular membrane-bounded organelle;GO:0065010//extracellular membrane-bounded organelle;GO:0043230//extracellular organelle;GO:0044422//organelle part;GO:0000323//lytic vacuole;GO:0030427//site of polarized growth;GO:0005773//vacuole;GO:0101002//ficolin-1-rich granule;G…	GO:0043168//anion binding;GO:0008092//cytoskeletal protein binding;GO:0005488//binding;GO:0030235//nitric-oxide synthase regulator activity;GO:0032550//purine ribonucleoside binding;GO:0035639//purine ribonucleoside triphosphate binding;GO:0019901//protein kinase binding;GO:0016301//kinase activity;GO:0016740//transferase activity;GO:0098772//molecular function regulator;GO:1901363//heterocyclic …	GO:0000278//mitotic cell cycle;GO:0009628//response to abiotic stimulus;GO:0006260//DNA replication;GO:0032273//positive regulation of protein polymerization;GO:0009409//response to cold;GO:0001775//cell activation;GO:0050821//protein stabilization;GO:1902580//single-organism cellular localization;GO:0072657//protein localization to membrane;GO:0051054//positive regulation of DNA metabolic proces…
ENSG00000080986	44.4	789.224	1.024	12.294	3.58567	2.48626e-05	0.00108127	yes	NDC80	NDC80, kinetochore complex component [Source:HGNC Symbol;Acc:HGNC:16909]	-	-	-	-	GO:0000778//condensed nuclear chromosome kinetochore;GO:0005829//cytosol;GO:0005634//nucleus;GO:0031981//nuclear lumen;GO:0015630//microtubule cytoskeleton;GO:0005815//microtubule organizing center;GO:0044446//intracellular organelle part;GO:0031262//Ndc80 complex;GO:0005737//cytoplasm;GO:0016020//membrane;GO:0043232//intracellular non-membrane-bounded organelle;GO:0044422//organelle part;GO:0044…	GO:0042802//identical protein binding;GO:0005515//protein binding;GO:0005488//binding	GO:0051656//establishment of organelle localization;GO:0044699//single-organism process;GO:0010965//regulation of mitotic sister chromatid separation;GO:0090232//positive regulation of spindle checkpoint;GO:1902589//single-organism organelle organization;GO:0080090//regulation of primary metabolic process;GO:1902099//regulation of metaphase/anaphase transition of cell cycle;GO:0007010//cytoskelet…
ENSG00000081041	374.168	86.554	14.294	2.438	-2.55164	7.4916e-05	0.00257052	yes	CXCL2	XP_005555134.1 PREDICTED: uncharacterized protein LOC102123272 [Macaca fascicularis]	Organismal Systems;Environmental Information Processing	Signaling molecules and interaction;Signal transduction;Immune system	ko04060//Cytokine-cytokine receptor interaction;ko04062//Chemokine signaling pathway;ko04668//TNF signaling pathway;ko04064//NF-kappa B signaling pathway;ko04621//NOD-like receptor signaling pathway	K05505	-	-	-
ENSG00000082175	527.386	60.866	2.136	0.158	-3.75692	0.00404653	0.0472941	yes	PGR	progesterone receptor [Source:HGNC Symbol;Acc:HGNC:8910]	Organismal Systems;Cellular Processes	Cell growth and death;Endocrine system	ko04114//Oocyte meiosis;ko04914//Progesterone-mediated oocyte maturation	K08556	GO:0070013//intracellular organelle lumen;GO:0031975//envelope;GO:0005654//nucleoplasm;GO:0044429//mitochondrial part;GO:0005741//mitochondrial outer membrane;GO:0044464//cell part;GO:0044424//intracellular part;GO:0044444//cytoplasmic part;GO:0031974//membrane-enclosed lumen;GO:0005829//cytosol;GO:0043231//intracellular membrane-bounded organelle;GO:0031968//organelle outer membrane;GO:0031967//…	GO:0004879//RNA polymerase II transcription factor activity, ligand-activated sequence-specific DNA binding;GO:0000978//RNA polymerase II core promoter proximal region sequence-specific DNA binding;GO:0005496//steroid binding;GO:0000975//regulatory region DNA binding;GO:0043167//ion binding;GO:0001071//nucleic acid binding transcription factor activity;GO:0003677//DNA binding;GO:0000987//core pro…	GO:0003006//developmental process involved in reproduction;GO:0050789//regulation of biological process;GO:0007276//gamete generation;GO:0010629//negative regulation of gene expression;GO:0031323//regulation of cellular metabolic process;GO:0042221//response to chemical;GO:0007165//signal transduction;GO:0048522//positive regulation of cellular process;GO:0044237//cellular metabolic process;GO:20…
ENSG00000083444	625.59	2447.08	8.798	28.538	1.69764	0.000722067	0.0140518	yes	PLOD1	procollagen-lysine,2-oxoglutarate 5-dioxygenase 1 [Source:HGNC Symbol;Acc:HGNC:9081]	Metabolism	Amino acid metabolism	ko00310//Lysine degradation	K00473	GO:0031988//membrane-bounded vesicle;GO:0031982//vesicle;GO:0044446//intracellular organelle part;GO:0043226//organelle;GO:0032991//macromolecular complex;GO:0016020//membrane;GO:0005783//endoplasmic reticulum;GO:0098588//bounding membrane of organelle;GO:0043234//protein complex;GO:0005737//cytoplasm;GO:0005622//intracellular;GO:0044425//membrane part;GO:0070062//extracellular exosome;GO:1903561…	GO:0016491//oxidoreductase activity;GO:0042803//protein homodimerization activity;GO:0031406//carboxylic acid binding;GO:0043168//anion binding;GO:0046872//metal ion binding;GO:0042802//identical protein binding;GO:0046983//protein dimerization activity;GO:0003824//catalytic activity;GO:0043167//ion binding;GO:0016706//oxidoreductase activity, acting on paired donors, with incorporation or reduct…	GO:0071840//cellular component organization or biogenesis;GO:0044699//single-organism process;GO:0071704//organic substance metabolic process;GO:0006464//cellular protein modification process;GO:0043170//macromolecule metabolic process;GO:0009987//cellular process;GO:0017185//peptidyl-lysine hydroxylation;GO:0044259//multicellular organismal macromolecule metabolic process;GO:1901566//organonitro…
ENSG00000083782	0.724	384.762	0.026	9.402	8.49831	6.83788e-08	1.13472e-05	yes	EPYC	epiphycan [Source:HGNC Symbol;Acc:HGNC:3053]	-	-	-	-	GO:0005576//extracellular region	GO:0005539//glycosaminoglycan binding;GO:0097367//carbohydrate derivative binding;GO:0005488//binding	GO:0000003//reproduction;GO:0044706//multi-multicellular organism process;GO:0044703//multi-organism reproductive process;GO:0007565//female pregnancy;GO:0022414//reproductive process;GO:0032501//multicellular organismal process;GO:0051704//multi-organism process
ENSG00000084674	564.6	3.6	1.374	0.01	-7.10224	0.00026146	0.00645831	yes	APOB	apolipoprotein B [Source:HGNC Symbol;Acc:HGNC:603]	Organismal Systems	Digestive system	ko04975//Fat digestion and absorption;ko04977//Vitamin digestion and absorption	K14462	GO:0031090//organelle membrane;GO:0005886//plasma membrane;GO:0031988//membrane-bounded vesicle;GO:0034359//mature chylomicron;GO:0005775//vacuolar lumen;GO:0034364//high-density lipoprotein particle;GO:0005622//intracellular;GO:0044446//intracellular organelle part;GO:0010008//endosome membrane;GO:0044437//vacuolar part;GO:0031983//vesicle lumen;GO:0030135//coated vesicle;GO:0005615//extracellul…	GO:0005515//protein binding;GO:0050750//low-density lipoprotein particle receptor binding;GO:0043168//anion binding;GO:0017127//cholesterol transporter activity;GO:0005543//phospholipid binding;GO:0008289//lipid binding;GO:0022892//substrate-specific transporter activity;GO:0005488//binding;GO:1901681//sulfur compound binding;GO:0070325//lipoprotein particle receptor binding;GO:0005102//receptor …	GO:0034694//response to prostaglandin;GO:0019216//regulation of lipid metabolic process;GO:0016042//lipid catabolic process;GO:0060840//artery development;GO:0050778//positive regulation of immune response;GO:0019538//protein metabolic process;GO:0009893//positive regulation of metabolic process;GO:0043687//post-translational protein modification;GO:0042592//homeostatic process;GO:0006464//cellul…
ENSG00000085514	43.396	272.018	1.368	6.5	2.24837	0.00371547	0.0444939	yes	PILRA	paired immunoglobin like type 2 receptor alpha [Source:HGNC Symbol;Acc:HGNC:20396]	Human Diseases	Infectious diseases	ko05168//Herpes simplex infection	K15411	GO:0043227//membrane-bounded organelle;GO:0031224//intrinsic component of membrane;GO:0031988//membrane-bounded vesicle;GO:0043226//organelle;GO:0044421//extracellular region part;GO:0005623//cell;GO:0065010//extracellular membrane-bounded organelle;GO:1903561//extracellular vesicle;GO:0016020//membrane;GO:0071944//cell periphery;GO:0070062//extracellular exosome;GO:0044425//membrane part;GO:0043…	GO:0005488//binding;GO:0005102//receptor binding;GO:0042287//MHC protein binding;GO:0005515//protein binding;GO:0042288//MHC class I protein binding	GO:0050789//regulation of biological process;GO:0044763//single-organism cellular process;GO:0044700//single organism signaling;GO:0044419//interspecies interaction between organisms;GO:0007165//signal transduction;GO:0016032//viral process;GO:0051716//cellular response to stimulus;GO:0023052//signaling;GO:0044699//single-organism process;GO:0002682//regulation of immune system process;GO:0007154…
ENSG00000085563	1019.46	218.284	9.166	1.492	-2.61904	0.000275077	0.00671292	yes	ABCB1	NP_001335874.1 multidrug resistance protein 1 isoform 1 [Homo sapiens]	Organismal Systems;Environmental Information Processing	Membrane transport;Digestive system	ko04976//Bile secretion;ko02010//ABC transporters	K05658	-	-	-
ENSG00000085840	35.2	332.4	0.53	3.45	2.70253	0.000340542	0.00788864	yes	ORC1	origin recognition complex subunit 1 [Source:HGNC Symbol;Acc:HGNC:8487]	Cellular Processes	Cell growth and death	ko04110//Cell cycle	K02603	GO:0000808//origin recognition complex;GO:0043229//intracellular organelle;GO:0000781//chromosome, telomeric region;GO:0005654//nucleoplasm;GO:0044446//intracellular organelle part;GO:0043234//protein complex;GO:0005886//plasma membrane;GO:0044422//organelle part;GO:0000784//nuclear chromosome, telomeric region;GO:0043231//intracellular membrane-bounded organelle;GO:0070013//intracellular organel…	GO:0003682//chromatin binding;GO:0003676//nucleic acid binding;GO:0001882//nucleoside binding;GO:0005488//binding;GO:1901265//nucleoside phosphate binding;GO:0032555//purine ribonucleotide binding;GO:0005515//protein binding;GO:0035639//purine ribonucleoside triphosphate binding;GO:0043168//anion binding;GO:0003690//double-stranded DNA binding;GO:0043169//cation binding;GO:0030554//adenyl nucleot…	GO:1903047//mitotic cell cycle process;GO:0048519//negative regulation of biological process;GO:0000076//DNA replication checkpoint;GO:0009058//biosynthetic process;GO:0010948//negative regulation of cell cycle process;GO:0043170//macromolecule metabolic process;GO:0019219//regulation of nucleobase-containing compound metabolic process;GO:0051726//regulation of cell cycle;GO:0007346//regulation o…
ENSG00000085999	24.8	375.336	0.388	3.894	3.32712	1.29472e-05	0.000637031	yes	RAD54L	RAD54 like [Source:HGNC Symbol;Acc:HGNC:9826]	Genetic Information Processing	Replication and repair	ko03440//Homologous recombination	K10875	GO:0005623//cell;GO:0043227//membrane-bounded organelle;GO:0032991//macromolecular complex;GO:0044428//nuclear part;GO:0044422//organelle part;GO:0043229//intracellular organelle;GO:0031974//membrane-enclosed lumen;GO:0043226//organelle;GO:0031981//nuclear lumen;GO:0005654//nucleoplasm;GO:0043231//intracellular membrane-bounded organelle;GO:0005634//nucleus;GO:0044464//cell part;GO:0043233//organ…	GO:0005524//ATP binding;GO:1901265//nucleoside phosphate binding;GO:0003677//DNA binding;GO:0016787//hydrolase activity;GO:0032550//purine ribonucleoside binding;GO:0004386//helicase activity;GO:0017111//nucleoside-triphosphatase activity;GO:0001883//purine nucleoside binding;GO:0097617//annealing activity;GO:0000166//nucleotide binding;GO:0001882//nucleoside binding;GO:0032559//adenyl ribonucleo…	GO:0006139//nucleobase-containing compound metabolic process;GO:0007568//aging;GO:0044237//cellular metabolic process;GO:0006281//DNA repair;GO:0000003//reproduction;GO:0022414//reproductive process;GO:0008152//metabolic process;GO:0044699//single-organism process;GO:0016043//cellular component organization;GO:0042493//response to drug;GO:0009314//response to radiation;GO:0043170//macromolecule m…
ENSG00000087086	12050	51999.6	537.736	1919.88	1.83604	0.000219205	0.00569184	yes	FTL	ferritin light chain [Source:HGNC Symbol;Acc:HGNC:3999]	Organismal Systems	Digestive system	ko04978//Mineral absorption	K13625	GO:0005622//intracellular;GO:0005767//secondary lysosome;GO:0043230//extracellular organelle;GO:0044754//autolysosome;GO:0044444//cytoplasmic part;GO:0070288//ferritin complex;GO:0005576//extracellular region;GO:0044422//organelle part;GO:0012505//endomembrane system;GO:0043229//intracellular organelle;GO:0005776//autophagosome;GO:0016023//cytoplasmic, membrane-bounded vesicle;GO:0031982//vesicle…	GO:0005488//binding;GO:0008199//ferric iron binding;GO:0005515//protein binding;GO:0043169//cation binding;GO:0008198//ferrous iron binding;GO:0043167//ion binding;GO:0042802//identical protein binding;GO:0005506//iron ion binding;GO:0046872//metal ion binding;GO:0046914//transition metal ion binding	GO:0044765//single-organism transport;GO:0055080//cation homeostasis;GO:0051649//establishment of localization in cell;GO:0055076//transition metal ion homeostasis;GO:0046903//secretion;GO:0055065//metal ion homeostasis;GO:0002376//immune system process;GO:0002444//myeloid leukocyte mediated immunity;GO:0002274//myeloid leukocyte activation;GO:0016192//vesicle-mediated transport;GO:0051651//maint…
ENSG00000087494	963.008	103.134	26.002	1.882	-3.78828	4.09426e-05	0.0016385	yes	PTHLH	XP_012595034.1 parathyroid hormone-related protein isoform X2 [Microcebus murinus]	-	-	-	-	GO:0043227//membrane-bounded organelle;GO:0005634//nucleus;GO:0044424//intracellular part;GO:0031981//nuclear lumen;GO:0005623//cell;GO:0005622//intracellular;GO:0044464//cell part;GO:0070013//intracellular organelle lumen;GO:0044428//nuclear part;GO:0044446//intracellular organelle part;GO:0044421//extracellular region part;GO:0044422//organelle part;GO:0043233//organelle lumen;GO:0043229//intra…	GO:0005515//protein binding;GO:0005488//binding;GO:0005102//receptor binding;GO:0051427//hormone receptor binding	GO:0065008//regulation of biological quality;GO:1901360//organic cyclic compound metabolic process;GO:0030801//positive regulation of cyclic nucleotide metabolic process;GO:0071704//organic substance metabolic process;GO:0006725//cellular aromatic compound metabolic process;GO:0006807//nitrogen compound metabolic process;GO:0001649//osteoblast differentiation;GO:0065007//biological regulation;GO:…
ENSG00000087586	84.45	1225.65	1.658	18.138	3.4515	1.84068e-08	4.30767e-06	yes	AURKA	XP_016883523.1 PREDICTED: aurora kinase A isoform X1 [Homo sapiens]	Cellular Processes	Cell growth and death	ko04114//Oocyte meiosis	K11481	-	-	-
ENSG00000088325	182.812	3610	2.458	33.724	3.77822	3.9404e-12	8.991e-09	yes	TPX2	TPX2, microtubule nucleation factor [Source:HGNC Symbol;Acc:HGNC:1249]	-	-	-	-	GO:0099512//supramolecular fiber;GO:0044430//cytoskeletal part;GO:0072686//mitotic spindle;GO:0031981//nuclear lumen;GO:0044424//intracellular part;GO:0031974//membrane-enclosed lumen;GO:0044428//nuclear part;GO:0005829//cytosol;GO:0005634//nucleus;GO:0043231//intracellular membrane-bounded organelle;GO:0005654//nucleoplasm;GO:0043233//organelle lumen;GO:0000922//spindle pole;GO:0005815//microtub…	GO:0005488//binding;GO:0005515//protein binding;GO:0001883//purine nucleoside binding;GO:0005524//ATP binding;GO:0032549//ribonucleoside binding;GO:0032555//purine ribonucleotide binding;GO:0097367//carbohydrate derivative binding;GO:1901265//nucleoside phosphate binding;GO:0032553//ribonucleotide binding;GO:0036094//small molecule binding;GO:0032561//guanyl ribonucleotide binding;GO:0032559//ade…	GO:0008283//cell proliferation;GO:1902850//microtubule cytoskeleton organization involved in mitosis;GO:0044763//single-organism cellular process;GO:0090307//mitotic spindle assembly;GO:0045859//regulation of protein kinase activity;GO:0009893//positive regulation of metabolic process;GO:0065009//regulation of molecular function;GO:0010562//positive regulation of phosphorus metabolic process;GO:0…
ENSG00000088899	190.11	1345.9	1.582	8.68	2.45595	0.00061015	0.0124166	yes	N4bp3	XP_014198462.1 PREDICTED: leucine zipper putative tumor suppressor 3 isoform X1 [Pan paniscus]	-	-	-	-	GO:0044424//intracellular part;GO:0043229//intracellular organelle;GO:0098805//whole membrane;GO:0098590//plasma membrane region;GO:0005623//cell;GO:0016020//membrane;GO:0044459//plasma membrane part;GO:0005886//plasma membrane;GO:0044464//cell part;GO:0044456//synapse part;GO:0044425//membrane part;GO:0043226//organelle;GO:0045202//synapse;GO:0043232//intracellular non-membrane-bounded organelle…	-	-
ENSG00000089685	23.8	870	0.482	10.748	4.47889	3.25801e-06	0.000229621	yes	BIRC5	baculoviral IAP repeat containing 5 [Source:HGNC Symbol;Acc:HGNC:593]	Environmental Information Processing;Human Diseases	Infectious diseases;Cancers;Signal transduction	ko05200//Pathways in cancer;ko04390//Hippo signaling pathway;ko05161//Hepatitis B;ko05210//Colorectal cancer	K08731	GO:0005737//cytoplasm;GO:0044464//cell part;GO:0005623//cell;GO:0044424//intracellular part;GO:0005622//intracellular	-	GO:0051223//regulation of protein transport;GO:0042981//regulation of apoptotic process;GO:0043069//negative regulation of programmed cell death;GO:0006996//organelle organization;GO:0060548//negative regulation of cell death;GO:0051726//regulation of cell cycle;GO:0071840//cellular component organization or biogenesis;GO:1901214//regulation of neuron death;GO:0016043//cellular component organiza…
ENSG00000090006	2709.76	371.678	19.654	2.628	-2.90279	9.72231e-06	0.00050706	yes	LTBP4	latent transforming growth factor beta binding protein 4 [Source:HGNC Symbol;Acc:HGNC:6717]	-	-	-	-	-	GO:0046872//metal ion binding;GO:0005488//binding;GO:0005509//calcium ion binding;GO:0043169//cation binding;GO:0043167//ion binding	-
ENSG00000090382	1799.6	9199.8	44.044	194.442	2.14232	0.000689344	0.0135627	yes	LYZ	lysozyme [Source:HGNC Symbol;Acc:HGNC:6740]	Organismal Systems	Digestive system	ko04970//Salivary secretion	K13915	GO:0005622//intracellular;GO:0043229//intracellular organelle;GO:0044437//vacuolar part;GO:0044422//organelle part;GO:0012505//endomembrane system;GO:0043226//organelle;GO:0005623//cell;GO:0035580//specific granule lumen;GO:0005775//vacuolar lumen;GO:0044421//extracellular region part;GO:0044424//intracellular part;GO:0042581//specific granule;GO:0016023//cytoplasmic, membrane-bounded vesicle;GO:…	GO:0005488//binding;GO:0004553//hydrolase activity, hydrolyzing O-glycosyl compounds;GO:0016798//hydrolase activity, acting on glycosyl bonds;GO:0042802//identical protein binding;GO:0003796//lysozyme activity;GO:0005515//protein binding;GO:0016787//hydrolase activity;GO:0003824//catalytic activity	GO:0043312//neutrophil degranulation;GO:0009607//response to biotic stimulus;GO:0002366//leukocyte activation involved in immune response;GO:0006955//immune response;GO:0002283//neutrophil activation involved in immune response;GO:0002274//myeloid leukocyte activation;GO:0060249//anatomical structure homeostasis;GO:0019538//protein metabolic process;GO:0042592//homeostatic process;GO:0043207//res…
ENSG00000090889	45.4	1546.4	0.526	11.978	4.50918	1.5272e-09	7.53446e-07	yes	KIF4A	kinesin family member 4A [Source:HGNC Symbol;Acc:HGNC:13339]	-	-	-	-	GO:0030496//midbody;GO:0099512//supramolecular fiber;GO:0015630//microtubule cytoskeleton;GO:0005622//intracellular;GO:0099513//polymeric cytoskeletal fiber;GO:0044421//extracellular region part;GO:0099568//cytoplasmic region;GO:0034399//nuclear periphery;GO:0042995//cell projection;GO:0033267//axon part;GO:0005829//cytosol;GO:0030424//axon;GO:0043226//organelle;GO:0005819//spindle;GO:0097458//ne…	GO:0016887//ATPase activity;GO:0097159//organic cyclic compound binding;GO:0003777//microtubule motor activity;GO:0032559//adenyl ribonucleotide binding;GO:0043167//ion binding;GO:0035639//purine ribonucleoside triphosphate binding;GO:0032403//protein complex binding;GO:0036094//small molecule binding;GO:0016818//hydrolase activity, acting on acid anhydrides, in phosphorus-containing anhydrides;G…	GO:0051256//mitotic spindle midzone assembly;GO:0044085//cellular component biogenesis;GO:0000226//microtubule cytoskeleton organization;GO:0046907//intracellular transport;GO:0051649//establishment of localization in cell;GO:0019884//antigen processing and presentation of exogenous antigen;GO:0000910//cytokinesis;GO:1902850//microtubule cytoskeleton organization involved in mitosis;GO:0000280//n…
ENSG00000091138	294.248	9.742	5.46	0.122	-5.48395	0.00303361	0.0387414	yes	SLC26A3	NP_000102.1 chloride anion exchanger [Homo sapiens]	Organismal Systems	Digestive system	ko04972//Pancreatic secretion;ko04978//Mineral absorption	K14078	GO:0005623//cell;GO:0016020//membrane;GO:0042995//cell projection;GO:0044464//cell part;GO:0043226//organelle;GO:0005903//brush border;GO:0044463//cell projection part;GO:0098862//cluster of actin-based cell projections;GO:0005886//plasma membrane;GO:0071944//cell periphery;GO:0044425//membrane part;GO:0044422//organelle part;GO:0005929//cilium;GO:0031224//intrinsic component of membrane;GO:00444…	GO:0000989//transcription factor activity, transcription factor binding;GO:0008514//organic anion transmembrane transporter activity;GO:0015103//inorganic anion transmembrane transporter activity;GO:0015291//secondary active transmembrane transporter activity;GO:0008509//anion transmembrane transporter activity;GO:0000988//transcription factor activity, protein binding;GO:0001071//nucleic acid bi…	GO:0048878//chemical homeostasis;GO:0010468//regulation of gene expression;GO:0055067//monovalent inorganic cation homeostasis;GO:0044763//single-organism cellular process;GO:0010033//response to organic substance;GO:0050794//regulation of cellular process;GO:0055080//cation homeostasis;GO:0032501//multicellular organismal process;GO:0014074//response to purine-containing compound;GO:0065008//reg…
ENSG00000091428	607.598	252.402	6.202	1.974	-1.65161	0.00148485	0.0235078	yes	RAPGEF4	Rap guanine nucleotide exchange factor 4 [Source:HGNC Symbol;Acc:HGNC:16626]	Environmental Information Processing;Organismal Systems	Immune system;Circulatory system;Signal transduction;Endocrine system	ko04015//Rap1 signaling pathway;ko04024//cAMP signaling pathway;ko04072//Phospholipase D signaling pathway;ko04261//Adrenergic signaling in cardiomyocytes;ko04670//Leukocyte transendothelial migration;ko04911//Insulin secretion	K04351	GO:0005623//cell;GO:0005886//plasma membrane;GO:0044444//cytoplasmic part;GO:0044424//intracellular part;GO:0005829//cytosol;GO:0005737//cytoplasm;GO:0044464//cell part;GO:0005622//intracellular;GO:0071944//cell periphery;GO:0016020//membrane	GO:1901265//nucleoside phosphate binding;GO:0043168//anion binding;GO:0031267//small GTPase binding;GO:0032553//ribonucleotide binding;GO:0000166//nucleotide binding;GO:0030554//adenyl nucleotide binding;GO:0005085//guanyl-nucleotide exchange factor activity;GO:0017016//Ras GTPase binding;GO:0097367//carbohydrate derivative binding;GO:0098772//molecular function regulator;GO:0032559//adenyl ribon…	GO:0009306//protein secretion;GO:0045184//establishment of protein localization;GO:0009987//cellular process;GO:0051179//localization;GO:0019932//second-messenger-mediated signaling;GO:0006887//exocytosis;GO:0044765//single-organism transport;GO:0015833//peptide transport;GO:0060627//regulation of vesicle-mediated transport;GO:0045055//regulated exocytosis;GO:0007267//cell-cell signaling;GO:00171…
ENSG00000091436	7530.28	2873.35	43.202	13.866	-1.63955	0.00369572	0.0443244	yes	MAP3K20	mitogen-activated protein kinase kinase kinase 20 [Source:HGNC Symbol;Acc:HGNC:17797]	Cellular Processes;Environmental Information Processing	Signal transduction;Cellular community - eukaryotes	ko04010//MAPK signaling pathway;ko04530//Tight junction	K04424	GO:0043227//membrane-bounded organelle;GO:0005829//cytosol;GO:0005622//intracellular;GO:0044424//intracellular part;GO:0005634//nucleus;GO:0044464//cell part;GO:0043231//intracellular membrane-bounded organelle;GO:0005623//cell;GO:0043226//organelle;GO:0044444//cytoplasmic part;GO:0043229//intracellular organelle;GO:0005737//cytoplasm	GO:0032553//ribonucleotide binding;GO:0003824//catalytic activity;GO:0032555//purine ribonucleotide binding;GO:0016772//transferase activity, transferring phosphorus-containing groups;GO:0032550//purine ribonucleoside binding;GO:0043168//anion binding;GO:0004672//protein kinase activity;GO:0046872//metal ion binding;GO:0016301//kinase activity;GO:0005488//binding;GO:0004871//signal transducer act…	GO:0050896//response to stimulus;GO:0043068//positive regulation of programmed cell death;GO:0031570//DNA integrity checkpoint;GO:0007346//regulation of mitotic cell cycle;GO:0019222//regulation of metabolic process;GO:0051338//regulation of transferase activity;GO:0001932//regulation of protein phosphorylation;GO:0071902//positive regulation of protein serine/threonine kinase activity;GO:0065007…
ENSG00000091651	15.8	197.6	0.428	3.918	3.19443	1.57714e-05	0.000743902	yes	ORC6	origin recognition complex subunit 6 [Source:HGNC Symbol;Acc:HGNC:17151]	Cellular Processes	Cell growth and death	ko04110//Cell cycle	K02608	GO:0044446//intracellular organelle part;GO:0031974//membrane-enclosed lumen;GO:0043227//membrane-bounded organelle;GO:0000808//origin recognition complex;GO:0044452//nucleolar part;GO:0032991//macromolecular complex;GO:0044427//chromosomal part;GO:0005730//nucleolus;GO:0043228//non-membrane-bounded organelle;GO:0043233//organelle lumen;GO:0031981//nuclear lumen;GO:0001650//fibrillar center;GO:00…	GO:0003676//nucleic acid binding;GO:0097159//organic cyclic compound binding;GO:0003677//DNA binding;GO:0005488//binding;GO:1901363//heterocyclic compound binding	GO:0009058//biosynthetic process;GO:0044237//cellular metabolic process;GO:0046483//heterocycle metabolic process;GO:0008152//metabolic process;GO:1901360//organic cyclic compound metabolic process;GO:0009059//macromolecule biosynthetic process;GO:0009987//cellular process;GO:0090304//nucleic acid metabolic process;GO:0034645//cellular macromolecule biosynthetic process;GO:0044249//cellular biosy…
ENSG00000091656	3254.3	1179.78	10.31	2.768	-1.89713	0.00102093	0.0179664	yes	ZFHX4	zinc finger homeobox 4 [Source:HGNC Symbol;Acc:HGNC:30939]	-	-	-	-	GO:0005634//nucleus;GO:0044464//cell part;GO:0005622//intracellular;GO:0043231//intracellular membrane-bounded organelle;GO:0043227//membrane-bounded organelle;GO:0043229//intracellular organelle;GO:0005623//cell;GO:0044424//intracellular part;GO:0043226//organelle	GO:1901363//heterocyclic compound binding;GO:0043167//ion binding;GO:0003700//transcription factor activity, sequence-specific DNA binding;GO:0046914//transition metal ion binding;GO:0043169//cation binding;GO:0000975//regulatory region DNA binding;GO:0000977//RNA polymerase II regulatory region sequence-specific DNA binding;GO:0001159//core promoter proximal region DNA binding;GO:0001071//nuclei…	GO:0010557//positive regulation of macromolecule biosynthetic process;GO:0050794//regulation of cellular process;GO:0009892//negative regulation of metabolic process;GO:0051173//positive regulation of nitrogen compound metabolic process;GO:0031325//positive regulation of cellular metabolic process;GO:0010628//positive regulation of gene expression;GO:0051254//positive regulation of RNA metabolic …
ENSG00000091831	4273.5	384.294	29.648	2.07	-3.84023	1.02401e-06	9.34615e-05	yes	ESR1	AAG41359.1 estrogen receptor alpha [Homo sapiens]	Organismal Systems	Endocrine system;Excretory system	ko04919//Thyroid hormone signaling pathway;ko04915//Estrogen signaling pathway;ko04917//Prolactin signaling pathway;ko04961//Endocrine and other factor-regulated calcium reabsorption	K08550	GO:0031981//nuclear lumen;GO:0044425//membrane part;GO:0043229//intracellular organelle;GO:0005694//chromosome;GO:0043228//non-membrane-bounded organelle;GO:0031224//intrinsic component of membrane;GO:0043232//intracellular non-membrane-bounded organelle;GO:0043226//organelle;GO:0044427//chromosomal part;GO:0044464//cell part;GO:0043233//organelle lumen;GO:0031974//membrane-enclosed lumen;GO:0043…	GO:1990837//sequence-specific double-stranded DNA binding;GO:0097159//organic cyclic compound binding;GO:0003690//double-stranded DNA binding;GO:0003677//DNA binding;GO:0004879//RNA polymerase II transcription factor activity, ligand-activated sequence-specific DNA binding;GO:0046872//metal ion binding;GO:0043167//ion binding;GO:0000981//RNA polymerase II transcription factor activity, sequence-s…	GO:0030154//cell differentiation;GO:0042127//regulation of cell proliferation;GO:0006355//regulation of transcription, DNA-templated;GO:0044249//cellular biosynthetic process;GO:0009987//cellular process;GO:0071840//cellular component organization or biogenesis;GO:0030518//intracellular steroid hormone receptor signaling pathway;GO:0033598//mammary gland epithelial cell proliferation;GO:0008219//…
ENSG00000092607	1122.5	221.476	10.6	1.81	-2.55	6.89078e-05	0.00241893	yes	TBX15	XP_005271218.1 PREDICTED: T-box transcription factor TBX15 isoform X1 [Homo sapiens]	-	-	-	-	GO:0043227//membrane-bounded organelle;GO:0043229//intracellular organelle;GO:0005623//cell;GO:0005622//intracellular;GO:0044422//organelle part;GO:0031974//membrane-enclosed lumen;GO:0070013//intracellular organelle lumen;GO:0043234//protein complex;GO:0043233//organelle lumen;GO:0090571//RNA polymerase II transcription repressor complex;GO:0017053//transcriptional repressor complex;GO:0005634//…	GO:1901363//heterocyclic compound binding;GO:0003712//transcription cofactor activity;GO:0003677//DNA binding;GO:0046983//protein dimerization activity;GO:0044212//transcription regulatory region DNA binding;GO:0005488//binding;GO:0001067//regulatory region nucleic acid binding;GO:0003676//nucleic acid binding;GO:0001076//transcription factor activity, RNA polymerase II transcription factor bindi…	GO:0050794//regulation of cellular process;GO:0032501//multicellular organismal process;GO:0031323//regulation of cellular metabolic process;GO:0009792//embryo development ending in birth or egg hatching;GO:0043009//chordate embryonic development;GO:0031326//regulation of cellular biosynthetic process;GO:0044767//single-organism developmental process;GO:0006357//regulation of transcription from R…
ENSG00000092758	0	510.396	0.001	6.344	12.6312	1.06723e-06	9.69214e-05	yes	COL9A3	collagen type IX alpha 3 chain [Source:HGNC Symbol;Acc:HGNC:2219]	Environmental Information Processing;Cellular Processes;Organismal Systems	Signal transduction;Signaling molecules and interaction;Cellular community - eukaryotes;Digestive system	ko04151//PI3K-Akt signaling pathway;ko04510//Focal adhesion;ko04974//Protein digestion and absorption;ko04512//ECM-receptor interaction	K08131	-	-	-
ENSG00000092853	51.066	653.428	0.538	4.554	3.08146	9.32978e-06	0.00049364	yes	CLSPN	XP_011540240.1 PREDICTED: claspin isoform X1 [Homo sapiens]	-	-	-	-	GO:0043231//intracellular membrane-bounded organelle;GO:0031981//nuclear lumen;GO:0005622//intracellular;GO:0043227//membrane-bounded organelle;GO:0070013//intracellular organelle lumen;GO:0031974//membrane-enclosed lumen;GO:0005623//cell;GO:0043233//organelle lumen;GO:0005634//nucleus;GO:0044446//intracellular organelle part;GO:0043229//intracellular organelle;GO:0044422//organelle part;GO:00444…	GO:0005488//binding;GO:0003676//nucleic acid binding;GO:1901363//heterocyclic compound binding;GO:0032403//protein complex binding;GO:0044877//macromolecular complex binding;GO:0097159//organic cyclic compound binding;GO:0005515//protein binding	GO:0016043//cellular component organization;GO:0032268//regulation of cellular protein metabolic process;GO:0044763//single-organism cellular process;GO:0051247//positive regulation of protein metabolic process;GO:0016265//death;GO:0033554//cellular response to stress;GO:0006259//DNA metabolic process;GO:0006139//nucleobase-containing compound metabolic process;GO:0080090//regulation of primary m…
ENSG00000092964	16871.2	6465.4	135.854	43.976	-1.62727	0.000424548	0.00916761	yes	DPYSL2	dihydropyrimidinase like 2 [Source:HGNC Symbol;Acc:HGNC:3014]	Organismal Systems	Development	ko04360//Axon guidance	K07528	GO:0044464//cell part;GO:0005622//intracellular;GO:0042995//cell projection;GO:0005737//cytoplasm;GO:0036477//somatodendritic compartment;GO:0005829//cytosol;GO:0043209//myelin sheath;GO:0098793//presynapse;GO:0043005//neuron projection;GO:0005886//plasma membrane;GO:0044463//cell projection part;GO:0097458//neuron part;GO:0043195//terminal bouton;GO:0071944//cell periphery;GO:0030424//axon;GO:00…	GO:0008092//cytoskeletal protein binding;GO:0015631//tubulin binding;GO:0016810//hydrolase activity, acting on carbon-nitrogen (but not peptide) bonds;GO:0005515//protein binding;GO:0032403//protein complex binding;GO:0044877//macromolecular complex binding;GO:0019900//kinase binding;GO:0019901//protein kinase binding;GO:0003824//catalytic activity;GO:0005488//binding;GO:0019899//enzyme binding;G…	GO:0048518//positive regulation of biological process;GO:0048856//anatomical structure development;GO:0006935//chemotaxis;GO:0045595//regulation of cell differentiation;GO:0042220//response to cocaine;GO:0048489//synaptic vesicle transport;GO:0048638//regulation of developmental growth;GO:0061387//regulation of extent of cell growth;GO:0051641//cellular localization;GO:0051179//localization;GO:00…
ENSG00000093009	23.062	446.714	0.594	7.32	3.62331	9.43855e-05	0.00306024	yes	-	-	-	-	-	-	-	-	-
ENSG00000094804	65.554	611.602	0.672	4.34	2.69116	2.51247e-05	0.00108937	yes	CDC6	cell division cycle 6 [Source:HGNC Symbol;Acc:HGNC:1744]	Cellular Processes	Cell growth and death	ko04110//Cell cycle	K02213	GO:0043233//organelle lumen;GO:0005737//cytoplasm;GO:0005622//intracellular;GO:0044430//cytoskeletal part;GO:0044444//cytoplasmic part;GO:0043231//intracellular membrane-bounded organelle;GO:0031974//membrane-enclosed lumen;GO:0005634//nucleus;GO:0005654//nucleoplasm;GO:0005856//cytoskeleton;GO:0043229//intracellular organelle;GO:0043227//membrane-bounded organelle;GO:0044422//organelle part;GO:0…	GO:0043565//sequence-specific DNA binding;GO:0005515//protein binding;GO:0043168//anion binding;GO:0017076//purine nucleotide binding;GO:1990837//sequence-specific double-stranded DNA binding;GO:0032549//ribonucleoside binding;GO:1901363//heterocyclic compound binding;GO:0019900//kinase binding;GO:0035639//purine ribonucleoside triphosphate binding;GO:0032550//purine ribonucleoside binding;GO:003…	GO:0032465//regulation of cytokinesis;GO:0044843//cell cycle G1/S phase transition;GO:0010243//response to organonitrogen compound;GO:1902099//regulation of metaphase/anaphase transition of cell cycle;GO:0010389//regulation of G2/M transition of mitotic cell cycle;GO:0048519//negative regulation of biological process;GO:0034641//cellular nitrogen compound metabolic process;GO:1902750//negative re…
ENSG00000094963	6294.8	512.8	70.626	4.7	-3.90947	6.34211e-09	2.10489e-06	yes	FMO2	flavin containing monooxygenase 2 [Source:HGNC Symbol;Acc:HGNC:3770]	Metabolism	Global and overview maps;Xenobiotics biodegradation and metabolism	ko01120//Microbial metabolism in diverse environments;ko00982//Drug metabolism - cytochrome P450	K00485	GO:0005783//endoplasmic reticulum;GO:0098588//bounding membrane of organelle;GO:0043229//intracellular organelle;GO:0012505//endomembrane system;GO:0044444//cytoplasmic part;GO:0005789//endoplasmic reticulum membrane;GO:0031090//organelle membrane;GO:0044464//cell part;GO:0044424//intracellular part;GO:0005737//cytoplasm;GO:0043226//organelle;GO:0042175//nuclear outer membrane-endoplasmic reticul…	GO:0036094//small molecule binding;GO:1901265//nucleoside phosphate binding;GO:0016705//oxidoreductase activity, acting on paired donors, with incorporation or reduction of molecular oxygen;GO:0003824//catalytic activity;GO:0043168//anion binding;GO:0016491//oxidoreductase activity;GO:0004497//monooxygenase activity;GO:0050661//NADP binding;GO:0043167//ion binding;GO:0005488//binding;GO:0016709//…	GO:0042221//response to chemical;GO:0051716//cellular response to stimulus;GO:0006082//organic acid metabolic process;GO:0044238//primary metabolic process;GO:0050896//response to stimulus;GO:0006725//cellular aromatic compound metabolic process;GO:0009117//nucleotide metabolic process;GO:0044281//small molecule metabolic process;GO:0009404//toxin metabolic process;GO:0006805//xenobiotic metaboli…
ENSG00000095587	1.2	22.8	0.008	0.116	3.85798	0.00262829	0.0350196	yes	TLL2	tolloid like 2 [Source:HGNC Symbol;Acc:HGNC:11844]	-	-	-	-	GO:0005576//extracellular region	GO:0004252//serine-type endopeptidase activity;GO:0016787//hydrolase activity;GO:0070011//peptidase activity, acting on L-amino acid peptides;GO:0008236//serine-type peptidase activity;GO:0003824//catalytic activity;GO:0043169//cation binding;GO:0005509//calcium ion binding;GO:0008237//metallopeptidase activity;GO:0017171//serine hydrolase activity;GO:0043167//ion binding;GO:0046914//transition m…	GO:0019538//protein metabolic process;GO:0048632//negative regulation of skeletal muscle tissue growth;GO:0048640//negative regulation of developmental growth;GO:0065007//biological regulation;GO:0043170//macromolecule metabolic process;GO:0043062//extracellular structure organization;GO:0051239//regulation of multicellular organismal process;GO:0045926//negative regulation of growth;GO:0050789//…
ENSG00000095637	13326.2	1748.66	72.646	8.286	-3.13214	4.87377e-05	0.00186903	yes	SORBS1	sorbin and SH3 domain containing 1 [Source:HGNC Symbol;Acc:HGNC:14565]	Organismal Systems;Cellular Processes	Cellular community - eukaryotes;Endocrine system	ko04910//Insulin signaling pathway;ko04520//Adherens junction;ko03320//PPAR signaling pathway	K06086	GO:1902911//protein kinase complex;GO:0031981//nuclear lumen;GO:0034399//nuclear periphery;GO:0043228//non-membrane-bounded organelle;GO:0044444//cytoplasmic part;GO:0044425//membrane part;GO:1990234//transferase complex;GO:0044424//intracellular part;GO:0016020//membrane;GO:0043296//apical junction complex;GO:0005887//integral component of plasma membrane;GO:0044464//cell part;GO:0005924//cell-s…	GO:0030674//protein binding, bridging;GO:0005158//insulin receptor binding;GO:0032403//protein complex binding;GO:0044877//macromolecular complex binding;GO:0005070//SH3/SH2 adaptor activity;GO:0060090//binding, bridging;GO:0008092//cytoskeletal protein binding;GO:0005488//binding;GO:0005102//receptor binding;GO:0035591//signaling adaptor activity;GO:0003779//actin binding;GO:0005515//protein bin…	GO:0010033//response to organic substance;GO:1900076//regulation of cellular response to insulin stimulus;GO:0043434//response to peptide hormone;GO:0034333//adherens junction assembly;GO:0007167//enzyme linked receptor protein signaling pathway;GO:0030036//actin cytoskeleton organization;GO:0071840//cellular component organization or biogenesis;GO:0043933//macromolecular complex subunit organiza…
ENSG00000096063	1494.87	6506.19	14.55	48.166	1.727	0.00024612	0.00618825	yes	SRPK1	SRSF protein kinase 1 [Source:HGNC Symbol;Acc:HGNC:11305]	Human Diseases	Infectious diseases	ko05168//Herpes simplex infection	K15409	GO:0005634//nucleus;GO:0031974//membrane-enclosed lumen;GO:0043231//intracellular membrane-bounded organelle;GO:0071944//cell periphery;GO:0031981//nuclear lumen;GO:0016363//nuclear matrix;GO:0034399//nuclear periphery;GO:0005829//cytosol;GO:0044428//nuclear part;GO:0044422//organelle part;GO:0005622//intracellular;GO:0012505//endomembrane system;GO:0005783//endoplasmic reticulum;GO:0016020//memb…	GO:0005488//binding;GO:0001882//nucleoside binding;GO:0005515//protein binding;GO:0003824//catalytic activity;GO:0005524//ATP binding;GO:0000287//magnesium ion binding;GO:0030554//adenyl nucleotide binding;GO:0004674//protein serine/threonine kinase activity;GO:0004672//protein kinase activity;GO:0032553//ribonucleotide binding;GO:1901363//heterocyclic compound binding;GO:0046872//metal ion bindi…	GO:0043901//negative regulation of multi-organism process;GO:1903900//regulation of viral life cycle;GO:0022607//cellular component assembly;GO:0043903//regulation of symbiosis, encompassing mutualism through parasitism;GO:0048024//regulation of mRNA splicing, via spliceosome;GO:0071103//DNA conformation change;GO:0006397//mRNA processing;GO:0043170//macromolecule metabolic process;GO:0050684//re…
ENSG00000097021	46.458	309.202	0.814	4.474	2.45846	0.00130341	0.0214733	yes	ACOT7	acyl-CoA thioesterase 7 [Source:HGNC Symbol;Acc:HGNC:24157]	Metabolism	Global and overview maps;Lipid metabolism	ko01110//Biosynthesis of secondary metabolites;ko00062//Fatty acid elongation;ko01040//Biosynthesis of unsaturated fatty acids	K17360	GO:0065010//extracellular membrane-bounded organelle;GO:0070013//intracellular organelle lumen;GO:0044444//cytoplasmic part;GO:0031988//membrane-bounded vesicle;GO:0070062//extracellular exosome;GO:0043227//membrane-bounded organelle;GO:0005634//nucleus;GO:0005829//cytosol;GO:0044464//cell part;GO:0044446//intracellular organelle part;GO:0044424//intracellular part;GO:0031982//vesicle;GO:0044428/…	GO:0005488//binding;GO:0003824//catalytic activity;GO:0046983//protein dimerization activity;GO:0050662//coenzyme binding;GO:0000062//fatty-acyl-CoA binding;GO:0016788//hydrolase activity, acting on ester bonds;GO:0036042//long-chain fatty acyl-CoA binding;GO:0042803//protein homodimerization activity;GO:0048037//cofactor binding;GO:1901681//sulfur compound binding;GO:0047617//acyl-CoA hydrolase …	GO:0034641//cellular nitrogen compound metabolic process;GO:0008610//lipid biosynthetic process;GO:0051188//cofactor biosynthetic process;GO:1901575//organic substance catabolic process;GO:1901657//glycosyl compound metabolic process;GO:0019752//carboxylic acid metabolic process;GO:0042455//ribonucleoside biosynthetic process;GO:0072521//purine-containing compound metabolic process;GO:0009152//pu…
ENSG00000097046	229.8	1053.6	3.126	10.468	1.7436	0.000660039	0.0131287	yes	CDC7	cell division cycle 7 [Source:HGNC Symbol;Acc:HGNC:1745]	Cellular Processes	Cell growth and death	ko04110//Cell cycle	K02214	GO:0043229//intracellular organelle;GO:0043228//non-membrane-bounded organelle;GO:0043231//intracellular membrane-bounded organelle;GO:0005819//spindle;GO:0043232//intracellular non-membrane-bounded organelle;GO:0044421//extracellular region part;GO:0005856//cytoskeleton;GO:0070013//intracellular organelle lumen;GO:0005622//intracellular;GO:0005576//extracellular region;GO:0043233//organelle lume…	GO:0043167//ion binding;GO:0004674//protein serine/threonine kinase activity;GO:0030554//adenyl nucleotide binding;GO:0016301//kinase activity;GO:0043168//anion binding;GO:0005515//protein binding;GO:0032559//adenyl ribonucleotide binding;GO:0005524//ATP binding;GO:0001883//purine nucleoside binding;GO:0097367//carbohydrate derivative binding;GO:0032550//purine ribonucleoside binding;GO:1901363//…	GO:0018193//peptidyl-amino acid modification;GO:0051052//regulation of DNA metabolic process;GO:0050794//regulation of cellular process;GO:0016310//phosphorylation;GO:1901990//regulation of mitotic cell cycle phase transition;GO:0006261//DNA-dependent DNA replication;GO:0034641//cellular nitrogen compound metabolic process;GO:0019538//protein metabolic process;GO:0010389//regulation of G2/M trans…
ENSG00000099139	1504.8	276.204	5.724	0.976	-2.55207	9.77428e-05	0.00313789	yes	PCSK5	proprotein convertase subtilisin/kexin type 5 [Source:HGNC Symbol;Acc:HGNC:8747]	-	-	-	-	GO:0005737//cytoplasm;GO:0044425//membrane part;GO:0043227//membrane-bounded organelle;GO:0031984//organelle subcompartment;GO:0031228//intrinsic component of Golgi membrane;GO:0031301//integral component of organelle membrane;GO:0030141//secretory granule;GO:0005802//trans-Golgi network;GO:0070013//intracellular organelle lumen;GO:0031974//membrane-enclosed lumen;GO:0000139//Golgi membrane;GO:00…	GO:0005488//binding;GO:0008233//peptidase activity;GO:0003824//catalytic activity;GO:0004252//serine-type endopeptidase activity;GO:0016787//hydrolase activity;GO:0004175//endopeptidase activity;GO:0017171//serine hydrolase activity;GO:0005515//protein binding;GO:0033218//amide binding;GO:0008236//serine-type peptidase activity;GO:0070011//peptidase activity, acting on L-amino acid peptides;GO:00…	GO:0044763//single-organism cellular process;GO:0048856//anatomical structure development;GO:0051179//localization;GO:0006810//transport;GO:1902578//single-organism localization;GO:0043009//chordate embryonic development;GO:0048566//embryonic digestive tract development;GO:0043604//amide biosynthetic process;GO:0035295//tube development;GO:0010817//regulation of hormone levels;GO:0051336//regulat…
ENSG00000099204	4131.49	857.022	20.108	3.904	-2.36474	1.01035e-06	9.26995e-05	yes	ABLIM1	actin binding LIM protein 1 [Source:HGNC Symbol;Acc:HGNC:78]	Organismal Systems	Development	ko04360//Axon guidance	K07520	-	GO:0046872//metal ion binding;GO:0008092//cytoskeletal protein binding;GO:0043167//ion binding;GO:0043169//cation binding;GO:0003779//actin binding;GO:0005488//binding;GO:0005515//protein binding	GO:0016043//cellular component organization;GO:0006996//organelle organization;GO:0007010//cytoskeleton organization;GO:0009987//cellular process;GO:0071840//cellular component organization or biogenesis
ENSG00000099250	16521.6	6055.77	106.596	34.432	-1.63033	0.00245786	0.0335821	yes	NRP1	O14786.3 RecName: Full=Neuropilin-1; AltName: Full=Vascular endothelial cell growth factor 165 receptor; AltName: CD_antigen=CD304; Flags: Precursor	Organismal Systems	Development	ko04360//Axon guidance	K06724	GO:0031224//intrinsic component of membrane;GO:0031982//vesicle;GO:0043234//protein complex;GO:0099512//supramolecular fiber;GO:0044424//intracellular part;GO:0043228//non-membrane-bounded organelle;GO:0016020//membrane;GO:0044464//cell part;GO:0043229//intracellular organelle;GO:0005882//intermediate filament;GO:0043227//membrane-bounded organelle;GO:0044297//cell body;GO:0005576//extracellular …	GO:0099600//transmembrane receptor activity;GO:0005539//glycosaminoglycan binding;GO:0004672//protein kinase activity;GO:0016773//phosphotransferase activity, alcohol group as acceptor;GO:0004872//receptor activity;GO:0004888//transmembrane signaling receptor activity;GO:0043169//cation binding;GO:0005488//binding;GO:0004714//transmembrane receptor protein tyrosine kinase activity;GO:0019199//tra…	GO:0061548//ganglion development;GO:0060846//blood vessel endothelial cell fate commitment;GO:0009967//positive regulation of signal transduction;GO:0038189//neuropilin signaling pathway;GO:0048583//regulation of response to stimulus;GO:0042127//regulation of cell proliferation;GO:0032989//cellular component morphogenesis;GO:0021604//cranial nerve structural organization;GO:0090132//epithelium mi…
ENSG00000099260	4198.2	1279.8	66.634	17.58	-1.92232	0.00171497	0.0258506	yes	PALMD	palmdelphin [Source:HGNC Symbol;Acc:HGNC:15846]	-	-	-	-	GO:0097458//neuron part;GO:0005737//cytoplasm;GO:0042995//cell projection;GO:0036477//somatodendritic compartment;GO:0030425//dendrite;GO:0005623//cell;GO:0044424//intracellular part;GO:0098794//postsynapse;GO:0044463//cell projection part;GO:0043197//dendritic spine;GO:0043005//neuron projection;GO:0005622//intracellular;GO:0045202//synapse;GO:0044456//synapse part;GO:0044464//cell part;GO:00160…	-	GO:0022604//regulation of cell morphogenesis;GO:0050793//regulation of developmental process;GO:0065008//regulation of biological quality;GO:0050794//regulation of cellular process;GO:0051128//regulation of cellular component organization;GO:0008360//regulation of cell shape;GO:0065007//biological regulation;GO:0050789//regulation of biological process;GO:0022603//regulation of anatomical structu…
ENSG00000099814	1193.79	521.554	7.458	2.66	-1.48736	0.00316552	0.0399057	yes	CEP170B	XP_005267607.1 PREDICTED: centrosomal protein of 170 kDa protein B isoform X3 [Homo sapiens]	-	-	-	-	GO:0043229//intracellular organelle;GO:0044464//cell part;GO:0044424//intracellular part;GO:0015630//microtubule cytoskeleton;GO:0005622//intracellular;GO:0043232//intracellular non-membrane-bounded organelle;GO:0043228//non-membrane-bounded organelle;GO:0043226//organelle;GO:0005623//cell;GO:0005856//cytoskeleton	-	-
ENSG00000099822	1.2	25.4	0.014	0.264	4.23704	0.000914942	0.0167181	yes	HCN2	hyperpolarization activated cyclic nucleotide gated potassium and sodium channel 2 [Source:HGNC Symbol;Acc:HGNC:4846]	Environmental Information Processing	Signal transduction	ko04024//cAMP signaling pathway	K04955	GO:0034703//cation channel complex;GO:0044425//membrane part;GO:0071944//cell periphery;GO:0034702//ion channel complex;GO:1902495//transmembrane transporter complex;GO:0031224//intrinsic component of membrane;GO:0005887//integral component of plasma membrane;GO:0008076//voltage-gated potassium channel complex;GO:0005886//plasma membrane;GO:0043234//protein complex;GO:0098796//membrane protein co…	GO:0042802//identical protein binding;GO:0043855//cyclic nucleotide-gated ion channel activity;GO:0022832//voltage-gated channel activity;GO:0097367//carbohydrate derivative binding;GO:0022834//ligand-gated channel activity;GO:0022836//gated channel activity;GO:0030552//cAMP binding;GO:0060089//molecular transducer activity;GO:0005515//protein binding;GO:0032553//ribonucleotide binding;GO:0043168…	GO:0086010//membrane depolarization during action potential;GO:0014074//response to purine-containing compound;GO:1990118//sodium ion import into cell;GO:0050896//response to stimulus;GO:1990573//potassium ion import across plasma membrane;GO:0098659//inorganic cation import into cell;GO:0044699//single-organism process;GO:0050794//regulation of cellular process;GO:0042221//response to chemical;G…
ENSG00000099864	1521.14	170.4	21.044	2.04	-3.36677	1.10324e-05	0.000557856	yes	PALM	XP_018871931.1 PREDICTED: paralemmin-1 isoform X1 [Gorilla gorilla gorilla]	-	-	-	-	GO:0032589//neuron projection membrane;GO:0005623//cell;GO:0071944//cell periphery;GO:0016021//integral component of membrane;GO:0031253//cell projection membrane;GO:0098805//whole membrane;GO:0005886//plasma membrane;GO:0043233//organelle lumen;GO:0043005//neuron projection;GO:0043226//organelle;GO:0044446//intracellular organelle part;GO:0044464//cell part;GO:0044422//organelle part;GO:0043231/…	GO:0005488//binding;GO:0001664//G-protein coupled receptor binding;GO:0005515//protein binding;GO:0050780//dopamine receptor binding;GO:0005102//receptor binding	GO:0051179//localization;GO:0008277//regulation of G-protein coupled receptor protein signaling pathway;GO:0046907//intracellular transport;GO:0030808//regulation of nucleotide biosynthetic process;GO:0030799//regulation of cyclic nucleotide metabolic process;GO:0031327//negative regulation of cellular biosynthetic process;GO:0044802//single-organism membrane organization;GO:0045184//establishmen…
ENSG00000099953	41.4	1719.8	0.732	28.078	5.26145	1.70934e-14	3.12023e-10	yes	MMP11	matrix metallopeptidase 11 [Source:HGNC Symbol;Acc:HGNC:7157]	-	-	-	-	GO:0044424//intracellular part;GO:0005622//intracellular;GO:0044431//Golgi apparatus part;GO:0005623//cell;GO:0005737//cytoplasm;GO:0031012//extracellular matrix;GO:0044464//cell part;GO:0044444//cytoplasmic part;GO:0043227//membrane-bounded organelle;GO:0005796//Golgi lumen;GO:0012505//endomembrane system;GO:0043226//organelle;GO:0005576//extracellular region;GO:0070013//intracellular organelle …	GO:0043169//cation binding;GO:0043167//ion binding;GO:0008237//metallopeptidase activity;GO:0003824//catalytic activity;GO:0004252//serine-type endopeptidase activity;GO:0008236//serine-type peptidase activity;GO:0004175//endopeptidase activity;GO:0016787//hydrolase activity;GO:0008270//zinc ion binding;GO:0046914//transition metal ion binding;GO:0017171//serine hydrolase activity;GO:0046872//met…	GO:0022411//cellular component disassembly;GO:0044712//single-organism catabolic process;GO:0071711//basement membrane organization;GO:0016043//cellular component organization;GO:0051093//negative regulation of developmental process;GO:0044259//multicellular organismal macromolecule metabolic process;GO:0044767//single-organism developmental process;GO:0019538//protein metabolic process;GO:004559…
ENSG00000099960	17.4	1.6	0.352	0.02	-4.1375	0.00194475	0.0283769	yes	-	-	-	-	-	-	-	-	-
ENSG00000100154	1813.12	303.488	6.322	0.834	-2.92226	1.11262e-08	3.07723e-06	yes	TTC28	tetratricopeptide repeat domain 28 [Source:HGNC Symbol;Acc:HGNC:29179]	-	-	-	-	GO:0000922//spindle pole;GO:0005623//cell;GO:0044430//cytoskeletal part;GO:0043228//non-membrane-bounded organelle;GO:0072686//mitotic spindle;GO:0044446//intracellular organelle part;GO:0030496//midbody;GO:0005819//spindle;GO:0044422//organelle part;GO:0005856//cytoskeleton;GO:0043226//organelle;GO:0043229//intracellular organelle;GO:0044424//intracellular part;GO:0043232//intracellular non-memb…	GO:0005488//binding;GO:0019899//enzyme binding;GO:0005515//protein binding;GO:0019900//kinase binding	GO:0051726//regulation of cell cycle;GO:0050794//regulation of cellular process;GO:0050789//regulation of biological process;GO:0051301//cell division;GO:0044699//single-organism process;GO:0007049//cell cycle;GO:0044763//single-organism cellular process;GO:0007346//regulation of mitotic cell cycle;GO:0065007//biological regulation;GO:0009987//cellular process
ENSG00000100162	1.332	50.782	0.076	1.718	4.49859	0.000110417	0.00343366	yes	CENPM	centromere protein M [Source:HGNC Symbol;Acc:HGNC:18352]	-	-	-	-	GO:0044424//intracellular part;GO:0005829//cytosol;GO:0044444//cytoplasmic part;GO:0005623//cell;GO:0044464//cell part;GO:0005622//intracellular;GO:0005737//cytoplasm	-	-
ENSG00000100196	434.4	1990	10.864	41.692	1.94022	7.0422e-05	0.0024526	yes	KDELR3	KDEL endoplasmic reticulum protein retention receptor 3 [Source:HGNC Symbol;Acc:HGNC:6306]	Human Diseases	Infectious diseases	ko05110//Vibrio cholerae infection	K10949	GO:0030133//transport vesicle;GO:0043229//intracellular organelle;GO:0031410//cytoplasmic vesicle;GO:0005789//endoplasmic reticulum membrane;GO:0044432//endoplasmic reticulum part;GO:0005794//Golgi apparatus;GO:0044444//cytoplasmic part;GO:0098588//bounding membrane of organelle;GO:0005801//cis-Golgi network;GO:0005783//endoplasmic reticulum;GO:0044464//cell part;GO:0044424//intracellular part;GO…	GO:0042277//peptide binding;GO:0005488//binding;GO:0005048//signal sequence binding;GO:0033218//amide binding;GO:0046923//ER retention sequence binding	GO:0065008//regulation of biological quality;GO:0035967//cellular response to topologically incorrect protein;GO:0051234//establishment of localization;GO:0030968//endoplasmic reticulum unfolded protein response;GO:0048193//Golgi vesicle transport;GO:0042221//response to chemical;GO:0070887//cellular response to chemical stimulus;GO:0023052//signaling;GO:0051649//establishment of localization in …
ENSG00000100297	487.4	1561	5.992	15.178	1.34087	0.000885747	0.0162824	yes	MCM5	minichromosome maintenance complex component 5 [Source:HGNC Symbol;Acc:HGNC:6948]	Cellular Processes;Genetic Information Processing	Cell growth and death;Replication and repair	ko04110//Cell cycle;ko03030//DNA replication	K02209	GO:0043234//protein complex;GO:0043232//intracellular non-membrane-bounded organelle;GO:0032991//macromolecular complex;GO:0044424//intracellular part;GO:0005829//cytosol;GO:0005654//nucleoplasm;GO:0098687//chromosomal region;GO:0043226//organelle;GO:0042555//MCM complex;GO:0044427//chromosomal part;GO:0031981//nuclear lumen;GO:0044444//cytoplasmic part;GO:0044428//nuclear part;GO:0016020//membra…	GO:0003676//nucleic acid binding;GO:0036094//small molecule binding;GO:0003690//double-stranded DNA binding;GO:0016462//pyrophosphatase activity;GO:0003824//catalytic activity;GO:0097367//carbohydrate derivative binding;GO:0032549//ribonucleoside binding;GO:0001882//nucleoside binding;GO:0000166//nucleotide binding;GO:0035639//purine ribonucleoside triphosphate binding;GO:1901363//heterocyclic co…	GO:0044249//cellular biosynthetic process;GO:0044260//cellular macromolecule metabolic process;GO:0008152//metabolic process;GO:1901360//organic cyclic compound metabolic process;GO:0007049//cell cycle;GO:0043170//macromolecule metabolic process;GO:0009987//cellular process;GO:1901576//organic substance biosynthetic process;GO:0009059//macromolecule biosynthetic process;GO:0006725//cellular aroma…
ENSG00000100307	1798.2	406.6	17.114	3.35	-2.35294	2.02525e-05	0.000919627	yes	CBX7	chromobox 7 [Source:HGNC Symbol;Acc:HGNC:1557]	-	-	-	-	GO:0005623//cell;GO:0044424//intracellular part;GO:0000151//ubiquitin ligase complex;GO:0005694//chromosome;GO:0005654//nucleoplasm;GO:0035102//PRC1 complex;GO:1902494//catalytic complex;GO:0044428//nuclear part;GO:0000152//nuclear ubiquitin ligase complex;GO:0043228//non-membrane-bounded organelle;GO:0032991//macromolecular complex;GO:0043226//organelle;GO:0043227//membrane-bounded organelle;GO:…	GO:0005488//binding;GO:0005515//protein binding	GO:0051171//regulation of nitrogen compound metabolic process;GO:0009892//negative regulation of metabolic process;GO:0051252//regulation of RNA metabolic process;GO:0043933//macromolecular complex subunit organization;GO:0031327//negative regulation of cellular biosynthetic process;GO:0048523//negative regulation of cellular process;GO:0050794//regulation of cellular process;GO:0019219//regulati…
ENSG00000100526	33.8	448.8	1.434	14.868	3.37409	2.08002e-07	2.69282e-05	yes	CDKN3	cyclin dependent kinase inhibitor 3 [Source:HGNC Symbol;Acc:HGNC:1791]	-	-	-	-	GO:0044464//cell part;GO:0005737//cytoplasm;GO:0005623//cell;GO:0044444//cytoplasmic part;GO:0005622//intracellular;GO:0005829//cytosol;GO:0044424//intracellular part	GO:0016787//hydrolase activity;GO:0016791//phosphatase activity;GO:0016788//hydrolase activity, acting on ester bonds;GO:0004721//phosphoprotein phosphatase activity;GO:0004725//protein tyrosine phosphatase activity;GO:0042578//phosphoric ester hydrolase activity;GO:0003824//catalytic activity	GO:0006796//phosphate-containing compound metabolic process;GO:0016311//dephosphorylation;GO:0006793//phosphorus metabolic process;GO:0071704//organic substance metabolic process;GO:0009987//cellular process;GO:0036211//protein modification process;GO:0044238//primary metabolic process;GO:0044267//cellular protein metabolic process;GO:0044260//cellular macromolecule metabolic process;GO:0043412//…
ENSG00000100625	68.41	384.202	0.466	2.018	2.11452	0.0027428	0.0361495	yes	SIX4	XP_005267816.1 PREDICTED: homeobox protein SIX4 isoform X1 [Homo sapiens]	-	-	-	-	GO:0005622//intracellular;GO:0043229//intracellular organelle;GO:0043227//membrane-bounded organelle;GO:0044424//intracellular part;GO:0043231//intracellular membrane-bounded organelle;GO:0005623//cell;GO:0044464//cell part;GO:0043226//organelle	GO:0097159//organic cyclic compound binding;GO:0003676//nucleic acid binding;GO:0001071//nucleic acid binding transcription factor activity;GO:1901363//heterocyclic compound binding;GO:0005488//binding;GO:0003677//DNA binding	GO:0051674//localization of cell;GO:0044767//single-organism developmental process;GO:0007548//sex differentiation;GO:0051179//localization;GO:0080090//regulation of primary metabolic process;GO:0045137//development of primary sexual characteristics;GO:0009653//anatomical structure morphogenesis;GO:0009887//organ morphogenesis;GO:0009987//cellular process;GO:0030029//actin filament-based process;…
ENSG00000100626	1409.4	205.6	10.162	1.202	-3.07968	3.53093e-05	0.00147154	yes	GALNT16	polypeptide N-acetylgalactosaminyltransferase 16 [Source:HGNC Symbol;Acc:HGNC:23233]	Metabolism	Global and overview maps;Glycan biosynthesis and metabolism	ko01100//Metabolic pathways;ko00512//Mucin type O-glycan biosynthesis	K00710	GO:0043227//membrane-bounded organelle;GO:0005737//cytoplasm;GO:0005622//intracellular;GO:0016021//integral component of membrane;GO:0031224//intrinsic component of membrane;GO:0016020//membrane;GO:0044424//intracellular part;GO:0005623//cell;GO:0043231//intracellular membrane-bounded organelle;GO:0000139//Golgi membrane;GO:0044444//cytoplasmic part;GO:0044464//cell part;GO:0043226//organelle;GO:…	GO:0046872//metal ion binding;GO:0016740//transferase activity;GO:0043167//ion binding;GO:0003824//catalytic activity;GO:0030246//carbohydrate binding;GO:0016758//transferase activity, transferring hexosyl groups;GO:0008376//acetylgalactosaminyltransferase activity;GO:0005488//binding;GO:0004653//polypeptide N-acetylgalactosaminyltransferase activity;GO:0043169//cation binding;GO:0016757//transfe…	GO:0071704//organic substance metabolic process;GO:0018210//peptidyl-threonine modification;GO:0044238//primary metabolic process;GO:0005975//carbohydrate metabolic process;GO:0009100//glycoprotein metabolic process;GO:0070085//glycosylation;GO:0018193//peptidyl-amino acid modification;GO:0043413//macromolecule glycosylation;GO:1901576//organic substance biosynthetic process;GO:0019538//protein m…
ENSG00000100804	606.198	2490.23	19.652	67.196	1.7737	1.46726e-05	0.000706684	yes	PSMB5	proteasome subunit beta 5 [Source:HGNC Symbol;Acc:HGNC:9542]	Genetic Information Processing	Folding, sorting and degradation	ko03050//Proteasome	K02737	GO:0005737//cytoplasm;GO:0043227//membrane-bounded organelle;GO:0031982//vesicle;GO:0019774//proteasome core complex, beta-subunit complex;GO:0005815//microtubule organizing center;GO:0043226//organelle;GO:0044446//intracellular organelle part;GO:0043229//intracellular organelle;GO:0043231//intracellular membrane-bounded organelle;GO:0005813//centrosome;GO:1903561//extracellular vesicle;GO:000562…	GO:0070011//peptidase activity, acting on L-amino acid peptides;GO:0004298//threonine-type endopeptidase activity;GO:0016787//hydrolase activity;GO:0003824//catalytic activity;GO:0008233//peptidase activity;GO:0070003//threonine-type peptidase activity;GO:0005515//protein binding;GO:0005488//binding;GO:0004175//endopeptidase activity	GO:0036211//protein modification process;GO:0006511//ubiquitin-dependent protein catabolic process;GO:0043687//post-translational protein modification;GO:0030163//protein catabolic process;GO:0043412//macromolecule modification;GO:0044248//cellular catabolic process;GO:0051603//proteolysis involved in cellular protein catabolic process;GO:0008152//metabolic process;GO:1901575//organic substance c…
ENSG00000100911	1145.9	3212.56	34.886	78.758	1.17478	0.0022665	0.0316547	yes	PSME2	EHH27771.1 hypothetical protein EGK_18050 [Macaca mulatta]	Genetic Information Processing;Organismal Systems	Immune system;Folding, sorting and degradation	ko04612//Antigen processing and presentation;ko03050//Proteasome	K06697	GO:0044424//intracellular part;GO:0031974//membrane-enclosed lumen;GO:0031988//membrane-bounded vesicle;GO:0005622//intracellular;GO:0044422//organelle part;GO:0043234//protein complex;GO:0044464//cell part;GO:0044428//nuclear part;GO:0005634//nucleus;GO:0031982//vesicle;GO:0043229//intracellular organelle;GO:0043226//organelle;GO:0043227//membrane-bounded organelle;GO:0032991//macromolecular com…	-	GO:0033554//cellular response to stress;GO:0051439//regulation of ubiquitin-protein ligase activity involved in mitotic cell cycle;GO:0010647//positive regulation of cell communication;GO:0051246//regulation of protein metabolic process;GO:0032270//positive regulation of cellular protein metabolic process;GO:0009987//cellular process;GO:0051247//positive regulation of protein metabolic process;GO…
ENSG00000100985	257.8	2153.4	4.888	31.476	2.68694	3.56801e-05	0.00148343	yes	MMP9	matrix metallopeptidase 9 [Source:HGNC Symbol;Acc:HGNC:7176]	Environmental Information Processing;Human Diseases;Organismal Systems	Cancers;Signal transduction;Immune system;Infectious diseases;Endocrine system	ko05200//Pathways in cancer;ko05205//Proteoglycans in cancer;ko05202//Transcriptional misregulation in cancers;ko05161//Hepatitis B;ko05206//MicroRNAs in cancer;ko04670//Leukocyte transendothelial migration;ko04668//TNF signaling pathway;ko04915//Estrogen signaling pathway;ko05219//Bladder cancer	K01403	GO:0099503//secretory vesicle;GO:0043226//organelle;GO:1903561//extracellular vesicle;GO:0005615//extracellular space;GO:0031982//vesicle;GO:0005623//cell;GO:0044421//extracellular region part;GO:0005622//intracellular;GO:0043229//intracellular organelle;GO:0044433//cytoplasmic vesicle part;GO:0044424//intracellular part;GO:0031410//cytoplasmic vesicle;GO:0005737//cytoplasm;GO:0044444//cytoplasmi…	GO:0042802//identical protein binding;GO:0008237//metallopeptidase activity;GO:0043167//ion binding;GO:0016787//hydrolase activity;GO:0008236//serine-type peptidase activity;GO:0005518//collagen binding;GO:0046914//transition metal ion binding;GO:0044877//macromolecular complex binding;GO:0043169//cation binding;GO:0004252//serine-type endopeptidase activity;GO:0046872//metal ion binding;GO:00171…	GO:2000116//regulation of cysteine-type endopeptidase activity;GO:0051547//regulation of keratinocyte migration;GO:2001243//negative regulation of intrinsic apoptotic signaling pathway;GO:0010038//response to metal ion;GO:0023056//positive regulation of signaling;GO:2001234//negative regulation of apoptotic signaling pathway;GO:0048869//cellular developmental process;GO:2001257//regulation of cat…
ENSG00000101003	97.2	722.2	1.368	7.31	2.4178	0.000140296	0.00407798	yes	GINS1	GINS complex subunit 1 [Source:HGNC Symbol;Acc:HGNC:28980]	-	-	-	-	GO:0031981//nuclear lumen;GO:0043233//organelle lumen;GO:0044422//organelle part;GO:0043232//intracellular non-membrane-bounded organelle;GO:0000811//GINS complex;GO:0044424//intracellular part;GO:0043229//intracellular organelle;GO:0005654//nucleoplasm;GO:0070013//intracellular organelle lumen;GO:0044454//nuclear chromosome part;GO:0031261//DNA replication preinitiation complex;GO:0005623//cell;…	GO:0016818//hydrolase activity, acting on acid anhydrides, in phosphorus-containing anhydrides;GO:0003678//DNA helicase activity;GO:0043138//3'-5' DNA helicase activity;GO:0016817//hydrolase activity, acting on acid anhydrides;GO:0016462//pyrophosphatase activity;GO:0003824//catalytic activity;GO:0004386//helicase activity;GO:0017111//nucleoside-triphosphatase activity;GO:0016787//hydrolase activ…	GO:0007275//multicellular organism development;GO:0043009//chordate embryonic development;GO:0033260//nuclear DNA replication;GO:0001824//blastocyst development;GO:0044707//single-multicellular organism process;GO:0044238//primary metabolic process;GO:0022402//cell cycle process;GO:0006271//DNA strand elongation involved in DNA replication;GO:0009792//embryo development ending in birth or egg hat…
ENSG00000101049	247.294	13.85	5.076	0.234	-4.43911	4.18232e-05	0.00166327	yes	SGK2	AAX88805.1 serum/glucocorticoid regulated kinase 2 [Homo sapiens]	Environmental Information Processing	Signal transduction	ko04151//PI3K-Akt signaling pathway;ko04068//FoxO signaling pathway	K13303	GO:0005623//cell;GO:0043231//intracellular membrane-bounded organelle;GO:0043227//membrane-bounded organelle;GO:0044424//intracellular part;GO:0043229//intracellular organelle;GO:0044444//cytoplasmic part;GO:0043226//organelle;GO:0005737//cytoplasm;GO:0044464//cell part;GO:0005622//intracellular	GO:0032550//purine ribonucleoside binding;GO:0043167//ion binding;GO:0097367//carbohydrate derivative binding;GO:0001882//nucleoside binding;GO:0036094//small molecule binding;GO:0016247//channel regulator activity;GO:0005543//phospholipid binding;GO:0016301//kinase activity;GO:0008289//lipid binding;GO:0032549//ribonucleoside binding;GO:0001883//purine nucleoside binding;GO:0003824//catalytic ac…	GO:0044238//primary metabolic process;GO:0008152//metabolic process;GO:0044763//single-organism cellular process;GO:0032409//regulation of transporter activity;GO:0043412//macromolecule modification;GO:0040007//growth;GO:0006793//phosphorus metabolic process;GO:0019538//protein metabolic process;GO:0006464//cellular protein modification process;GO:0044260//cellular macromolecule metabolic process…
ENSG00000101057	43.442	1732.45	0.784	21.668	4.78857	9.08845e-07	8.5089e-05	yes	MYBL2	MYB proto-oncogene like 2 [Source:HGNC Symbol;Acc:HGNC:7548]	Human Diseases	Infectious diseases	ko05166//HTLV-I infection	K09421	GO:0005654//nucleoplasm;GO:0043231//intracellular membrane-bounded organelle;GO:0044422//organelle part;GO:0005622//intracellular;GO:0044446//intracellular organelle part;GO:0031974//membrane-enclosed lumen;GO:0043226//organelle;GO:0044428//nuclear part;GO:0043233//organelle lumen;GO:0031981//nuclear lumen;GO:0043229//intracellular organelle;GO:0044424//intracellular part;GO:0044464//cell part;GO…	GO:0000977//RNA polymerase II regulatory region sequence-specific DNA binding;GO:0003676//nucleic acid binding;GO:0001159//core promoter proximal region DNA binding;GO:0001012//RNA polymerase II regulatory region DNA binding;GO:0000976//transcription regulatory region sequence-specific DNA binding;GO:0005515//protein binding;GO:0003690//double-stranded DNA binding;GO:0000978//RNA polymerase II co…	GO:0009889//regulation of biosynthetic process;GO:0000278//mitotic cell cycle;GO:2000112//regulation of cellular macromolecule biosynthetic process;GO:0045935//positive regulation of nucleobase-containing compound metabolic process;GO:0009893//positive regulation of metabolic process;GO:1903508//positive regulation of nucleic acid-templated transcription;GO:0010604//positive regulation of macromo…
ENSG00000101084	235.266	1105.79	8.524	34.604	2.02134	9.81033e-06	0.000510193	yes	RAB5IF	RAB5 interacting factor [Source:HGNC Symbol;Acc:HGNC:15870]	-	-	-	-	GO:0005575//cellular_component	GO:0003674//molecular_function	GO:0008150//biological_process
ENSG00000101098	58.8	3.4	0.478	0.022	-4.44144	5.64895e-05	0.00210441	yes	RIMS4	regulating synaptic membrane exocytosis 4 [Source:HGNC Symbol;Acc:HGNC:16183]	-	-	-	-	GO:0044456//synapse part;GO:0071944//cell periphery;GO:0016020//membrane;GO:0098589//membrane region;GO:0044444//cytoplasmic part;GO:0097458//neuron part;GO:0042734//presynaptic membrane;GO:0044425//membrane part;GO:0043229//intracellular organelle;GO:0030054//cell junction;GO:0043228//non-membrane-bounded organelle;GO:0044459//plasma membrane part;GO:0098590//plasma membrane region;GO:0099569//p…	GO:0044325//ion channel binding;GO:0017137//Rab GTPase binding;GO:0051020//GTPase binding;GO:0005515//protein binding;GO:0017016//Ras GTPase binding;GO:0019899//enzyme binding;GO:0005488//binding;GO:0031267//small GTPase binding	GO:0044700//single organism signaling;GO:0044763//single-organism cellular process;GO:0006810//transport;GO:0050806//positive regulation of synaptic transmission;GO:0017157//regulation of exocytosis;GO:2000300//regulation of synaptic vesicle exocytosis;GO:0099531//presynaptic process involved in synaptic transmission;GO:0065007//biological regulation;GO:0051648//vesicle localization;GO:0065008//r…
ENSG00000101160	515.966	1833.29	14.168	39.416	1.47615	0.00099853	0.017669	yes	CTSZ	cathepsin Z [Source:HGNC Symbol;Acc:HGNC:2547]	Cellular Processes	Transport and catabolism	ko04142//Lysosome	K08568	GO:0071944//cell periphery;GO:0016023//cytoplasmic, membrane-bounded vesicle;GO:0030427//site of polarized growth;GO:0101002//ficolin-1-rich granule;GO:0044433//cytoplasmic vesicle part;GO:0005576//extracellular region;GO:0044463//cell projection part;GO:0044448//cell cortex part;GO:0005623//cell;GO:0044421//extracellular region part;GO:0012505//endomembrane system;GO:0005938//cell cortex;GO:0043…	GO:0004175//endopeptidase activity;GO:0004180//carboxypeptidase activity;GO:0005488//binding;GO:0004197//cysteine-type endopeptidase activity;GO:0003824//catalytic activity;GO:0016787//hydrolase activity;GO:0008233//peptidase activity;GO:0070011//peptidase activity, acting on L-amino acid peptides;GO:0008238//exopeptidase activity;GO:0008234//cysteine-type peptidase activity;GO:0005515//protein b…	GO:0006955//immune response;GO:0016485//protein processing;GO:0046903//secretion;GO:1902580//single-organism cellular localization;GO:0035239//tube morphogenesis;GO:0001775//cell activation;GO:0050789//regulation of biological process;GO:0051179//localization;GO:0002443//leukocyte mediated immunity;GO:0061024//membrane organization;GO:0045664//regulation of neuron differentiation;GO:0008015//bloo…
ENSG00000101230	875.12	140.154	14.48	1.988	-2.86467	2.19902e-05	0.000983847	yes	ISM1	EAX10318.1 hCG39456, partial [Homo sapiens]	-	-	-	-	-	-	-
ENSG00000101280	175.6	3	1.362	0.022	-5.95208	9.08004e-08	1.36981e-05	yes	ANGPT4	angiopoietin 4 [Source:HGNC Symbol;Acc:HGNC:487]	Environmental Information Processing	Signal transduction	ko04151//PI3K-Akt signaling pathway;ko04014//Ras signaling pathway;ko04015//Rap1 signaling pathway;ko04066//HIF-1 signaling pathway	K05467	GO:0044421//extracellular region part;GO:0005615//extracellular space;GO:0005576//extracellular region	GO:0019899//enzyme binding;GO:0019901//protein kinase binding;GO:0004871//signal transducer activity;GO:0030296//protein tyrosine kinase activator activity;GO:1990782//protein tyrosine kinase binding;GO:0030297//transmembrane receptor protein tyrosine kinase activator activity;GO:0030545//receptor regulator activity;GO:0019207//kinase regulator activity;GO:0019887//protein kinase regulator activi…	GO:0044763//single-organism cellular process;GO:0032268//regulation of cellular protein metabolic process;GO:0051272//positive regulation of cellular component movement;GO:0033674//positive regulation of kinase activity;GO:0048522//positive regulation of cellular process;GO:0051716//cellular response to stimulus;GO:0010941//regulation of cell death;GO:0001568//blood vessel development;GO:0010632/…
ENSG00000101331	335.006	38.434	4.674	0.494	-3.24207	0.000237315	0.00605021	yes	CCM2L	NP_542192.2 cerebral cavernous malformations 2 protein-like [Homo sapiens]	-	-	-	-	-	-	GO:0060415//muscle tissue morphogenesis;GO:0044699//single-organism process;GO:0007517//muscle organ development;GO:0048644//muscle organ morphogenesis;GO:0014706//striated muscle tissue development;GO:0048518//positive regulation of biological process;GO:0060537//muscle tissue development;GO:0044707//single-multicellular organism process;GO:0065007//biological regulation;GO:0043393//regulation o…
ENSG00000101361	279.188	1093.17	5.144	15.232	1.56614	0.00382145	0.045326	yes	NOP56	XP_008972994.1 PREDICTED: nucleolar protein 56 isoform X2 [Pan paniscus]	Genetic Information Processing	Translation	ko03008//Ribosome biogenesis in eukaryotes	K14564	-	-	-
ENSG00000101412	22.596	176.27	0.374	2.338	2.64416	0.00325141	0.0406794	yes	E2F1	XP_014198496.1 PREDICTED: transcription factor E2F1 [Pan paniscus]	Cellular Processes	Cell growth and death	ko04110//Cell cycle	K17454	GO:0005667//transcription factor complex;GO:0044428//nuclear part;GO:0043226//organelle;GO:0005634//nucleus;GO:0043229//intracellular organelle;GO:0043231//intracellular membrane-bounded organelle;GO:0005623//cell;GO:0032991//macromolecular complex;GO:0090575//RNA polymerase II transcription factor complex;GO:0044446//intracellular organelle part;GO:0044424//intracellular part;GO:0031981//nuclear…	GO:0003677//DNA binding;GO:0044212//transcription regulatory region DNA binding;GO:0005488//binding;GO:0005515//protein binding;GO:0001067//regulatory region nucleic acid binding;GO:0003676//nucleic acid binding;GO:0000975//regulatory region DNA binding;GO:0001071//nucleic acid binding transcription factor activity;GO:1901363//heterocyclic compound binding;GO:0097159//organic cyclic compound bind…	GO:0008219//cell death;GO:0033554//cellular response to stress;GO:0010033//response to organic substance;GO:0097285//cell-type specific apoptotic process;GO:0008285//negative regulation of cell proliferation;GO:1903747//regulation of establishment of protein localization to mitochondrion;GO:0071840//cellular component organization or biogenesis;GO:0032879//regulation of localization;GO:0051100//n…
ENSG00000101445	2868.4	704.6	16.352	3.434	-2.25151	0.00239916	0.0330523	yes	PPP1R16B	protein phosphatase 1 regulatory subunit 16B [Source:HGNC Symbol;Acc:HGNC:15850]	-	-	-	-	GO:0044464//cell part;GO:0071944//cell periphery;GO:0005654//nucleoplasm;GO:0031981//nuclear lumen;GO:0016020//membrane;GO:0005886//plasma membrane;GO:0044444//cytoplasmic part;GO:0005737//cytoplasm;GO:0048471//perinuclear region of cytoplasm;GO:0044424//intracellular part;GO:0044451//nucleoplasm part;GO:0043229//intracellular organelle;GO:0043233//organelle lumen;GO:0016604//nuclear body;GO:0043…	GO:0005488//binding;GO:0019208//phosphatase regulator activity;GO:0019888//protein phosphatase regulator activity;GO:0030234//enzyme regulator activity;GO:0098772//molecular function regulator;GO:0005515//protein binding	GO:0031399//regulation of protein modification process;GO:0030154//cell differentiation;GO:0050679//positive regulation of epithelial cell proliferation;GO:1902309//negative regulation of peptidyl-serine dephosphorylation;GO:1903587//regulation of blood vessel endothelial cell proliferation involved in sprouting angiogenesis;GO:0045765//regulation of angiogenesis;GO:2000026//regulation of multice…
ENSG00000101447	22	874.4	0.442	11.558	4.7087	1.00841e-08	3.01763e-06	yes	FAM83D	family with sequence similarity 83 member D [Source:HGNC Symbol;Acc:HGNC:16122]	-	-	-	-	-	-	-
ENSG00000101463	3.942	84.496	0.06	1.122	4.22497	7.22941e-05	0.00249826	yes	SYNDIG1	NP_079169.1 synapse differentiation-inducing gene protein 1 [Homo sapiens]	-	-	-	-	GO:0030425//dendrite;GO:0005768//endosome;GO:0098589//membrane region;GO:0045202//synapse;GO:0043229//intracellular organelle;GO:0043231//intracellular membrane-bounded organelle;GO:0005886//plasma membrane;GO:0071944//cell periphery;GO:0005769//early endosome;GO:0005622//intracellular;GO:0005737//cytoplasm;GO:0098805//whole membrane;GO:0044309//neuron spine;GO:0016021//integral component of memb…	GO:0005488//binding;GO:0005102//receptor binding;GO:0046983//protein dimerization activity;GO:0005515//protein binding	GO:0044087//regulation of cellular component biogenesis;GO:0051648//vesicle localization;GO:0071702//organic substance transport;GO:0033036//macromolecule localization;GO:0008104//protein localization;GO:0050896//response to stimulus;GO:0050789//regulation of biological process;GO:0048518//positive regulation of biological process;GO:0051179//localization;GO:0097479//synaptic vesicle localization…
ENSG00000101542	27.4	0.8	0.278	0.008	-5.11894	0.000106386	0.00332529	yes	CDH20	cadherin 20 [Source:HGNC Symbol;Acc:HGNC:1760]	-	-	-	-	GO:0071944//cell periphery;GO:0044464//cell part;GO:0005912//adherens junction;GO:0098797//plasma membrane protein complex;GO:0043234//protein complex;GO:0098796//membrane protein complex;GO:0032991//macromolecular complex;GO:0044459//plasma membrane part;GO:0005623//cell;GO:0030054//cell junction;GO:0016021//integral component of membrane;GO:0016020//membrane;GO:0016342//catenin complex;GO:00099…	GO:0005515//protein binding;GO:0045296//cadherin binding;GO:0046872//metal ion binding;GO:0042802//identical protein binding;GO:0042803//protein homodimerization activity;GO:0043167//ion binding;GO:0008092//cytoskeletal protein binding;GO:0046983//protein dimerization activity;GO:0043169//cation binding;GO:0050839//cell adhesion molecule binding;GO:0005509//calcium ion binding;GO:0005488//binding	GO:0000902//cell morphogenesis;GO:0048869//cellular developmental process;GO:0044331//cell-cell adhesion mediated by cadherin;GO:0098602//single organism cell adhesion;GO:0007043//cell-cell junction assembly;GO:0032502//developmental process;GO:0009987//cellular process;GO:0034330//cell junction organization;GO:0034332//adherens junction organization;GO:0009653//anatomical structure morphogenesis…
ENSG00000101605	1386.76	53.95	8.936	0.318	-4.81253	8.69548e-10	4.87711e-07	yes	MYOM1	AAI16184.1 Myomesin 1, 185kDa [Homo sapiens]	-	-	-	-	GO:0044446//intracellular organelle part;GO:0044430//cytoskeletal part;GO:0043292//contractile fiber;GO:0043232//intracellular non-membrane-bounded organelle;GO:0005737//cytoplasm;GO:0016460//myosin II complex;GO:0005859//muscle myosin complex;GO:0016459//myosin complex;GO:0044449//contractile fiber part;GO:0005856//cytoskeleton;GO:0044424//intracellular part;GO:0044444//cytoplasmic part;GO:00329…	GO:0005515//protein binding;GO:0005488//binding;GO:0046983//protein dimerization activity;GO:0005198//structural molecule activity	GO:0019222//regulation of metabolic process;GO:0032501//multicellular organismal process;GO:0003008//system process;GO:0050789//regulation of biological process;GO:0003012//muscle system process;GO:0031323//regulation of cellular metabolic process;GO:0010506//regulation of autophagy;GO:0009894//regulation of catabolic process;GO:0065007//biological regulation;GO:0050794//regulation of cellular pr…
ENSG00000101695	936	344.8	6.456	1.87	-1.7876	0.000330342	0.00770337	yes	RNF125	ring finger protein 125 [Source:HGNC Symbol;Acc:HGNC:21150]	Organismal Systems	Immune system	ko04622//RIG-I-like receptor signaling pathway	K12170	GO:0043231//intracellular membrane-bounded organelle;GO:0044446//intracellular organelle part;GO:0031090//organelle membrane;GO:0005789//endoplasmic reticulum membrane;GO:0044464//cell part;GO:0034098//VCP-NPL4-UFD1 AAA ATPase complex;GO:0005794//Golgi apparatus;GO:0005622//intracellular;GO:0044431//Golgi apparatus part;GO:0098588//bounding membrane of organelle;GO:0044424//intracellular part;GO:…	GO:0046914//transition metal ion binding;GO:0005488//binding;GO:0002039//p53 binding;GO:0061659//ubiquitin-like protein ligase activity;GO:0019899//enzyme binding;GO:0044390//ubiquitin-like protein conjugating enzyme binding;GO:0043169//cation binding;GO:0061630//ubiquitin protein ligase activity;GO:0043167//ion binding;GO:0005515//protein binding;GO:0003824//catalytic activity;GO:0031624//ubiqui…	GO:0009966//regulation of signal transduction;GO:0051603//proteolysis involved in cellular protein catabolic process;GO:0039532//negative regulation of viral-induced cytoplasmic pattern recognition receptor signaling pathway;GO:0032102//negative regulation of response to external stimulus;GO:0002683//negative regulation of immune system process;GO:0009056//catabolic process;GO:0002697//regulation…
ENSG00000101751	1499.4	793.202	10.98	4.484	-1.29202	0.00171038	0.025824	yes	POLI	DNA polymerase iota [Source:HGNC Symbol;Acc:HGNC:9182]	Genetic Information Processing	Replication and repair	ko03460//Fanconi anemia pathway	K03510	GO:0044444//cytoplasmic part;GO:0070013//intracellular organelle lumen;GO:0016604//nuclear body;GO:0031974//membrane-enclosed lumen;GO:0044464//cell part;GO:0044446//intracellular organelle part;GO:0043226//organelle;GO:0005634//nucleus;GO:0043232//intracellular non-membrane-bounded organelle;GO:0005654//nucleoplasm;GO:1990904//ribonucleoprotein complex;GO:0044424//intracellular part;GO:0005737//…	GO:0016740//transferase activity;GO:0097159//organic cyclic compound binding;GO:0005488//binding;GO:1901363//heterocyclic compound binding;GO:0034061//DNA polymerase activity;GO:0043167//ion binding;GO:0003824//catalytic activity;GO:0005515//protein binding;GO:0003676//nucleic acid binding;GO:0016772//transferase activity, transferring phosphorus-containing groups;GO:0003684//damaged DNA binding;…	GO:0034641//cellular nitrogen compound metabolic process;GO:0009987//cellular process;GO:0009059//macromolecule biosynthetic process;GO:0006139//nucleobase-containing compound metabolic process;GO:0071704//organic substance metabolic process;GO:0050896//response to stimulus;GO:0009058//biosynthetic process;GO:0006950//response to stress;GO:0006281//DNA repair;GO:0008152//metabolic process;GO:0044…
ENSG00000101938	4456.87	113.848	44.956	0.978	-5.52254	7.36442e-06	0.000421411	yes	CHRDL1	chordin like 1 [Source:HGNC Symbol;Acc:HGNC:29861]	-	-	-	-	GO:0012505//endomembrane system;GO:0043227//membrane-bounded organelle;GO:0044444//cytoplasmic part;GO:0070013//intracellular organelle lumen;GO:0005737//cytoplasm;GO:0044446//intracellular organelle part;GO:0043229//intracellular organelle;GO:0044424//intracellular part;GO:0005576//extracellular region;GO:0005783//endoplasmic reticulum;GO:0005788//endoplasmic reticulum lumen;GO:0044432//endoplas…	-	GO:0043412//macromolecule modification;GO:0044767//single-organism developmental process;GO:0009987//cellular process;GO:0007423//sensory organ development;GO:0007275//multicellular organism development;GO:0036211//protein modification process;GO:0070848//response to growth factor;GO:0007154//cell communication;GO:0065007//biological regulation;GO:0044238//primary metabolic process;GO:0050896//re…
ENSG00000102010	300.2	26	4.202	0.316	-3.73308	8.16781e-06	0.000453177	yes	BMX	BMX non-receptor tyrosine kinase [Source:HGNC Symbol;Acc:HGNC:1079]	-	-	-	-	GO:0044464//cell part;GO:0001726//ruffle;GO:0031256//leading edge membrane;GO:0043226//organelle;GO:0042995//cell projection;GO:0043227//membrane-bounded organelle;GO:0044463//cell projection part;GO:0031253//cell projection membrane;GO:0005622//intracellular;GO:0044459//plasma membrane part;GO:0005623//cell;GO:0005634//nucleus;GO:0070013//intracellular organelle lumen;GO:0071944//cell periphery;…	GO:0032550//purine ribonucleoside binding;GO:0032555//purine ribonucleotide binding;GO:0000166//nucleotide binding;GO:0001883//purine nucleoside binding;GO:0097159//organic cyclic compound binding;GO:0017076//purine nucleotide binding;GO:0004672//protein kinase activity;GO:0030554//adenyl nucleotide binding;GO:0032549//ribonucleoside binding;GO:0005515//protein binding;GO:0043168//anion binding;G…	GO:0044255//cellular lipid metabolic process;GO:0006915//apoptotic process;GO:0043412//macromolecule modification;GO:0019538//protein metabolic process;GO:0044700//single organism signaling;GO:0006796//phosphate-containing compound metabolic process;GO:0007498//mesoderm development;GO:0002429//immune response-activating cell surface receptor signaling pathway;GO:0048583//regulation of response to…
ENSG00000102100	298.396	1131.8	4.136	12.856	1.63613	0.00246602	0.0336433	yes	SLC35A2	solute carrier family 35 member A2 [Source:HGNC Symbol;Acc:HGNC:11022]	-	-	-	-	GO:0000139//Golgi membrane;GO:0005634//nucleus;GO:0005622//intracellular;GO:0005737//cytoplasm;GO:0043227//membrane-bounded organelle;GO:0043226//organelle;GO:0031300//intrinsic component of organelle membrane;GO:0044424//intracellular part;GO:0044431//Golgi apparatus part;GO:0044444//cytoplasmic part;GO:0016021//integral component of membrane;GO:0005783//endoplasmic reticulum;GO:0031301//integra…	GO:0022892//substrate-specific transporter activity;GO:0015165//pyrimidine nucleotide-sugar transmembrane transporter activity;GO:0022857//transmembrane transporter activity;GO:1901677//phosphate transmembrane transporter activity;GO:0005338//nucleotide-sugar transmembrane transporter activity;GO:0022891//substrate-specific transmembrane transporter activity;GO:0005459//UDP-galactose transmembran…	GO:0044710//single-organism metabolic process;GO:0005975//carbohydrate metabolic process;GO:0044281//small molecule metabolic process;GO:0071702//organic substance transport;GO:0008643//carbohydrate transport;GO:1901679//nucleotide transmembrane transport;GO:0015780//nucleotide-sugar transport;GO:0044699//single-organism process;GO:0071705//nitrogen compound transport;GO:0008152//metabolic proces…
ENSG00000102144	3744.6	19855.8	31.972	142.55	2.15659	2.01534e-06	0.000155521	yes	PGK1	phosphoglycerate kinase 1 [Source:HGNC Symbol;Acc:HGNC:8896]	Metabolism;Environmental Information Processing	Global and overview maps;Signal transduction;Carbohydrate metabolism	ko01100//Metabolic pathways;ko01110//Biosynthesis of secondary metabolites;ko01130//Biosynthesis of antibiotics;ko01120//Microbial metabolism in diverse environments;ko01200//Carbon metabolism;ko04066//HIF-1 signaling pathway;ko01230//Biosynthesis of amino acids;ko00010//Glycolysis / Gluconeogenesis	K00927	GO:1903561//extracellular vesicle;GO:0031988//membrane-bounded vesicle;GO:0005829//cytosol;GO:0098857//membrane microdomain;GO:0098589//membrane region;GO:0044444//cytoplasmic part;GO:0005737//cytoplasm;GO:0005615//extracellular space;GO:0098805//whole membrane;GO:0043226//organelle;GO:0031982//vesicle;GO:0044464//cell part;GO:0005576//extracellular region;GO:0045121//membrane raft;GO:0005622//in…	GO:0016667//oxidoreductase activity, acting on a sulfur group of donors;GO:0030554//adenyl nucleotide binding;GO:0036094//small molecule binding;GO:0001883//purine nucleoside binding;GO:0016668//oxidoreductase activity, acting on a sulfur group of donors, NAD(P) as acceptor;GO:0043168//anion binding;GO:0016491//oxidoreductase activity;GO:0097159//organic cyclic compound binding;GO:0016301//kinase…	GO:0044237//cellular metabolic process;GO:0045937//positive regulation of phosphate metabolic process;GO:0006796//phosphate-containing compound metabolic process;GO:0071704//organic substance metabolic process;GO:0065008//regulation of biological quality;GO:0007525//somatic muscle development;GO:0046034//ATP metabolic process;GO:0043170//macromolecule metabolic process;GO:0046939//nucleotide phos…
ENSG00000102181	1834.55	693.694	18.946	5.964	-1.66754	0.00408944	0.0476379	yes	CD99L2	EAW99389.1 CD99 antigen-like 2, isoform CRA_a [Homo sapiens]	Environmental Information Processing;Organismal Systems	Signaling molecules and interaction;Immune system	ko04514//Cell adhesion molecules (CAMs);ko04670//Leukocyte transendothelial migration	K06520	GO:0030055//cell-substrate junction;GO:0005924//cell-substrate adherens junction;GO:0030054//cell junction;GO:0070161//anchoring junction;GO:0005912//adherens junction;GO:0044425//membrane part;GO:0016020//membrane;GO:0031224//intrinsic component of membrane	-	GO:0022610//biological adhesion
ENSG00000102362	729.8	250.202	6.788	1.854	-1.87235	0.000294561	0.00709569	yes	SYTL4	synaptotagmin like 4 [Source:HGNC Symbol;Acc:HGNC:15588]	-	-	-	-	GO:0070013//intracellular organelle lumen;GO:0005622//intracellular;GO:0030659//cytoplasmic vesicle membrane;GO:0031092//platelet alpha granule membrane;GO:0016023//cytoplasmic, membrane-bounded vesicle;GO:0005623//cell;GO:0070382//exocytic vesicle;GO:0044430//cytoskeletal part;GO:0012506//vesicle membrane;GO:0043233//organelle lumen;GO:0043227//membrane-bounded organelle;GO:0005886//plasma membr…	GO:0017016//Ras GTPase binding;GO:0019899//enzyme binding;GO:0043169//cation binding;GO:0043167//ion binding;GO:0043168//anion binding;GO:0042043//neurexin family protein binding;GO:0005543//phospholipid binding;GO:0031267//small GTPase binding;GO:0005488//binding;GO:0017137//Rab GTPase binding;GO:0005515//protein binding;GO:0005102//receptor binding;GO:0008289//lipid binding;GO:0046872//metal io…	GO:0071702//organic substance transport;GO:0006887//exocytosis;GO:0044699//single-organism process;GO:0050708//regulation of protein secretion;GO:0048518//positive regulation of biological process;GO:0070727//cellular macromolecule localization;GO:0051179//localization;GO:0045184//establishment of protein localization;GO:0017157//regulation of exocytosis;GO:0051641//cellular localization;GO:00516…
ENSG00000102384	20.138	232.898	0.274	2.468	3.17109	9.50089e-05	0.00307499	yes	CENPI	NP_006724.2 centromere protein I isoform 1 [Homo sapiens]	-	-	-	-	GO:0044446//intracellular organelle part;GO:0005622//intracellular;GO:0043228//non-membrane-bounded organelle;GO:0005634//nucleus;GO:0043227//membrane-bounded organelle;GO:0044422//organelle part;GO:0043226//organelle;GO:0031974//membrane-enclosed lumen;GO:0044444//cytoplasmic part;GO:0044464//cell part;GO:0005737//cytoplasm;GO:0043231//intracellular membrane-bounded organelle;GO:0031981//nuclear…	GO:0005488//binding	GO:0006996//organelle organization;GO:0035556//intracellular signal transduction;GO:0023052//signaling;GO:0007049//cell cycle;GO:0016043//cellular component organization;GO:0044763//single-organism cellular process;GO:0065007//biological regulation;GO:0071822//protein complex subunit organization;GO:0098763//mitotic cell cycle phase;GO:0007154//cell communication;GO:0016568//chromatin modificatio…
ENSG00000102466	80.2	7.8	0.234	0.02	-3.54844	0.000270558	0.00664559	yes	FGF14	fibroblast growth factor 14 [Source:HGNC Symbol;Acc:HGNC:3671]	Cellular Processes;Environmental Information Processing;Human Diseases	Cell motility;Cancers;Signal transduction	ko04151//PI3K-Akt signaling pathway;ko05200//Pathways in cancer;ko04010//MAPK signaling pathway;ko04014//Ras signaling pathway;ko04810//Regulation of actin cytoskeleton;ko04015//Rap1 signaling pathway;ko05218//Melanoma	K04358	GO:0043227//membrane-bounded organelle;GO:0043226//organelle;GO:0044424//intracellular part;GO:0005634//nucleus;GO:0044464//cell part;GO:0005623//cell;GO:0043229//intracellular organelle;GO:0005576//extracellular region;GO:0005622//intracellular;GO:0043231//intracellular membrane-bounded organelle	GO:0005488//binding;GO:0005102//receptor binding;GO:0008083//growth factor activity;GO:0005515//protein binding	GO:0050789//regulation of biological process;GO:0065008//regulation of biological quality;GO:0032502//developmental process;GO:0034767//positive regulation of ion transmembrane transport;GO:0048167//regulation of synaptic plasticity;GO:0022898//regulation of transmembrane transporter activity;GO:0044763//single-organism cellular process;GO:0032386//regulation of intracellular transport;GO:1903421…
ENSG00000102524	208.316	1152.38	3.252	13.782	2.08339	0.00215399	0.0305746	yes	TNFSF13B	TNF superfamily member 13b [Source:HGNC Symbol;Acc:HGNC:11929]	Organismal Systems;Human Diseases;Environmental Information Processing	Signaling molecules and interaction;Signal transduction;Immune diseases;Immune system	ko04060//Cytokine-cytokine receptor interaction;ko04064//NF-kappa B signaling pathway;ko05323//Rheumatoid arthritis;ko04672//Intestinal immune network for IgA production	K05476	GO:0016020//membrane;GO:0005615//extracellular space;GO:0005576//extracellular region;GO:0005623//cell;GO:0048471//perinuclear region of cytoplasm;GO:0031224//intrinsic component of membrane;GO:0071944//cell periphery;GO:0044421//extracellular region part;GO:0016021//integral component of membrane;GO:0005886//plasma membrane;GO:0044464//cell part;GO:0044424//intracellular part;GO:0044425//membran…	GO:0005515//protein binding;GO:0005126//cytokine receptor binding;GO:0005164//tumor necrosis factor receptor binding;GO:0005125//cytokine activity;GO:0005102//receptor binding;GO:0005488//binding;GO:0032813//tumor necrosis factor receptor superfamily binding	GO:0034612//response to tumor necrosis factor;GO:0008284//positive regulation of cell proliferation;GO:0007166//cell surface receptor signaling pathway;GO:0051251//positive regulation of lymphocyte activation;GO:0002696//positive regulation of leukocyte activation;GO:0070663//regulation of leukocyte proliferation;GO:0048522//positive regulation of cellular process;GO:0009966//regulation of signal…
ENSG00000102683	151.8	1.6	3.928	0.034	-6.85212	8.28178e-06	0.000456724	yes	SGCG	sarcoglycan gamma [Source:HGNC Symbol;Acc:HGNC:10809]	Human Diseases	Cardiovascular diseases	ko05414//Dilated cardiomyopathy (DCM);ko05410//Hypertrophic cardiomyopathy (HCM);ko05412//Arrhythmogenic right ventricular cardiomyopathy (ARVC);ko05416//Viral myocarditis	K12564	GO:0043229//intracellular organelle;GO:0031981//nuclear lumen;GO:0031974//membrane-enclosed lumen;GO:0043232//intracellular non-membrane-bounded organelle;GO:0016011//dystroglycan complex;GO:0005623//cell;GO:0043228//non-membrane-bounded organelle;GO:0005654//nucleoplasm;GO:0070013//intracellular organelle lumen;GO:0042383//sarcolemma;GO:0044428//nuclear part;GO:0044424//intracellular part;GO:003…	GO:0005488//binding;GO:0005515//protein binding	GO:0007517//muscle organ development;GO:0044699//single-organism process;GO:0007507//heart development;GO:0009888//tissue development;GO:0003008//system process;GO:0044707//single-multicellular organism process;GO:0032502//developmental process;GO:0003015//heart process;GO:0048731//system development;GO:0032501//multicellular organismal process;GO:0060537//muscle tissue development;GO:0061061//mu…
ENSG00000102854	9.202	514.652	0.132	8.686	6.04008	0.00154227	0.0241032	yes	MSLN	mesothelin [Source:HGNC Symbol;Acc:HGNC:7371]	-	-	-	-	GO:0043231//intracellular membrane-bounded organelle;GO:0031224//intrinsic component of membrane;GO:0044425//membrane part;GO:0043227//membrane-bounded organelle;GO:0009986//cell surface;GO:0044432//endoplasmic reticulum part;GO:0005886//plasma membrane;GO:0044464//cell part;GO:0005794//Golgi apparatus;GO:0044444//cytoplasmic part;GO:0043233//organelle lumen;GO:0031974//membrane-enclosed lumen;GO…	GO:0005488//binding;GO:0005515//protein binding	GO:0007155//cell adhesion;GO:0009987//cellular process;GO:0044237//cellular metabolic process;GO:0044260//cellular macromolecule metabolic process;GO:0036211//protein modification process;GO:0008152//metabolic process;GO:0022610//biological adhesion;GO:0044238//primary metabolic process;GO:0031589//cell-substrate adhesion;GO:0007160//cell-matrix adhesion;GO:0043687//post-translational protein mod…
ENSG00000102897	1044.96	581.598	27.704	12.026	-1.20394	0.00349565	0.0428253	yes	LYRM1	LYR motif containing 1 [Source:HGNC Symbol;Acc:HGNC:25074]	-	-	-	-	GO:0043233//organelle lumen;GO:0005634//nucleus;GO:0043231//intracellular membrane-bounded organelle;GO:0043229//intracellular organelle;GO:0043226//organelle;GO:0043227//membrane-bounded organelle;GO:0030496//midbody;GO:0044446//intracellular organelle part;GO:0005622//intracellular;GO:0005654//nucleoplasm;GO:0044428//nuclear part;GO:0031974//membrane-enclosed lumen;GO:0044464//cell part;GO:0031…	-	-
ENSG00000102924	93.4	9.2	1.474	0.138	-3.417	0.00273564	0.0361072	yes	CBLN1	cerebellin 1 precursor [Source:HGNC Symbol;Acc:HGNC:1543]	-	-	-	-	GO:0044425//membrane part;GO:0098589//membrane region;GO:0098794//postsynapse;GO:0005576//extracellular region;GO:0045211//postsynaptic membrane;GO:0098590//plasma membrane region;GO:0044456//synapse part;GO:0005623//cell;GO:0098805//whole membrane;GO:0016020//membrane;GO:0097060//synaptic membrane;GO:0045202//synapse;GO:0044459//plasma membrane part;GO:0071944//cell periphery;GO:0044464//cell pa…	GO:0005488//binding;GO:0046983//protein dimerization activity;GO:0042803//protein homodimerization activity;GO:0042802//identical protein binding;GO:0005515//protein binding	GO:0007154//cell communication;GO:0048646//anatomical structure formation involved in morphogenesis;GO:0051239//regulation of multicellular organismal process;GO:0044763//single-organism cellular process;GO:0048513//animal organ development;GO:0010646//regulation of cell communication;GO:0065008//regulation of biological quality;GO:0044089//positive regulation of cellular component biogenesis;GO:…
ENSG00000102935	900.802	220.2	4.42	0.936	-2.23947	0.000410606	0.00896556	yes	ZNF423	zinc finger protein 423 [Source:HGNC Symbol;Acc:HGNC:16762]	-	-	-	-	GO:0044424//intracellular part;GO:0005623//cell;GO:0043229//intracellular organelle;GO:0044422//organelle part;GO:0043233//organelle lumen;GO:0031981//nuclear lumen;GO:0043226//organelle;GO:0005654//nucleoplasm;GO:0043231//intracellular membrane-bounded organelle;GO:0043227//membrane-bounded organelle;GO:0005622//intracellular;GO:0044446//intracellular organelle part;GO:0044428//nuclear part;GO:0…	GO:1901363//heterocyclic compound binding;GO:0043167//ion binding;GO:0003700//transcription factor activity, sequence-specific DNA binding;GO:0043169//cation binding;GO:0005515//protein binding;GO:0005488//binding;GO:0003677//DNA binding;GO:0001071//nucleic acid binding transcription factor activity;GO:0000981//RNA polymerase II transcription factor activity, sequence-specific DNA binding;GO:0046…	GO:0044707//single-multicellular organism process;GO:0090287//regulation of cellular response to growth factor stimulus;GO:0031323//regulation of cellular metabolic process;GO:0010605//negative regulation of macromolecule metabolic process;GO:0048731//system development;GO:0048869//cellular developmental process;GO:0032501//multicellular organismal process;GO:0048584//positive regulation of respo…
ENSG00000103044	408.2	56.2	4.87	0.472	-3.36706	9.43922e-06	0.000496108	yes	HAS3	hyaluronan synthase 3 [Source:HGNC Symbol;Acc:HGNC:4820]	-	-	-	-	GO:0044425//membrane part;GO:0005576//extracellular region;GO:0016021//integral component of membrane;GO:0031224//intrinsic component of membrane;GO:0005623//cell;GO:0044459//plasma membrane part;GO:0005622//intracellular;GO:0005887//integral component of plasma membrane;GO:0005886//plasma membrane;GO:0005737//cytoplasm;GO:0044421//extracellular region part;GO:0044424//intracellular part;GO:00361…	GO:0050501//hyaluronan synthase activity;GO:0008194//UDP-glycosyltransferase activity;GO:0016757//transferase activity, transferring glycosyl groups;GO:0005515//protein binding;GO:0042802//identical protein binding;GO:0016758//transferase activity, transferring hexosyl groups;GO:0016740//transferase activity;GO:0003824//catalytic activity;GO:0005488//binding	GO:0051173//positive regulation of nitrogen compound metabolic process;GO:0044260//cellular macromolecule metabolic process;GO:0044711//single-organism biosynthetic process;GO:0030198//extracellular matrix organization;GO:0009987//cellular process;GO:1903508//positive regulation of nucleic acid-templated transcription;GO:0044087//regulation of cellular component biogenesis;GO:0071704//organic sub…
ENSG00000103150	1248.47	695.966	4.234	1.832	-1.2086	0.00290499	0.0375284	yes	MLYCD	malonyl-CoA decarboxylase [Source:HGNC Symbol;Acc:HGNC:7150]	Metabolism;Cellular Processes;Environmental Information Processing	Carbohydrate metabolism;Metabolism of other amino acids;Transport and catabolism;Signal transduction;Global and overview maps	ko01100//Metabolic pathways;ko04152//AMPK signaling pathway;ko04146//Peroxisome;ko00640//Propanoate metabolism;ko00410//beta-Alanine metabolism	K01578	GO:0042579//microbody;GO:0044446//intracellular organelle part;GO:0005759//mitochondrial matrix;GO:0044424//intracellular part;GO:0031974//membrane-enclosed lumen;GO:0005829//cytosol;GO:0044429//mitochondrial part;GO:0031907//microbody lumen;GO:0043229//intracellular organelle;GO:0005739//mitochondrion;GO:0044438//microbody part;GO:0043231//intracellular membrane-bounded organelle;GO:0005737//cyt…	GO:0005488//binding;GO:0016829//lyase activity;GO:0042802//identical protein binding;GO:0016831//carboxy-lyase activity;GO:0050080//malonyl-CoA decarboxylase activity;GO:0003824//catalytic activity;GO:0005102//receptor binding;GO:0005515//protein binding;GO:0016830//carbon-carbon lyase activity	GO:0031329//regulation of cellular catabolic process;GO:0070727//cellular macromolecule localization;GO:0002931//response to ischemia;GO:1901135//carbohydrate derivative metabolic process;GO:0006629//lipid metabolic process;GO:0044710//single-organism metabolic process;GO:0044255//cellular lipid metabolic process;GO:0034034//purine nucleoside bisphosphate catabolic process;GO:0033365//protein loc…
ENSG00000103257	364.2	3313.37	3.502	25.416	2.85949	1.25835e-08	3.23519e-06	yes	SLC7A5	solute carrier family 7 member 5 [Source:HGNC Symbol;Acc:HGNC:11063]	Human Diseases	Cancers	ko05230//Central carbon metabolism in cancer	K13780	GO:0044425//membrane part;GO:0044464//cell part;GO:0043226//organelle;GO:0031224//intrinsic component of membrane;GO:0031988//membrane-bounded vesicle;GO:0016324//apical plasma membrane;GO:0044444//cytoplasmic part;GO:0043227//membrane-bounded organelle;GO:0044421//extracellular region part;GO:0016021//integral component of membrane;GO:0043229//intracellular organelle;GO:1903561//extracellular ve…	GO:0022892//substrate-specific transporter activity;GO:0005342//organic acid transmembrane transporter activity;GO:0015075//ion transmembrane transporter activity;GO:0005488//binding;GO:0005215//transporter activity;GO:0008514//organic anion transmembrane transporter activity;GO:0042605//peptide antigen binding;GO:0033218//amide binding;GO:0008509//anion transmembrane transporter activity;GO:0015…	GO:0044237//cellular metabolic process;GO:0044699//single-organism process;GO:0034220//ion transmembrane transport;GO:0015711//organic anion transport;GO:0046942//carboxylic acid transport;GO:0044765//single-organism transport;GO:0009987//cellular process;GO:0048870//cell motility;GO:0019752//carboxylic acid metabolic process;GO:0044281//small molecule metabolic process;GO:0048731//system develop…
ENSG00000103355	0	35.562	0.001	0.87	9.76487	0.000161089	0.00450309	yes	PRSS33	serine protease 33 [Source:HGNC Symbol;Acc:HGNC:30405]	-	-	-	-	-	GO:0004252//serine-type endopeptidase activity;GO:0016787//hydrolase activity;GO:0008233//peptidase activity;GO:0003824//catalytic activity;GO:0004175//endopeptidase activity;GO:0070011//peptidase activity, acting on L-amino acid peptides;GO:0008236//serine-type peptidase activity;GO:0017171//serine hydrolase activity	GO:0071704//organic substance metabolic process;GO:0008152//metabolic process;GO:0043170//macromolecule metabolic process;GO:0019538//protein metabolic process;GO:0044238//primary metabolic process;GO:0006508//proteolysis
ENSG00000103363	599.06	1907.07	25.076	70.974	1.50098	0.00263717	0.0350866	yes	ELOB	elongin B [Source:HGNC Symbol;Acc:HGNC:11619]	Human Diseases;Environmental Information Processing;Genetic Information Processing	Folding, sorting and degradation;Cancers;Signal transduction	ko05200//Pathways in cancer;ko04120//Ubiquitin mediated proteolysis;ko04066//HIF-1 signaling pathway;ko05211//Renal cell carcinoma	K03873	GO:0000153//cytoplasmic ubiquitin ligase complex;GO:0070449//elongin complex;GO:0043229//intracellular organelle;GO:0043231//intracellular membrane-bounded organelle;GO:0008023//transcription elongation factor complex;GO:0005737//cytoplasm;GO:0044446//intracellular organelle part;GO:0030891//VCB complex;GO:0005654//nucleoplasm;GO:0000151//ubiquitin ligase complex;GO:0044464//cell part;GO:0043226/…	GO:0097159//organic cyclic compound binding;GO:0003723//RNA binding;GO:0003746//translation elongation factor activity;GO:0008135//translation factor activity, RNA binding;GO:1901363//heterocyclic compound binding;GO:0003676//nucleic acid binding;GO:0005488//binding	GO:0071704//organic substance metabolic process;GO:0018130//heterocycle biosynthetic process;GO:0097659//nucleic acid-templated transcription;GO:0044238//primary metabolic process;GO:0044249//cellular biosynthetic process;GO:0006366//transcription from RNA polymerase II promoter;GO:1901360//organic cyclic compound metabolic process;GO:1901576//organic substance biosynthetic process;GO:0044271//ce…
ENSG00000103426	0	9.358	0.001	0.108	6.75489	0.000674109	0.0133173	yes	CORO7	NP_078811.3 coronin-7 isoform 1 [Homo sapiens]	-	-	-	-	-	-	-
ENSG00000103522	34	451.8	0.284	2.968	3.38553	1.30878e-05	0.000641103	yes	IL21R	interleukin 21 receptor [Source:HGNC Symbol;Acc:HGNC:6006]	Environmental Information Processing;Human Diseases	Signaling molecules and interaction;Signal transduction;Immune diseases	ko04060//Cytokine-cytokine receptor interaction;ko04630//Jak-STAT signaling pathway;ko05321//Inflammatiory bowel disease (IBD)	K05075	GO:0005623//cell;GO:0005886//plasma membrane;GO:0044425//membrane part;GO:0016021//integral component of membrane;GO:0044464//cell part;GO:0071944//cell periphery;GO:0031224//intrinsic component of membrane;GO:0016020//membrane	GO:0004872//receptor activity;GO:0001532//interleukin-21 receptor activity;GO:0004871//signal transducer activity;GO:0004888//transmembrane signaling receptor activity;GO:0099600//transmembrane receptor activity;GO:0004896//cytokine receptor activity;GO:0038023//signaling receptor activity;GO:0060089//molecular transducer activity	GO:0034097//response to cytokine;GO:0098757//cellular response to interleukin-21;GO:0046649//lymphocyte activation;GO:0002376//immune system process;GO:0044699//single-organism process;GO:0007165//signal transduction;GO:0009987//cellular process;GO:0038114//interleukin-21-mediated signaling pathway;GO:0065007//biological regulation;GO:0010033//response to organic substance;GO:0070887//cellular re…
ENSG00000103647	296.626	45.732	3.44	0.442	-2.96029	0.000289614	0.00700214	yes	CORO2B	coronin 2B [Source:HGNC Symbol;Acc:HGNC:2256]	-	-	-	-	GO:0043229//intracellular organelle;GO:0016020//membrane;GO:0044464//cell part;GO:0043228//non-membrane-bounded organelle;GO:0044424//intracellular part;GO:0043226//organelle;GO:0015629//actin cytoskeleton;GO:0005737//cytoplasm;GO:0005622//intracellular;GO:0043232//intracellular non-membrane-bounded organelle;GO:0005856//cytoskeleton;GO:0005623//cell	GO:0003779//actin binding;GO:0008092//cytoskeletal protein binding;GO:0005515//protein binding;GO:0032403//protein complex binding;GO:0051015//actin filament binding;GO:0005488//binding;GO:0044877//macromolecular complex binding	GO:0044699//single-organism process;GO:0016043//cellular component organization;GO:0009987//cellular process;GO:0044763//single-organism cellular process;GO:1902589//single-organism organelle organization;GO:0030036//actin cytoskeleton organization;GO:0030029//actin filament-based process;GO:0071840//cellular component organization or biogenesis;GO:0007010//cytoskeleton organization;GO:0006996//o…
ENSG00000103710	411.2	130	6.388	1.586	-2.00997	0.000922871	0.0168293	yes	RASL12	RAS like family 12 [Source:HGNC Symbol;Acc:HGNC:30289]	-	-	-	-	GO:0016020//membrane	GO:0005525//GTP binding;GO:0097159//organic cyclic compound binding;GO:0017076//purine nucleotide binding;GO:0016462//pyrophosphatase activity;GO:0005488//binding;GO:0043168//anion binding;GO:0001883//purine nucleoside binding;GO:0036094//small molecule binding;GO:1901265//nucleoside phosphate binding;GO:0016818//hydrolase activity, acting on acid anhydrides, in phosphorus-containing anhydrides;G…	GO:0044700//single organism signaling;GO:0065007//biological regulation;GO:0007165//signal transduction;GO:0050789//regulation of biological process;GO:0007154//cell communication;GO:0023052//signaling;GO:0050896//response to stimulus;GO:0044763//single-organism cellular process;GO:0050794//regulation of cellular process;GO:0009987//cellular process;GO:0051716//cellular response to stimulus;GO:00…
ENSG00000103740	7.422	175.608	0.048	0.992	4.36923	0.00434322	0.0496128	yes	ACSBG1	acyl-CoA synthetase bubblegum family member 1 [Source:HGNC Symbol;Acc:HGNC:29567]	Metabolism;Organismal Systems	Endocrine system;Lipid metabolism;Global and overview maps	ko01100//Metabolic pathways;ko04920//Adipocytokine signaling pathway;ko03320//PPAR signaling pathway;ko01212//Fatty acid metabolism;ko00071//Fatty acid degradation;ko00061//Fatty acid biosynthesis	K15013	GO:0043227//membrane-bounded organelle;GO:0031410//cytoplasmic vesicle;GO:0031982//vesicle;GO:0012505//endomembrane system;GO:0005829//cytosol;GO:0044444//cytoplasmic part;GO:0005737//cytoplasm;GO:0005622//intracellular;GO:0043229//intracellular organelle;GO:0005623//cell;GO:0044464//cell part;GO:0043231//intracellular membrane-bounded organelle;GO:0043226//organelle;GO:0005783//endoplasmic retic…	GO:0016874//ligase activity;GO:0001883//purine nucleoside binding;GO:0043168//anion binding;GO:0036094//small molecule binding;GO:1901363//heterocyclic compound binding;GO:0032550//purine ribonucleoside binding;GO:0005524//ATP binding;GO:0031957//very long-chain fatty acid-CoA ligase activity;GO:0035639//purine ribonucleoside triphosphate binding;GO:0030554//adenyl nucleotide binding;GO:0003824//…	GO:0009987//cellular process;GO:0009725//response to hormone;GO:0006732//coenzyme metabolic process;GO:0007275//multicellular organism development;GO:0035384//thioester biosynthetic process;GO:0032501//multicellular organismal process;GO:0071616//acyl-CoA biosynthetic process;GO:0044272//sulfur compound biosynthetic process;GO:0006082//organic acid metabolic process;GO:0044238//primary metabolic …
ENSG00000103742	0	48.822	0.001	0.232	7.85798	0.000174525	0.00478346	yes	IGDCC4	EAW77725.1 likely ortholog of mouse neighbor of Punc E11, isoform CRA_c [Homo sapiens]	-	-	-	-	GO:0016020//membrane;GO:0044425//membrane part;GO:0031224//intrinsic component of membrane	-	-
ENSG00000103888	38.762	612.182	0.228	3.09	3.7605	2.01247e-06	0.000155521	yes	CEMIP	cell migration inducing hyaluronidase 1 [Source:HGNC Symbol;Acc:HGNC:29213]	-	-	-	-	GO:0031410//cytoplasmic vesicle;GO:0016020//membrane;GO:0012505//endomembrane system;GO:0005622//intracellular;GO:0043231//intracellular membrane-bounded organelle;GO:0044464//cell part;GO:0005905//coated pit;GO:0030139//endocytic vesicle;GO:0043226//organelle;GO:0030662//coated vesicle membrane;GO:0098588//bounding membrane of organelle;GO:0031090//organelle membrane;GO:0005783//endoplasmic reti…	GO:0003824//catalytic activity;GO:0032050//clathrin heavy chain binding;GO:0016798//hydrolase activity, acting on glycosyl bonds;GO:0030276//clathrin binding;GO:0046923//ER retention sequence binding;GO:0004415//hyalurononglucosaminidase activity;GO:0005515//protein binding;GO:0005488//binding;GO:0004553//hydrolase activity, hydrolyzing O-glycosyl compounds;GO:0005048//signal sequence binding;GO:…	GO:0006024//glycosaminoglycan biosynthetic process;GO:0010524//positive regulation of calcium ion transport into cytosol;GO:0051174//regulation of phosphorus metabolic process;GO:0050954//sensory perception of mechanical stimulus;GO:1900020//positive regulation of protein kinase C activity;GO:0001934//positive regulation of protein phosphorylation;GO:0030212//hyaluronan metabolic process;GO:00446…
ENSG00000103994	11776.9	5374.13	46.848	17.066	-1.45686	0.00107158	0.0185232	yes	ZNF106	zinc finger protein 106 [Source:HGNC Symbol;Acc:HGNC:12886]	-	-	-	-	GO:0031974//membrane-enclosed lumen;GO:0043226//organelle;GO:0044451//nucleoplasm part;GO:0070013//intracellular organelle lumen;GO:0016607//nuclear speck;GO:0005730//nucleolus;GO:0044464//cell part;GO:0044444//cytoplasmic part;GO:0005654//nucleoplasm;GO:0005623//cell;GO:0043227//membrane-bounded organelle;GO:0043228//non-membrane-bounded organelle;GO:0016604//nuclear body;GO:0044428//nuclear par…	GO:0003723//RNA binding;GO:0003676//nucleic acid binding;GO:0097159//organic cyclic compound binding;GO:1901363//heterocyclic compound binding;GO:0046872//metal ion binding;GO:0017124//SH3 domain binding;GO:0005488//binding;GO:0019904//protein domain specific binding;GO:0043167//ion binding;GO:0005515//protein binding;GO:0043169//cation binding	GO:0044763//single-organism cellular process;GO:0071310//cellular response to organic substance;GO:0050794//regulation of cellular process;GO:0044700//single organism signaling;GO:0032870//cellular response to hormone stimulus;GO:0043434//response to peptide hormone;GO:1901652//response to peptide;GO:0009725//response to hormone;GO:0007165//signal transduction;GO:1901701//cellular response to oxy…
ENSG00000104067	10927	5450	55.37	23.728	-1.22251	0.00421856	0.0486453	yes	TJP1	tight junction protein 1 [Source:HGNC Symbol;Acc:HGNC:11827]	Human Diseases;Cellular Processes	Infectious diseases;Cellular community - eukaryotes	ko04530//Tight junction;ko04540//Gap junction;ko04520//Adherens junction;ko05132//Salmonella infection;ko05120//Epithelial cell signaling in Helicobacter pylori infection;ko05110//Vibrio cholerae infection	K05701	GO:0005622//intracellular;GO:0043296//apical junction complex;GO:0044459//plasma membrane part;GO:0005923//bicellular tight junction;GO:0098590//plasma membrane region;GO:0005856//cytoskeleton;GO:0015629//actin cytoskeleton;GO:0016323//basolateral plasma membrane;GO:0030054//cell junction;GO:0044464//cell part;GO:0043226//organelle;GO:0044430//cytoskeletal part;GO:0098589//membrane region;GO:0005…	GO:0005515//protein binding;GO:0005516//calmodulin binding;GO:0050839//cell adhesion molecule binding;GO:0045296//cadherin binding;GO:0005488//binding	GO:0007154//cell communication;GO:0048856//anatomical structure development;GO:0051716//cellular response to stimulus;GO:0065007//biological regulation;GO:0048468//cell development;GO:0060429//epithelium development;GO:0050789//regulation of biological process;GO:0034330//cell junction organization;GO:0061028//establishment of endothelial barrier;GO:0030154//cell differentiation;GO:0044767//singl…
ENSG00000104147	4.6	99.8	0.172	2.754	4.00105	4.40757e-06	0.000289409	yes	OIP5	Opa interacting protein 5 [Source:HGNC Symbol;Acc:HGNC:20300]	-	-	-	-	GO:0043231//intracellular membrane-bounded organelle;GO:0031974//membrane-enclosed lumen;GO:0044464//cell part;GO:0043226//organelle;GO:0043233//organelle lumen;GO:0044428//nuclear part;GO:0043227//membrane-bounded organelle;GO:0043228//non-membrane-bounded organelle;GO:0005829//cytosol;GO:0044444//cytoplasmic part;GO:0000775//chromosome, centromeric region;GO:0070013//intracellular organelle lum…	GO:0005515//protein binding;GO:0042802//identical protein binding;GO:0005488//binding;GO:0046872//metal ion binding;GO:0043167//ion binding;GO:0043169//cation binding	GO:0051301//cell division;GO:0007059//chromosome segregation;GO:0006323//DNA packaging;GO:0034508//centromere complex assembly;GO:0034080//CENP-A containing nucleosome assembly;GO:0007049//cell cycle;GO:0016568//chromatin modification;GO:0006333//chromatin assembly or disassembly;GO:0043486//histone exchange;GO:0034724//DNA replication-independent nucleosome organization;GO:0071824//protein-DNA c…
ENSG00000104237	127.378	14.036	1.002	0.076	-3.72074	0.00173209	0.0260013	yes	RP1	XP_016869210.1 PREDICTED: oxygen-regulated protein 1 isoform X1 [Homo sapiens]	-	-	-	-	GO:0044441//ciliary part;GO:0005856//cytoskeleton;GO:0031513//nonmotile primary cilium;GO:0015630//microtubule cytoskeleton;GO:0044424//intracellular part;GO:0005622//intracellular;GO:0005929//cilium;GO:0044422//organelle part;GO:0042995//cell projection;GO:0043228//non-membrane-bounded organelle;GO:0032991//macromolecular complex;GO:0097458//neuron part;GO:0043226//organelle;GO:0044463//cell pro…	GO:0015631//tubulin binding;GO:0005515//protein binding;GO:0005488//binding;GO:0008092//cytoskeletal protein binding	GO:0050794//regulation of cellular process;GO:0007165//signal transduction;GO:0044707//single-multicellular organism process;GO:0044700//single organism signaling;GO:0007154//cell communication;GO:0042462//eye photoreceptor cell development;GO:0000226//microtubule cytoskeleton organization;GO:0009888//tissue development;GO:0022008//neurogenesis;GO:0007423//sensory organ development;GO:0048592//ey…
ENSG00000104312	423.8	1781	7.19	23.678	1.71948	0.000195675	0.00521438	yes	RIPK2	receptor interacting serine/threonine kinase 2 [Source:HGNC Symbol;Acc:HGNC:10020]	Organismal Systems;Human Diseases	Immune system;Nervous system;Infectious diseases	ko05152//Tuberculosis;ko04722//Neurotrophin signaling pathway;ko04621//NOD-like receptor signaling pathway;ko05131//Shigellosis	K08846	GO:0005623//cell;GO:0044464//cell part;GO:0043232//intracellular non-membrane-bounded organelle;GO:0044444//cytoplasmic part;GO:0005622//intracellular;GO:0005829//cytosol;GO:0032991//macromolecular complex;GO:0044424//intracellular part;GO:0043228//non-membrane-bounded organelle;GO:0043229//intracellular organelle;GO:0005856//cytoskeleton;GO:0005737//cytoplasm;GO:0031982//vesicle;GO:0043226//orga…	GO:0003824//catalytic activity;GO:0005102//receptor binding;GO:0043167//ion binding;GO:0004672//protein kinase activity;GO:0019899//enzyme binding;GO:0032549//ribonucleoside binding;GO:0043168//anion binding;GO:0005524//ATP binding;GO:0005515//protein binding;GO:0004713//protein tyrosine kinase activity;GO:0004674//protein serine/threonine kinase activity;GO:0001883//purine nucleoside binding;GO:…	GO:0046651//lymphocyte proliferation;GO:0051707//response to other organism;GO:0034134//toll-like receptor 2 signaling pathway;GO:1901652//response to peptide;GO:0002825//regulation of T-helper 1 type immune response;GO:0002224//toll-like receptor signaling pathway;GO:0070663//regulation of leukocyte proliferation;GO:0018212//peptidyl-tyrosine modification;GO:0060760//positive regulation of respo…
ENSG00000104321	0.4	64.644	0.004	0.458	6.8392	1.28378e-06	0.000112664	yes	TRPA1	transient receptor potential cation channel subfamily A member 1 [Source:HGNC Symbol;Acc:HGNC:497]	Organismal Systems	Sensory system	ko04750//Inflammatory mediator regulation of TRP channels	K04984	GO:0044425//membrane part;GO:0031226//intrinsic component of plasma membrane;GO:0005623//cell;GO:0044459//plasma membrane part;GO:0032421//stereocilium bundle;GO:0098862//cluster of actin-based cell projections;GO:0016021//integral component of membrane;GO:0005887//integral component of plasma membrane;GO:0005886//plasma membrane;GO:0016020//membrane;GO:0031224//intrinsic component of membrane;GO…	GO:0005057//receptor signaling protein activity;GO:0005216//ion channel activity;GO:0097604//temperature-gated cation channel activity;GO:0046873//metal ion transmembrane transporter activity;GO:0022834//ligand-gated channel activity;GO:0022857//transmembrane transporter activity;GO:0060089//molecular transducer activity;GO:0005215//transporter activity;GO:0005488//binding;GO:0004872//receptor ac…	GO:0098660//inorganic ion transmembrane transport;GO:0098662//inorganic cation transmembrane transport;GO:0019725//cellular homeostasis;GO:0006812//cation transport;GO:0000302//response to reactive oxygen species;GO:0009593//detection of chemical stimulus;GO:0072511//divalent inorganic cation transport;GO:0019233//sensory perception of pain;GO:0009628//response to abiotic stimulus;GO:0050966//det…
ENSG00000104341	1676.2	5786.22	23.734	62.004	1.38541	0.00424268	0.048831	yes	LAPTM4B	AAO84265.1 lysosome-associated transmembrane protein 4 beta [Homo sapiens]	Cellular Processes	Transport and catabolism	ko04142//Lysosome	K12387	GO:0044464//cell part;GO:0005623//cell	GO:0005488//binding	GO:0051234//establishment of localization;GO:0051179//localization
ENSG00000104356	173.664	912.798	1.682	7.33	2.12364	0.000358408	0.00816776	yes	POP1	POP1 homolog, ribonuclease P/MRP subunit [Source:HGNC Symbol;Acc:HGNC:30129]	Genetic Information Processing	Translation	ko03013//RNA transport;ko03008//Ribosome biogenesis in eukaryotes	K01164	GO:1902555//endoribonuclease complex;GO:0005622//intracellular;GO:0031981//nuclear lumen;GO:0000172//ribonuclease MRP complex;GO:0043228//non-membrane-bounded organelle;GO:0043234//protein complex;GO:0070013//intracellular organelle lumen;GO:0005732//small nucleolar ribonucleoprotein complex;GO:0005730//nucleolus;GO:0005576//extracellular region;GO:0043233//organelle lumen;GO:0005634//nucleus;GO:…	GO:0016893//endonuclease activity, active with either ribo- or deoxyribonucleic acids and producing 5'-phosphomonoesters;GO:0016788//hydrolase activity, acting on ester bonds;GO:0004519//endonuclease activity;GO:0097159//organic cyclic compound binding;GO:0016787//hydrolase activity;GO:0016891//endoribonuclease activity, producing 5'-phosphomonoesters;GO:1901363//heterocyclic compound binding;GO:…	GO:0010467//gene expression;GO:0034655//nucleobase-containing compound catabolic process;GO:0046700//heterocycle catabolic process;GO:0044260//cellular macromolecule metabolic process;GO:0044248//cellular catabolic process;GO:0006396//RNA processing;GO:0016070//RNA metabolic process;GO:0001682//tRNA 5'-leader removal;GO:0016078//tRNA catabolic process;GO:0008152//metabolic process;GO:0090304//nuc…
ENSG00000104368	3350.8	934.2	53.038	12.598	-2.07383	7.52824e-05	0.00257824	yes	PLAT	plasminogen activator, tissue type [Source:HGNC Symbol;Acc:HGNC:9051]	Human Diseases;Organismal Systems	Immune system;Cancers	ko05202//Transcriptional misregulation in cancers;ko04610//Complement and coagulation cascades	K01343	GO:0065010//extracellular membrane-bounded organelle;GO:0044421//extracellular region part;GO:1903561//extracellular vesicle;GO:0005622//intracellular;GO:0012505//endomembrane system;GO:0043230//extracellular organelle;GO:0044464//cell part;GO:0005623//cell;GO:0070062//extracellular exosome;GO:0043227//membrane-bounded organelle;GO:0031410//cytoplasmic vesicle;GO:0031982//vesicle;GO:0043231//intr…	GO:0003824//catalytic activity;GO:0005488//binding;GO:0005515//protein binding;GO:0017171//serine hydrolase activity;GO:0004252//serine-type endopeptidase activity;GO:0004175//endopeptidase activity;GO:0051219//phosphoprotein binding;GO:0016787//hydrolase activity;GO:0008233//peptidase activity;GO:0005102//receptor binding;GO:0008236//serine-type peptidase activity;GO:0070011//peptidase activity,…	GO:0006950//response to stress;GO:0007596//blood coagulation;GO:0016477//cell migration;GO:0051674//localization of cell;GO:0044763//single-organism cellular process;GO:0016485//protein processing;GO:0009892//negative regulation of metabolic process;GO:0044707//single-multicellular organism process;GO:0007154//cell communication;GO:0031324//negative regulation of cellular metabolic process;GO:001…
ENSG00000104415	112.6	1115.4	1	7.094	2.8266	8.58486e-06	0.000467785	yes	WISP1	WNT1 inducible signaling pathway protein 1 [Source:HGNC Symbol;Acc:HGNC:12769]	-	-	-	-	GO:0044444//cytoplasmic part;GO:0005737//cytoplasm;GO:0005615//extracellular space;GO:0031012//extracellular matrix;GO:0044424//intracellular part;GO:0005623//cell;GO:0005622//intracellular;GO:0044421//extracellular region part;GO:0044464//cell part;GO:0005829//cytosol;GO:0005576//extracellular region	GO:0050839//cell adhesion molecule binding;GO:0032403//protein complex binding;GO:0008201//heparin binding;GO:0044877//macromolecular complex binding;GO:0005520//insulin-like growth factor binding;GO:0005539//glycosaminoglycan binding;GO:0005178//integrin binding;GO:0005515//protein binding;GO:0019838//growth factor binding;GO:0097367//carbohydrate derivative binding;GO:0005488//binding;GO:004316…	GO:0023052//signaling;GO:0050896//response to stimulus;GO:0050789//regulation of biological process;GO:0040008//regulation of growth;GO:0009987//cellular process;GO:0007166//cell surface receptor signaling pathway;GO:0051128//regulation of cellular component organization;GO:0051716//cellular response to stimulus;GO:0001558//regulation of cell growth;GO:0050794//regulation of cellular process;GO:0…
ENSG00000104522	588.076	2434.42	18.412	61.688	1.74434	0.000281668	0.00685542	yes	TSTA3	XP_011793454.1 PREDICTED: GDP-L-fucose synthase isoform X1 [Colobus angolensis palliatus]	-	-	-	-	GO:0005623//cell;GO:0005622//intracellular;GO:0031988//membrane-bounded vesicle;GO:0044464//cell part;GO:0043226//organelle;GO:0044424//intracellular part;GO:0031982//vesicle;GO:0043227//membrane-bounded organelle	GO:0016616//oxidoreductase activity, acting on the CH-OH group of donors, NAD or NADP as acceptor;GO:0016491//oxidoreductase activity;GO:0016614//oxidoreductase activity, acting on CH-OH group of donors;GO:0003824//catalytic activity;GO:0048037//cofactor binding;GO:0005488//binding	GO:1901360//organic cyclic compound metabolic process;GO:0009987//cellular process;GO:0034654//nucleobase-containing compound biosynthetic process;GO:0009226//nucleotide-sugar biosynthetic process;GO:0009058//biosynthetic process;GO:0008152//metabolic process;GO:0034641//cellular nitrogen compound metabolic process;GO:0046483//heterocycle metabolic process;GO:1901362//organic cyclic compound bios…
ENSG00000104738	1001.8	3847.6	10.82	30.55	1.49747	0.00344447	0.0425985	yes	MCM4	minichromosome maintenance complex component 4 [Source:HGNC Symbol;Acc:HGNC:6947]	Cellular Processes;Genetic Information Processing	Cell growth and death;Replication and repair	ko04110//Cell cycle;ko03030//DNA replication	K02212	GO:0044424//intracellular part;GO:0016020//membrane;GO:0031981//nuclear lumen;GO:0044428//nuclear part;GO:0043229//intracellular organelle;GO:0043228//non-membrane-bounded organelle;GO:0043227//membrane-bounded organelle;GO:0044422//organelle part;GO:0043233//organelle lumen;GO:0005622//intracellular;GO:0031974//membrane-enclosed lumen;GO:0000781//chromosome, telomeric region;GO:0005634//nucleus;…	GO:0000166//nucleotide binding;GO:0003676//nucleic acid binding;GO:0016787//hydrolase activity;GO:0017111//nucleoside-triphosphatase activity;GO:0097159//organic cyclic compound binding;GO:0032550//purine ribonucleoside binding;GO:0042623//ATPase activity, coupled;GO:0008026//ATP-dependent helicase activity;GO:0016817//hydrolase activity, acting on acid anhydrides;GO:0016462//pyrophosphatase acti…	GO:1903047//mitotic cell cycle process;GO:0008152//metabolic process;GO:0044699//single-organism process;GO:0000278//mitotic cell cycle;GO:0006270//DNA replication initiation;GO:0044238//primary metabolic process;GO:0006261//DNA-dependent DNA replication;GO:0006268//DNA unwinding involved in DNA replication;GO:0009059//macromolecule biosynthetic process;GO:0006259//DNA metabolic process;GO:007110…
ENSG00000104888	118	9.4	1.508	0.11	-3.77706	0.000185153	0.00502943	yes	SLC17A7	solute carrier family 17 member 7 [Source:HGNC Symbol;Acc:HGNC:16704]	Organismal Systems;Human Diseases	Nervous system;Substance dependence	ko04724//Glutamatergic synapse;ko04723//Retrograde endocannabinoid signaling;ko04721//Synaptic vesicle cycle;ko05033//Nicotine addiction	K12302	GO:0005622//intracellular;GO:0044433//cytoplasmic vesicle part;GO:0044422//organelle part;GO:0016023//cytoplasmic, membrane-bounded vesicle;GO:0030133//transport vesicle;GO:0016021//integral component of membrane;GO:0098793//presynapse;GO:0030658//transport vesicle membrane;GO:0043226//organelle;GO:0031224//intrinsic component of membrane;GO:0031988//membrane-bounded vesicle;GO:0043005//neuron pr…	GO:0022834//ligand-gated channel activity;GO:0015171//amino acid transmembrane transporter activity;GO:0015296//anion:cation symporter activity;GO:0005253//anion channel activity;GO:0046873//metal ion transmembrane transporter activity;GO:0005436//sodium:phosphate symporter activity;GO:0015319//sodium:inorganic phosphate symporter activity;GO:0022892//substrate-specific transporter activity;GO:00…	GO:0051049//regulation of transport;GO:0030641//regulation of cellular pH;GO:0051452//intracellular pH reduction;GO:2000369//regulation of clathrin-mediated endocytosis;GO:0071705//nitrogen compound transport;GO:0055082//cellular chemical homeostasis;GO:0071840//cellular component organization or biogenesis;GO:0006873//cellular ion homeostasis;GO:0060627//regulation of vesicle-mediated transport;…
ENSG00000104951	30.6	490.238	0.608	6.61	3.44251	6.50271e-05	0.00232853	yes	-	-	-	-	-	-	-	-	-
ENSG00000105011	32.6	490.404	0.724	7.998	3.46558	2.4137e-08	5.37053e-06	yes	ASF1B	anti-silencing function 1B histone chaperone [Source:HGNC Symbol;Acc:HGNC:20996]	-	-	-	-	GO:0000790//nuclear chromatin;GO:0043229//intracellular organelle;GO:0005634//nucleus;GO:0005694//chromosome;GO:0031981//nuclear lumen;GO:0044454//nuclear chromosome part;GO:0005623//cell;GO:0043227//membrane-bounded organelle;GO:0044446//intracellular organelle part;GO:0044424//intracellular part;GO:0043233//organelle lumen;GO:0005622//intracellular;GO:0044428//nuclear part;GO:0032991//macromole…	GO:0005515//protein binding;GO:0042393//histone binding;GO:0005488//binding	GO:0034724//DNA replication-independent nucleosome organization;GO:0022607//cellular component assembly;GO:0071840//cellular component organization or biogenesis;GO:0007283//spermatogenesis;GO:0044085//cellular component biogenesis;GO:0006333//chromatin assembly or disassembly;GO:0034622//cellular macromolecular complex assembly;GO:0044703//multi-organism reproductive process;GO:0001835//blastocy…
ENSG00000105141	30	1605	0.336	17.826	5.72938	0.00046763	0.00994885	yes	CASP14	caspase 14 [Source:HGNC Symbol;Acc:HGNC:1502]	-	-	-	-	GO:0044444//cytoplasmic part;GO:0043226//organelle;GO:0005623//cell;GO:0044424//intracellular part;GO:0044430//cytoskeletal part;GO:0044446//intracellular organelle part;GO:0043229//intracellular organelle;GO:0044464//cell part;GO:0005829//cytosol;GO:0005737//cytoplasm;GO:0043227//membrane-bounded organelle;GO:0005622//intracellular;GO:0043228//non-membrane-bounded organelle;GO:0005634//nucleus;G…	GO:0003824//catalytic activity;GO:0005515//protein binding;GO:0004175//endopeptidase activity;GO:0004197//cysteine-type endopeptidase activity;GO:0008234//cysteine-type peptidase activity;GO:0070011//peptidase activity, acting on L-amino acid peptides;GO:0016787//hydrolase activity;GO:0097153//cysteine-type endopeptidase activity involved in apoptotic process;GO:0008233//peptidase activity;GO:000…	GO:0019538//protein metabolic process;GO:0008630//intrinsic apoptotic signaling pathway in response to DNA damage;GO:0048731//system development;GO:0071704//organic substance metabolic process;GO:0008544//epidermis development;GO:0031424//keratinization;GO:0044238//primary metabolic process;GO:0044767//single-organism developmental process;GO:0050789//regulation of biological process;GO:0007154//…
ENSG00000105173	22.188	249.604	0.5	3.916	2.96938	0.000545115	0.0112563	yes	CCNE1	cyclin E1 [Source:HGNC Symbol;Acc:HGNC:1589]	Cellular Processes;Human Diseases;Environmental Information Processing	Infectious diseases;Cell growth and death;Signal transduction;Cancers	ko04151//PI3K-Akt signaling pathway;ko05200//Pathways in cancer;ko05203//Viral carcinogenesis;ko05161//Hepatitis B;ko04110//Cell cycle;ko05206//MicroRNAs in cancer;ko04114//Oocyte meiosis;ko05162//Measles;ko05215//Prostate cancer;ko04115//p53 signaling pathway;ko05222//Small cell lung cancer	K06626	GO:0043234//protein complex;GO:1990234//transferase complex;GO:0043233//organelle lumen;GO:0031981//nuclear lumen;GO:1902554//serine/threonine protein kinase complex;GO:1902494//catalytic complex;GO:0044446//intracellular organelle part;GO:1902911//protein kinase complex;GO:0044428//nuclear part;GO:0005815//microtubule organizing center;GO:0005829//cytosol;GO:0032991//macromolecular complex;GO:00…	GO:0016773//phosphotransferase activity, alcohol group as acceptor;GO:0016301//kinase activity;GO:0004674//protein serine/threonine kinase activity;GO:0019899//enzyme binding;GO:0016772//transferase activity, transferring phosphorus-containing groups;GO:0004693//cyclin-dependent protein serine/threonine kinase activity;GO:0019900//kinase binding;GO:0035257//nuclear hormone receptor binding;GO:001…	GO:0042127//regulation of cell proliferation;GO:1902806//regulation of cell cycle G1/S phase transition;GO:0071383//cellular response to steroid hormone stimulus;GO:0044260//cellular macromolecule metabolic process;GO:0065007//biological regulation;GO:0050789//regulation of biological process;GO:0009890//negative regulation of biosynthetic process;GO:0031327//negative regulation of cellular biosy…
ENSG00000105426	2010.46	568.22	11.87	3.058	-1.95666	0.00114295	0.019444	yes	PTPRS	XP_016882558.1 PREDICTED: receptor-type tyrosine-protein phosphatase S isoform X4 [Homo sapiens]	-	-	-	-	GO:0016021//integral component of membrane;GO:0044425//membrane part;GO:0031224//intrinsic component of membrane;GO:0043226//organelle;GO:0031982//vesicle;GO:0016020//membrane;GO:0031988//membrane-bounded vesicle;GO:0043227//membrane-bounded organelle	GO:0003824//catalytic activity;GO:0004721//phosphoprotein phosphatase activity;GO:0005488//binding;GO:0016788//hydrolase activity, acting on ester bonds;GO:0016791//phosphatase activity;GO:0004725//protein tyrosine phosphatase activity;GO:0016787//hydrolase activity;GO:0042578//phosphoric ester hydrolase activity	GO:0048513//animal organ development;GO:0032502//developmental process;GO:0007417//central nervous system development;GO:0006464//cellular protein modification process;GO:0048731//system development;GO:0044237//cellular metabolic process;GO:0043170//macromolecule metabolic process;GO:0071840//cellular component organization or biogenesis;GO:0006796//phosphate-containing compound metabolic process…
ENSG00000105519	138.2	615.004	1.61	6.014	1.90126	0.00317472	0.0399388	yes	CAPS	calcyphosine [Source:HGNC Symbol;Acc:HGNC:1487]	-	-	-	-	GO:0031982//vesicle;GO:0043226//organelle;GO:0005737//cytoplasm;GO:0005623//cell;GO:0005622//intracellular;GO:0044464//cell part;GO:0044424//intracellular part	GO:0005509//calcium ion binding;GO:0005488//binding;GO:0046872//metal ion binding;GO:0043167//ion binding;GO:0043169//cation binding	GO:0023052//signaling;GO:0065007//biological regulation;GO:0009987//cellular process;GO:0007154//cell communication;GO:0050794//regulation of cellular process;GO:0044699//single-organism process;GO:0007165//signal transduction;GO:0044700//single organism signaling;GO:0035556//intracellular signal transduction;GO:0051716//cellular response to stimulus;GO:0044763//single-organism cellular process;G…
ENSG00000105538	664.2	154.222	7.104	1.642	-2.11318	0.00230327	0.0320212	yes	RASIP1	Ras interacting protein 1 [Source:HGNC Symbol;Acc:HGNC:24716]	-	-	-	-	GO:0005623//cell;GO:0032991//macromolecular complex;GO:0044446//intracellular organelle part;GO:0005911//cell-cell junction;GO:0044464//cell part;GO:0012505//endomembrane system;GO:0005795//Golgi stack;GO:0031984//organelle subcompartment;GO:0043229//intracellular organelle;GO:0043226//organelle;GO:0044431//Golgi apparatus part;GO:0043231//intracellular membrane-bounded organelle;GO:0030054//cell…	GO:0005515//protein binding;GO:0019899//enzyme binding;GO:0042803//protein homodimerization activity;GO:0051020//GTPase binding;GO:0005488//binding;GO:0042802//identical protein binding;GO:0046983//protein dimerization activity	GO:0048856//anatomical structure development;GO:0032502//developmental process;GO:0033623//regulation of integrin activation;GO:0071901//negative regulation of protein serine/threonine kinase activity;GO:0032268//regulation of cellular protein metabolic process;GO:0009894//regulation of catabolic process;GO:0023052//signaling;GO:0080090//regulation of primary metabolic process;GO:0072359//circula…
ENSG00000105664	54.2	678.8	0.954	9.09	3.25222	0.000535175	0.0110886	yes	COMP	cartilage oligomeric matrix protein [Source:HGNC Symbol;Acc:HGNC:2227]	Environmental Information Processing;Human Diseases;Cellular Processes	Cellular community - eukaryotes;Signaling molecules and interaction;Transport and catabolism;Signal transduction;Infectious diseases	ko04151//PI3K-Akt signaling pathway;ko04510//Focal adhesion;ko04145//Phagosome;ko04512//ECM-receptor interaction;ko05144//Malaria	K04659	GO:0005576//extracellular region	GO:0005509//calcium ion binding;GO:0046872//metal ion binding;GO:0043167//ion binding;GO:0005488//binding;GO:0043169//cation binding	GO:0007155//cell adhesion;GO:0022610//biological adhesion
ENSG00000105669	576.798	1718.6	21.192	50.92	1.26471	0.00207253	0.0297212	yes	COPE	coatomer protein complex subunit epsilon [Source:HGNC Symbol;Acc:HGNC:2234]	-	-	-	-	GO:0016023//cytoplasmic, membrane-bounded vesicle;GO:0030135//coated vesicle;GO:0044464//cell part;GO:0005794//Golgi apparatus;GO:0005798//Golgi-associated vesicle;GO:0031981//nuclear lumen;GO:0031982//vesicle;GO:0030137//COPI-coated vesicle;GO:0005623//cell;GO:0044431//Golgi apparatus part;GO:0031974//membrane-enclosed lumen;GO:0044424//intracellular part;GO:0005634//nucleus;GO:0043233//organell…	GO:0005198//structural molecule activity	GO:1902582//single-organism intracellular transport;GO:0016192//vesicle-mediated transport;GO:0006890//retrograde vesicle-mediated transport, Golgi to ER;GO:0051179//localization;GO:0044765//single-organism transport;GO:0051641//cellular localization;GO:0046907//intracellular transport;GO:0044699//single-organism process;GO:0051234//establishment of localization;GO:0006810//transport;GO:1902578//…
ENSG00000105677	398.2	1188.6	17.668	43.424	1.29735	0.00437926	0.0498995	yes	TMEM147	transmembrane protein 147 [Source:HGNC Symbol;Acc:HGNC:30414]	-	-	-	-	GO:0044422//organelle part;GO:0043229//intracellular organelle;GO:0031224//intrinsic component of membrane;GO:0044444//cytoplasmic part;GO:0044464//cell part;GO:0043226//organelle;GO:0005623//cell;GO:0044425//membrane part;GO:0098588//bounding membrane of organelle;GO:0005622//intracellular;GO:0005783//endoplasmic reticulum;GO:0043231//intracellular membrane-bounded organelle;GO:0012505//endomemb…	GO:0005515//protein binding;GO:0005488//binding	-
ENSG00000105699	546.382	1947.24	9.134	28.348	1.63393	0.000379325	0.00855675	yes	LSR	lipolysis stimulated lipoprotein receptor [Source:HGNC Symbol;Acc:HGNC:29572]	-	-	-	-	GO:0034361//very-low-density lipoprotein particle;GO:0005576//extracellular region;GO:0070062//extracellular exosome;GO:0005623//cell;GO:0016020//membrane;GO:0032991//macromolecular complex;GO:0005886//plasma membrane;GO:0043227//membrane-bounded organelle;GO:0043230//extracellular organelle;GO:0042627//chylomicron;GO:0044425//membrane part;GO:0032994//protein-lipid complex;GO:1903561//extracellu…	-	GO:0048732//gland development;GO:0007275//multicellular organism development;GO:0032502//developmental process;GO:0044707//single-multicellular organism process;GO:0061008//hepaticobiliary system development;GO:0048731//system development;GO:0048513//animal organ development;GO:0044767//single-organism developmental process;GO:0048856//anatomical structure development;GO:0032501//multicellular or…
ENSG00000105784	86.912	6.756	0.88	0.052	-4.08092	0.000227808	0.0058569	yes	RUNDC3B	RUN domain containing 3B [Source:HGNC Symbol;Acc:HGNC:30286]	-	-	-	-	-	-	-
ENSG00000105792	137.776	39.562	1.578	0.332	-2.24884	0.00160574	0.024798	yes	CFAP69	NP_001153610.1 cilia- and flagella-associated protein 69 isoform 2 [Homo sapiens]	-	-	-	-	-	-	-
ENSG00000105808	1430.08	428.628	9.288	2.522	-1.8808	0.0042762	0.0491469	yes	RASA4	NP_008920.5 ras GTPase-activating protein 4 isoform 1 [Homo sapiens]	Environmental Information Processing	Signal transduction	ko04014//Ras signaling pathway	K17630	-	-	-
ENSG00000105825	1913.2	174.4	49.96	2.258	-4.46766	9.42501e-05	0.00306024	yes	TFPI2	tissue factor pathway inhibitor 2 [Source:HGNC Symbol;Acc:HGNC:11761]	-	-	-	-	GO:0005615//extracellular space;GO:0031012//extracellular matrix;GO:0044421//extracellular region part;GO:0005576//extracellular region	GO:0004867//serine-type endopeptidase inhibitor activity;GO:0004866//endopeptidase inhibitor activity;GO:0030414//peptidase inhibitor activity;GO:0004857//enzyme inhibitor activity;GO:0005201//extracellular matrix structural constituent;GO:0061135//endopeptidase regulator activity;GO:0098772//molecular function regulator;GO:0061134//peptidase regulator activity;GO:0030234//enzyme regulator activi…	GO:0009611//response to wounding;GO:0050896//response to stimulus;GO:0010605//negative regulation of macromolecule metabolic process;GO:0032268//regulation of cellular protein metabolic process;GO:0044092//negative regulation of molecular function;GO:0050789//regulation of biological process;GO:0032501//multicellular organismal process;GO:0044707//single-multicellular organism process;GO:0048523/…
ENSG00000105894	3497.6	483	89.66	9.266	-3.27445	0.00095633	0.0171482	yes	PTN	pleiotrophin [Source:HGNC Symbol;Acc:HGNC:9630]	-	-	-	-	GO:0005622//intracellular;GO:0005578//proteinaceous extracellular matrix;GO:0012505//endomembrane system;GO:0005623//cell;GO:0045202//synapse;GO:0031594//neuromuscular junction;GO:0048471//perinuclear region of cytoplasm;GO:0043227//membrane-bounded organelle;GO:0044444//cytoplasmic part;GO:0044420//extracellular matrix component;GO:0043229//intracellular organelle;GO:0043231//intracellular membr…	GO:0035373//chondroitin sulfate proteoglycan binding;GO:0043168//anion binding;GO:0019901//protein kinase binding;GO:0019208//phosphatase regulator activity;GO:0019212//phosphatase inhibitor activity;GO:0035374//chondroitin sulfate binding;GO:0097367//carbohydrate derivative binding;GO:0004864//protein phosphatase inhibitor activity;GO:0019899//enzyme binding;GO:0019838//growth factor binding;GO:…	GO:0010811//positive regulation of cell-substrate adhesion;GO:0050794//regulation of cellular process;GO:0060284//regulation of cell development;GO:0033993//response to lipid;GO:0048167//regulation of synaptic plasticity;GO:0050896//response to stimulus;GO:0032570//response to progesterone;GO:0045664//regulation of neuron differentiation;GO:0050793//regulation of developmental process;GO:0065008/…
ENSG00000105967	328.892	1721.83	2.202	8.336	1.92054	0.00110865	0.0190022	yes	TFEC	BAH13493.1 unnamed protein product [Homo sapiens]	-	-	-	-	GO:0043231//intracellular membrane-bounded organelle;GO:0044424//intracellular part;GO:0005623//cell;GO:0044464//cell part;GO:0043226//organelle;GO:0043227//membrane-bounded organelle;GO:0043229//intracellular organelle;GO:0005622//intracellular	GO:0005515//protein binding;GO:0097159//organic cyclic compound binding;GO:0005488//binding;GO:1901363//heterocyclic compound binding;GO:0003712//transcription cofactor activity;GO:0001071//nucleic acid binding transcription factor activity;GO:0003676//nucleic acid binding;GO:0000988//transcription factor activity, protein binding;GO:0000989//transcription factor activity, transcription factor bi…	GO:0009889//regulation of biosynthetic process;GO:0065007//biological regulation;GO:1902679//negative regulation of RNA biosynthetic process;GO:0009892//negative regulation of metabolic process;GO:0050794//regulation of cellular process;GO:0044237//cellular metabolic process;GO:0071704//organic substance metabolic process;GO:2001141//regulation of RNA biosynthetic process;GO:0006950//response to …
ENSG00000105971	4760	1017.4	58.082	10.73	-2.43644	0.000165253	0.00459836	yes	CAV2	caveolin 2 [Source:HGNC Symbol;Acc:HGNC:1528]	Cellular Processes;Human Diseases	Cancers;Transport and catabolism;Cellular community - eukaryotes;Infectious diseases	ko04144//Endocytosis;ko04510//Focal adhesion;ko05205//Proteoglycans in cancer;ko05100//Bacterial invasion of epithelial cells	K12958	GO:0005886//plasma membrane;GO:0098805//whole membrane;GO:0044422//organelle part;GO:0005794//Golgi apparatus;GO:0005623//cell;GO:0042383//sarcolemma;GO:0043227//membrane-bounded organelle;GO:0032991//macromolecular complex;GO:0044425//membrane part;GO:0098590//plasma membrane region;GO:0044464//cell part;GO:0005737//cytoplasm;GO:0044433//cytoplasmic vesicle part;GO:0019898//extrinsic component o…	GO:0019900//kinase binding;GO:0019901//protein kinase binding;GO:0046982//protein heterodimerization activity;GO:0042803//protein homodimerization activity;GO:0005515//protein binding;GO:0005488//binding;GO:0032947//protein complex scaffold;GO:0042802//identical protein binding;GO:0030674//protein binding, bridging;GO:0005198//structural molecule activity;GO:0046983//protein dimerization activity…	GO:0042127//regulation of cell proliferation;GO:0007346//regulation of mitotic cell cycle;GO:0060159//regulation of dopamine receptor signaling pathway;GO:0006897//endocytosis;GO:0019065//receptor-mediated endocytosis of virus by host cell;GO:0044700//single organism signaling;GO:1901653//cellular response to peptide;GO:0032501//multicellular organismal process;GO:0007517//muscle organ developmen…
ENSG00000105974	12461.4	1661.19	151.756	17.092	-3.15036	6.3409e-06	0.000379498	yes	CAV1	caveolin 1 [Source:HGNC Symbol;Acc:HGNC:1527]	Human Diseases;Cellular Processes	Cardiovascular diseases;Infectious diseases;Cellular community - eukaryotes;Transport and catabolism;Cancers	ko04144//Endocytosis;ko04510//Focal adhesion;ko05205//Proteoglycans in cancer;ko05100//Bacterial invasion of epithelial cells;ko05416//Viral myocarditis	K06278	GO:0034098//VCP-NPL4-UFD1 AAA ATPase complex;GO:0043234//protein complex;GO:0044422//organelle part;GO:0031090//organelle membrane;GO:0031988//membrane-bounded vesicle;GO:0042383//sarcolemma;GO:0044425//membrane part;GO:0031226//intrinsic component of plasma membrane;GO:0098796//membrane protein complex;GO:0044431//Golgi apparatus part;GO:0005912//adherens junction;GO:0044424//intracellular part;…	GO:0008047//enzyme activator activity;GO:0050998//nitric-oxide synthase binding;GO:0061134//peptidase regulator activity;GO:0016504//peptidase activator activity;GO:0016247//channel regulator activity;GO:0070320//inward rectifier potassium channel inhibitor activity;GO:0097159//organic cyclic compound binding;GO:0044325//ion channel binding;GO:0016248//channel inhibitor activity;GO:0098772//molec…	GO:0051093//negative regulation of developmental process;GO:0051129//negative regulation of cellular component organization;GO:0003013//circulatory system process;GO:0016050//vesicle organization;GO:0002684//positive regulation of immune system process;GO:0051051//negative regulation of transport;GO:0010243//response to organonitrogen compound;GO:1903598//positive regulation of gap junction assem…
ENSG00000105996	87	18.2	2.048	0.338	-2.59912	0.00289261	0.0374215	yes	HOXA2	homeobox A2 [Source:HGNC Symbol;Acc:HGNC:5103]	-	-	-	-	GO:0043226//organelle;GO:0043229//intracellular organelle;GO:0005634//nucleus;GO:0005623//cell;GO:0044424//intracellular part;GO:0005622//intracellular;GO:0043227//membrane-bounded organelle;GO:0043231//intracellular membrane-bounded organelle;GO:0044464//cell part	GO:0097159//organic cyclic compound binding;GO:0001159//core promoter proximal region DNA binding;GO:1990837//sequence-specific double-stranded DNA binding;GO:0000978//RNA polymerase II core promoter proximal region sequence-specific DNA binding;GO:0000981//RNA polymerase II transcription factor activity, sequence-specific DNA binding;GO:0044212//transcription regulatory region DNA binding;GO:000…	GO:0030030//cell projection organization;GO:0045944//positive regulation of transcription from RNA polymerase II promoter;GO:0021658//rhombomere 3 morphogenesis;GO:0007389//pattern specification process;GO:0051093//negative regulation of developmental process;GO:0007411//axon guidance;GO:1904888//cranial skeletal system development;GO:0048523//negative regulation of cellular process;GO:0048568//e…
ENSG00000106004	334	73.8	9.236	1.57	-2.5565	0.000240112	0.00609803	yes	HOXA5	homeobox A5 [Source:HGNC Symbol;Acc:HGNC:5106]	-	-	-	-	GO:0005623//cell;GO:0043229//intracellular organelle;GO:0043227//membrane-bounded organelle;GO:0044464//cell part;GO:0043231//intracellular membrane-bounded organelle;GO:0005622//intracellular;GO:0005634//nucleus;GO:0043226//organelle;GO:0044424//intracellular part	GO:0005488//binding;GO:0035326//enhancer binding;GO:0001012//RNA polymerase II regulatory region DNA binding;GO:0000980//RNA polymerase II distal enhancer sequence-specific DNA binding;GO:0000978//RNA polymerase II core promoter proximal region sequence-specific DNA binding;GO:0003676//nucleic acid binding;GO:0001228//transcriptional activator activity, RNA polymerase II transcription regulatory …	GO:0042981//regulation of apoptotic process;GO:0045935//positive regulation of nucleobase-containing compound metabolic process;GO:2000181//negative regulation of blood vessel morphogenesis;GO:0060536//cartilage morphogenesis;GO:0010870//positive regulation of receptor biosynthetic process;GO:0007267//cell-cell signaling;GO:0002065//columnar/cuboidal epithelial cell differentiation;GO:0060255//re…
ENSG00000106018	112.6	12	1.2	0.1	-3.58496	0.000629556	0.0126563	yes	VIPR2	vasoactive intestinal peptide receptor 2 [Source:HGNC Symbol;Acc:HGNC:12695]	Environmental Information Processing	Signal transduction;Signaling molecules and interaction	ko04080//Neuroactive ligand-receptor interaction;ko04024//cAMP signaling pathway	K04590	GO:0044464//cell part;GO:0031224//intrinsic component of membrane;GO:0044459//plasma membrane part;GO:0031226//intrinsic component of plasma membrane;GO:0005887//integral component of plasma membrane;GO:0005886//plasma membrane;GO:0005623//cell;GO:0071944//cell periphery;GO:0044425//membrane part;GO:0016021//integral component of membrane;GO:0016020//membrane	GO:0004872//receptor activity;GO:0099600//transmembrane receptor activity;GO:0060089//molecular transducer activity;GO:0038023//signaling receptor activity;GO:0004871//signal transducer activity;GO:0033218//amide binding;GO:0005488//binding;GO:0004930//G-protein coupled receptor activity;GO:0042562//hormone binding;GO:0004999//vasoactive intestinal polypeptide receptor activity;GO:0008528//G-prot…	GO:0007186//G-protein coupled receptor signaling pathway;GO:0080090//regulation of primary metabolic process;GO:0031279//regulation of cyclase activity;GO:0019220//regulation of phosphate metabolic process;GO:0048518//positive regulation of biological process;GO:1900371//regulation of purine nucleotide biosynthetic process;GO:0031325//positive regulation of cellular metabolic process;GO:0044763//…
ENSG00000106153	896.4	3108.6	41.878	119.996	1.51872	0.00019965	0.0052971	yes	CHCHD2	coiled-coil-helix-coiled-coil-helix domain containing 2 [Source:HGNC Symbol;Acc:HGNC:21645]	-	-	-	-	GO:0044464//cell part;GO:0043226//organelle;GO:0005622//intracellular;GO:0044446//intracellular organelle part;GO:0005739//mitochondrion;GO:0044422//organelle part;GO:0044444//cytoplasmic part;GO:0043231//intracellular membrane-bounded organelle;GO:0031970//organelle envelope lumen;GO:0043229//intracellular organelle;GO:0043227//membrane-bounded organelle;GO:0031974//membrane-enclosed lumen;GO:00…	GO:1901363//heterocyclic compound binding;GO:0003677//DNA binding;GO:0097159//organic cyclic compound binding;GO:0005515//protein binding;GO:0005488//binding;GO:0008134//transcription factor binding;GO:0043565//sequence-specific DNA binding;GO:0003676//nucleic acid binding	GO:0051171//regulation of nitrogen compound metabolic process;GO:1903506//regulation of nucleic acid-templated transcription;GO:0010628//positive regulation of gene expression;GO:0006357//regulation of transcription from RNA polymerase II promoter;GO:0050794//regulation of cellular process;GO:0016043//cellular component organization;GO:0031328//positive regulation of cellular biosynthetic process…
ENSG00000106266	256.11	846.932	2.276	6.096	1.42136	0.00281526	0.0367493	yes	SNX8	XP_011513631.1 PREDICTED: sorting nexin-8 isoform X1 [Homo sapiens]	-	-	-	-	-	-	-
ENSG00000106268	31.2	200.2	1.738	8.354	2.26504	0.00241909	0.0332241	yes	NUDT1	nudix hydrolase 1 [Source:HGNC Symbol;Acc:HGNC:8048]	-	-	-	-	-	GO:0008413//8-oxo-7,8-dihydroguanosine triphosphate pyrophosphatase activity;GO:0016787//hydrolase activity;GO:0003824//catalytic activity;GO:0047429//nucleoside-triphosphate diphosphatase activity;GO:0016818//hydrolase activity, acting on acid anhydrides, in phosphorus-containing anhydrides;GO:0016817//hydrolase activity, acting on acid anhydrides;GO:0016462//pyrophosphatase activity	GO:0006974//cellular response to DNA damage stimulus;GO:0006950//response to stress;GO:0043170//macromolecule metabolic process;GO:0090304//nucleic acid metabolic process;GO:0033554//cellular response to stress;GO:0044238//primary metabolic process;GO:0051716//cellular response to stimulus;GO:0044710//single-organism metabolic process;GO:0071704//organic substance metabolic process;GO:0009987//ce…
ENSG00000106462	113.75	1222.71	2.104	15.272	2.85968	7.87903e-07	7.77426e-05	yes	-	-	-	-	-	-	-	-	-
ENSG00000106511	1397.8	66.4	20.576	0.848	-4.60075	1.82066e-06	0.000146919	yes	MEOX2	mesenchyme homeobox 2 [Source:HGNC Symbol;Acc:HGNC:7014]	-	-	-	-	GO:0044424//intracellular part;GO:0005623//cell;GO:0043233//organelle lumen;GO:0044422//organelle part;GO:0070013//intracellular organelle lumen;GO:0043226//organelle;GO:0031981//nuclear lumen;GO:0043231//intracellular membrane-bounded organelle;GO:0005654//nucleoplasm;GO:0043229//intracellular organelle;GO:0016604//nuclear body;GO:0016607//nuclear speck;GO:0044464//cell part;GO:0005622//intracel…	GO:0005515//protein binding;GO:0044212//transcription regulatory region DNA binding;GO:1990837//sequence-specific double-stranded DNA binding;GO:0001228//transcriptional activator activity, RNA polymerase II transcription regulatory region sequence-specific binding;GO:0001071//nucleic acid binding transcription factor activity;GO:0000980//RNA polymerase II distal enhancer sequence-specific DNA bi…	GO:0045935//positive regulation of nucleobase-containing compound metabolic process;GO:0001944//vasculature development;GO:0051239//regulation of multicellular organismal process;GO:0014706//striated muscle tissue development;GO:2000145//regulation of cell motility;GO:0048522//positive regulation of cellular process;GO:0051173//positive regulation of nitrogen compound metabolic process;GO:0009952…
ENSG00000106571	3189.16	1046.04	17.1	4.156	-2.04073	0.00279806	0.0366923	yes	GLI3	GLI family zinc finger 3 [Source:HGNC Symbol;Acc:HGNC:4319]	Human Diseases;Environmental Information Processing	Cancers;Signal transduction	ko05200//Pathways in cancer;ko04024//cAMP signaling pathway;ko04340//Hedgehog signaling pathway;ko05217//Basal cell carcinoma	K06230	GO:0043229//intracellular organelle;GO:0005737//cytoplasm;GO:0031981//nuclear lumen;GO:0043234//protein complex;GO:0017053//transcriptional repressor complex;GO:0044422//organelle part;GO:0005622//intracellular;GO:0042995//cell projection;GO:0097542//ciliary tip;GO:0044463//cell projection part;GO:0005623//cell;GO:0016604//nuclear body;GO:0043231//intracellular membrane-bounded organelle;GO:00059…	GO:0043169//cation binding;GO:0000981//RNA polymerase II transcription factor activity, sequence-specific DNA binding;GO:0001067//regulatory region nucleic acid binding;GO:1990837//sequence-specific double-stranded DNA binding;GO:0000977//RNA polymerase II regulatory region sequence-specific DNA binding;GO:0005515//protein binding;GO:0003690//double-stranded DNA binding;GO:0003677//DNA binding;GO…	GO:0060840//artery development;GO:0051239//regulation of multicellular organismal process;GO:0030900//forebrain development;GO:0035108//limb morphogenesis;GO:0061458//reproductive system development;GO:0050794//regulation of cellular process;GO:0003002//regionalization;GO:0022012//subpallium cell proliferation in forebrain;GO:0071704//organic substance metabolic process;GO:0009952//anterior/poste…
ENSG00000106636	1222	3330.8	18.816	43.396	1.2056	0.00380223	0.0451861	yes	YKT6	YKT6 v-SNARE homolog [Source:HGNC Symbol;Acc:HGNC:16959]	Genetic Information Processing	Folding, sorting and degradation	ko04130//SNARE interactions in vesicular transport	K08516	GO:0005794//Golgi apparatus;GO:0043226//organelle;GO:0012506//vesicle membrane;GO:0005768//endosome;GO:0000139//Golgi membrane;GO:0098588//bounding membrane of organelle;GO:0043005//neuron projection;GO:0098796//membrane protein complex;GO:0071944//cell periphery;GO:0044444//cytoplasmic part;GO:0005737//cytoplasm;GO:0005829//cytosol;GO:0044446//intracellular organelle part;GO:0016023//cytoplasmic…	GO:0016747//transferase activity, transferring acyl groups other than amino-acyl groups;GO:0016740//transferase activity;GO:0019706//protein-cysteine S-palmitoyltransferase activity;GO:0005515//protein binding;GO:0016746//transferase activity, transferring acyl groups;GO:0019707//protein-cysteine S-acyltransferase activity;GO:0003824//catalytic activity;GO:0050839//cell adhesion molecule binding;…	GO:0008104//protein localization;GO:0071702//organic substance transport;GO:0046903//secretion;GO:0051649//establishment of localization in cell;GO:0044763//single-organism cellular process;GO:0048193//Golgi vesicle transport;GO:0006904//vesicle docking involved in exocytosis;GO:0009987//cellular process;GO:0051640//organelle localization;GO:0061025//membrane fusion;GO:0006888//ER to Golgi vesicl…
ENSG00000106683	435.6	1892	5.832	19.076	1.7097	0.000296694	0.00711676	yes	LIMK1	LIM domain kinase 1 [Source:HGNC Symbol;Acc:HGNC:6613]	Organismal Systems;Cellular Processes	Development;Immune system;Cell motility	ko04810//Regulation of actin cytoskeleton;ko04360//Axon guidance;ko04666//Fc gamma R-mediated phagocytosis	K05743	GO:0005737//cytoplasm;GO:0031981//nuclear lumen;GO:0005654//nucleoplasm;GO:0043233//organelle lumen;GO:0044451//nucleoplasm part;GO:0005634//nucleus;GO:0043226//organelle;GO:0043227//membrane-bounded organelle;GO:0044428//nuclear part;GO:0005829//cytosol;GO:0044464//cell part;GO:0044422//organelle part;GO:0016604//nuclear body;GO:0044424//intracellular part;GO:0043231//intracellular membrane-boun…	GO:0046872//metal ion binding;GO:1901363//heterocyclic compound binding;GO:0032559//adenyl ribonucleotide binding;GO:0016301//kinase activity;GO:0004672//protein kinase activity;GO:0000166//nucleotide binding;GO:0097367//carbohydrate derivative binding;GO:0003824//catalytic activity;GO:0043167//ion binding;GO:0032550//purine ribonucleoside binding;GO:0016740//transferase activity;GO:0043168//anio…	GO:0043170//macromolecule metabolic process;GO:0016310//phosphorylation;GO:0044267//cellular protein metabolic process;GO:0006468//protein phosphorylation;GO:0009987//cellular process;GO:0006796//phosphate-containing compound metabolic process;GO:0044237//cellular metabolic process;GO:0071704//organic substance metabolic process;GO:0006464//cellular protein modification process;GO:0006793//phosph…
ENSG00000106803	400	1144.6	28.582	67.204	1.23344	0.00332895	0.0413942	yes	SEC61B	Sec61 translocon beta subunit [Source:HGNC Symbol;Acc:HGNC:16993]	Cellular Processes;Genetic Information Processing;Human Diseases	Folding, sorting and degradation;Infectious diseases;Transport and catabolism	ko04141//Protein processing in endoplasmic reticulum;ko04145//Phagosome;ko05110//Vibrio cholerae infection;ko03060//Protein export	K09481	GO:0005622//intracellular;GO:0005623//cell;GO:0016021//integral component of membrane;GO:0016020//membrane;GO:0030867//rough endoplasmic reticulum membrane;GO:0031090//organelle membrane;GO:0005791//rough endoplasmic reticulum;GO:0005789//endoplasmic reticulum membrane;GO:0098588//bounding membrane of organelle;GO:0043231//intracellular membrane-bounded organelle;GO:0044446//intracellular organel…	-	GO:0033036//macromolecule localization;GO:0006810//transport;GO:0015031//protein transport;GO:0071702//organic substance transport;GO:0051649//establishment of localization in cell;GO:0034613//cellular protein localization;GO:0045184//establishment of protein localization;GO:0006886//intracellular protein transport;GO:0051234//establishment of localization;GO:0051641//cellular localization;GO:004…
ENSG00000106819	685.6	4969	10.54	66.314	2.65344	0.000217905	0.00567756	yes	ASPN	asporin [Source:HGNC Symbol;Acc:HGNC:14872]	-	-	-	-	GO:0031012//extracellular matrix;GO:0005576//extracellular region	GO:0005509//calcium ion binding;GO:0030021//extracellular matrix structural constituent conferring compression resistance;GO:0005201//extracellular matrix structural constituent;GO:0005198//structural molecule activity;GO:0043167//ion binding;GO:0046872//metal ion binding;GO:0005488//binding;GO:0005515//protein binding;GO:0043169//cation binding;GO:0044877//macromolecular complex binding;GO:00324…	GO:0009966//regulation of signal transduction;GO:0030282//bone mineralization;GO:0023051//regulation of signaling;GO:2000026//regulation of multicellular organismal development;GO:0051239//regulation of multicellular organismal process;GO:0070168//negative regulation of biomineral tissue development;GO:0010646//regulation of cell communication;GO:0090101//negative regulation of transmembrane rece…
ENSG00000106852	669.8	113.032	6.502	1.01	-2.68653	0.000218344	0.00567756	yes	LHX6	OBS67212.1 hypothetical protein A6R68_04237 [Neotoma lepida]	-	-	-	-	GO:0043227//membrane-bounded organelle;GO:0043226//organelle;GO:0043229//intracellular organelle;GO:0044424//intracellular part;GO:0043231//intracellular membrane-bounded organelle;GO:0044464//cell part;GO:0005622//intracellular;GO:0005623//cell	GO:0003676//nucleic acid binding;GO:0003677//DNA binding;GO:0001071//nucleic acid binding transcription factor activity;GO:0005488//binding;GO:1901363//heterocyclic compound binding;GO:0043169//cation binding;GO:0046872//metal ion binding;GO:0043167//ion binding;GO:0046914//transition metal ion binding;GO:0097159//organic cyclic compound binding	GO:0044249//cellular biosynthetic process;GO:0009059//macromolecule biosynthetic process;GO:0060255//regulation of macromolecule metabolic process;GO:0019222//regulation of metabolic process;GO:0043170//macromolecule metabolic process;GO:0021795//cerebral cortex cell migration;GO:0071704//organic substance metabolic process;GO:0048663//neuron fate commitment;GO:0034645//cellular macromolecule bio…
ENSG00000107159	1.8	62.4	0.05	1.392	4.79909	6.12499e-05	0.00223611	yes	CA9	carbonic anhydrase 9 [Source:HGNC Symbol;Acc:HGNC:1383]	Metabolism	Energy metabolism	ko00910//Nitrogen metabolism	K01672	GO:0098858//actin-based cell projection;GO:0043231//intracellular membrane-bounded organelle;GO:0031974//membrane-enclosed lumen;GO:0005730//nucleolus;GO:0016020//membrane;GO:0071944//cell periphery;GO:0005622//intracellular;GO:0005902//microvillus;GO:0043227//membrane-bounded organelle;GO:0031981//nuclear lumen;GO:0043232//intracellular non-membrane-bounded organelle;GO:0043228//non-membrane-bou…	GO:0016835//carbon-oxygen lyase activity;GO:0003824//catalytic activity;GO:0016836//hydro-lyase activity;GO:0005515//protein binding;GO:0046872//metal ion binding;GO:0008270//zinc ion binding;GO:0046914//transition metal ion binding;GO:0016829//lyase activity;GO:0005488//binding;GO:0043169//cation binding;GO:0043167//ion binding;GO:0004089//carbonate dehydratase activity	GO:0002009//morphogenesis of an epithelium;GO:0019222//regulation of metabolic process;GO:0006950//response to stress;GO:0070482//response to oxygen levels;GO:0044699//single-organism process;GO:0097305//response to alcohol;GO:0051234//establishment of localization;GO:0009888//tissue development;GO:0010556//regulation of macromolecule biosynthetic process;GO:0006820//anion transport;GO:0043620//r…
ENSG00000107186	3257.36	1236.22	16.516	5.464	-1.59583	0.000315738	0.00746565	yes	MPDZ	multiple PDZ domain crumbs cell polarity complex component [Source:HGNC Symbol;Acc:HGNC:7208]	Cellular Processes	Cellular community - eukaryotes	ko04530//Tight junction	K06095	GO:0005886//plasma membrane;GO:0030054//cell junction;GO:0099572//postsynaptic specialization;GO:0045177//apical part of cell;GO:0044424//intracellular part;GO:0043226//organelle;GO:0005737//cytoplasm;GO:0043220//Schmidt-Lanterman incisure;GO:0044459//plasma membrane part;GO:0005623//cell;GO:0030425//dendrite;GO:0044464//cell part;GO:0043296//apical junction complex;GO:0005911//cell-cell junction…	GO:0005515//protein binding;GO:0005488//binding;GO:0008022//protein C-terminus binding	GO:0007155//cell adhesion;GO:0051704//multi-organism process;GO:0044403//symbiosis, encompassing mutualism through parasitism;GO:0022610//biological adhesion;GO:0044764//multi-organism cellular process;GO:0016032//viral process;GO:0044419//interspecies interaction between organisms;GO:0009987//cellular process
ENSG00000107562	9141.6	3327	101.982	31.064	-1.715	0.00254834	0.0344064	yes	CXCL12	C-X-C motif chemokine ligand 12 [Source:HGNC Symbol;Acc:HGNC:10672]	Environmental Information Processing;Human Diseases;Organismal Systems	Signaling molecules and interaction;Signal transduction;Cancers;Development;Immune diseases;Immune system	ko05200//Pathways in cancer;ko04060//Cytokine-cytokine receptor interaction;ko04062//Chemokine signaling pathway;ko04360//Axon guidance;ko04670//Leukocyte transendothelial migration;ko04064//NF-kappa B signaling pathway;ko05323//Rheumatoid arthritis;ko04672//Intestinal immune network for IgA production	K10031	GO:0065010//extracellular membrane-bounded organelle;GO:0005615//extracellular space;GO:0044459//plasma membrane part;GO:0009897//external side of plasma membrane;GO:0005886//plasma membrane;GO:0071944//cell periphery;GO:0043226//organelle;GO:0070062//extracellular exosome;GO:0098552//side of membrane;GO:0005576//extracellular region;GO:0044425//membrane part;GO:0005623//cell;GO:0043230//extracel…	GO:0005515//protein binding;GO:0008083//growth factor activity;GO:0045236//CXCR chemokine receptor binding;GO:0032403//protein complex binding;GO:0005125//cytokine activity;GO:0005178//integrin binding;GO:0044877//macromolecular complex binding;GO:0005102//receptor binding;GO:0001664//G-protein coupled receptor binding;GO:0008009//chemokine activity;GO:0042379//chemokine receptor binding;GO:00054…	GO:0040012//regulation of locomotion;GO:0072507//divalent inorganic cation homeostasis;GO:0048520//positive regulation of behavior;GO:0007155//cell adhesion;GO:2001233//regulation of apoptotic signaling pathway;GO:0032879//regulation of localization;GO:0051050//positive regulation of transport;GO:0043933//macromolecular complex subunit organization;GO:0007186//G-protein coupled receptor signaling…
ENSG00000107736	578.47	92.356	2.04	0.268	-2.92826	7.95049e-05	0.00269384	yes	CDH23	cadherin related 23 [Source:HGNC Symbol;Acc:HGNC:13733]	-	-	-	-	GO:0044425//membrane part;GO:0005886//plasma membrane;GO:0005623//cell;GO:0043226//organelle;GO:0016020//membrane;GO:0098858//actin-based cell projection;GO:0044464//cell part;GO:0016021//integral component of membrane;GO:0031224//intrinsic component of membrane;GO:0042995//cell projection;GO:0097458//neuron part;GO:0098862//cluster of actin-based cell projections;GO:0032420//stereocilium;GO:0044…	GO:0005515//protein binding;GO:0046872//metal ion binding;GO:0043169//cation binding;GO:0005509//calcium ion binding;GO:0043167//ion binding;GO:0005488//binding	GO:0007156//homophilic cell adhesion via plasma membrane adhesion molecules;GO:0006810//transport;GO:0007626//locomotory behavior;GO:0007423//sensory organ development;GO:0016339//calcium-dependent cell-cell adhesion via plasma membrane cell adhesion molecules;GO:0072511//divalent inorganic cation transport;GO:0050957//equilibrioception;GO:0048856//anatomical structure development;GO:0007601//vis…
ENSG00000107807	0.6	147.65	0.008	1.562	7.60918	0.000249642	0.00625097	yes	TLX1	XP_009213460.1 PREDICTED: T-cell leukemia homeobox protein 1 isoform X1 [Papio anubis]	-	-	-	-	GO:0043227//membrane-bounded organelle;GO:0043229//intracellular organelle;GO:0043226//organelle;GO:0044424//intracellular part;GO:0043231//intracellular membrane-bounded organelle;GO:0005622//intracellular;GO:0005623//cell;GO:0044464//cell part	GO:0003700//transcription factor activity, sequence-specific DNA binding;GO:0046983//protein dimerization activity;GO:0000981//RNA polymerase II transcription factor activity, sequence-specific DNA binding;GO:0000982//transcription factor activity, RNA polymerase II core promoter proximal region sequence-specific binding;GO:0001071//nucleic acid binding transcription factor activity;GO:1901363//h…	GO:0048856//anatomical structure development;GO:0010468//regulation of gene expression;GO:0080090//regulation of primary metabolic process;GO:0007275//multicellular organism development;GO:0002376//immune system process;GO:0048731//system development;GO:0044767//single-organism developmental process;GO:0006357//regulation of transcription from RNA polymerase II promoter;GO:0048869//cellular devel…
ENSG00000107872	0.398	15.214	0.012	0.236	4.29768	0.00192246	0.0280741	yes	FBXL15	F-box and leucine rich repeat protein 15 [Source:HGNC Symbol;Acc:HGNC:28155]	-	-	-	-	GO:0044464//cell part;GO:0032991//macromolecular complex;GO:0031461//cullin-RING ubiquitin ligase complex;GO:0005623//cell;GO:0043234//protein complex;GO:0000151//ubiquitin ligase complex;GO:0005737//cytoplasm;GO:1990234//transferase complex;GO:0044444//cytoplasmic part;GO:0019005//SCF ubiquitin ligase complex;GO:1902494//catalytic complex;GO:0005829//cytosol;GO:0005622//intracellular;GO:0044424/…	GO:0005515//protein binding;GO:0019787//ubiquitin-like protein transferase activity;GO:0004842//ubiquitin-protein transferase activity;GO:0016740//transferase activity;GO:0005488//binding;GO:0003824//catalytic activity	GO:0048584//positive regulation of response to stimulus;GO:0043412//macromolecule modification;GO:2001141//regulation of RNA biosynthetic process;GO:0048522//positive regulation of cellular process;GO:0043632//modification-dependent macromolecule catabolic process;GO:0030510//regulation of BMP signaling pathway;GO:0044237//cellular metabolic process;GO:0000209//protein polyubiquitination;GO:00900…
ENSG00000107937	1229.95	3851.61	10.77	26.374	1.2921	0.00243668	0.0333677	yes	GTPBP4	GTP binding protein 4 [Source:HGNC Symbol;Acc:HGNC:21535]	Genetic Information Processing	Translation	ko03008//Ribosome biogenesis in eukaryotes	K06943	GO:0016020//membrane;GO:0044444//cytoplasmic part;GO:0044428//nuclear part;GO:0012505//endomembrane system;GO:0005634//nucleus;GO:0043232//intracellular non-membrane-bounded organelle;GO:0048471//perinuclear region of cytoplasm;GO:0044446//intracellular organelle part;GO:0031967//organelle envelope;GO:0005622//intracellular;GO:0043233//organelle lumen;GO:0031974//membrane-enclosed lumen;GO:000579…	GO:0005515//protein binding;GO:0036094//small molecule binding;GO:0000166//nucleotide binding;GO:0017076//purine nucleotide binding;GO:0035639//purine ribonucleoside triphosphate binding;GO:0005525//GTP binding;GO:0032555//purine ribonucleotide binding;GO:0003676//nucleic acid binding;GO:0005488//binding;GO:0001882//nucleoside binding;GO:0032561//guanyl ribonucleotide binding;GO:0097159//organic …	GO:0006139//nucleobase-containing compound metabolic process;GO:0051174//regulation of phosphorus metabolic process;GO:0009889//regulation of biosynthetic process;GO:0016070//RNA metabolic process;GO:2000112//regulation of cellular macromolecule biosynthetic process;GO:0032268//regulation of cellular protein metabolic process;GO:0044092//negative regulation of molecular function;GO:0006807//nitro…
ENSG00000107984	57.2	649	1.248	11.56	3.21145	7.20602e-05	0.00249599	yes	DKK1	dickkopf WNT signaling pathway inhibitor 1 [Source:HGNC Symbol;Acc:HGNC:2891]	Environmental Information Processing	Signal transduction	ko04310//Wnt signaling pathway	K02165	GO:0071944//cell periphery;GO:0005769//early endosome;GO:0005622//intracellular;GO:0031901//early endosome membrane;GO:0010008//endosome membrane;GO:0031090//organelle membrane;GO:0005623//cell;GO:0044422//organelle part;GO:0044421//extracellular region part;GO:0005576//extracellular region;GO:0044440//endosomal part;GO:0043231//intracellular membrane-bounded organelle;GO:0044444//cytoplasmic par…	GO:0070325//lipoprotein particle receptor binding;GO:0039706//co-receptor binding;GO:0098772//molecular function regulator;GO:0005488//binding;GO:0008083//growth factor activity;GO:0005515//protein binding;GO:0050750//low-density lipoprotein particle receptor binding;GO:0030547//receptor inhibitor activity;GO:0048019//receptor antagonist activity;GO:0030545//receptor regulator activity;GO:0005102…	GO:0051239//regulation of multicellular organismal process;GO:0051100//negative regulation of binding;GO:0009996//negative regulation of cell fate specification;GO:0045859//regulation of protein kinase activity;GO:2000380//regulation of mesoderm development;GO:1902949//positive regulation of tau-protein kinase activity;GO:0010941//regulation of cell death;GO:0042303//molting cycle;GO:0048641//reg…
ENSG00000108001	1241.8	130.8	10.188	0.888	-3.52017	0.000218327	0.00567756	yes	EBF3	EBF transcription factor 3 [Source:HGNC Symbol;Acc:HGNC:19087]	-	-	-	-	GO:0043229//intracellular organelle;GO:0043226//organelle;GO:0005634//nucleus;GO:0043227//membrane-bounded organelle;GO:0043231//intracellular membrane-bounded organelle;GO:0044424//intracellular part;GO:0005622//intracellular;GO:0005623//cell;GO:0044464//cell part	GO:0000976//transcription regulatory region sequence-specific DNA binding;GO:0046983//protein dimerization activity;GO:0003676//nucleic acid binding;GO:0005488//binding;GO:0003677//DNA binding;GO:0043565//sequence-specific DNA binding;GO:0001159//core promoter proximal region DNA binding;GO:0003690//double-stranded DNA binding;GO:0000978//RNA polymerase II core promoter proximal region sequence-s…	GO:2000112//regulation of cellular macromolecule biosynthetic process;GO:0009891//positive regulation of biosynthetic process;GO:0031323//regulation of cellular metabolic process;GO:0080090//regulation of primary metabolic process;GO:0031326//regulation of cellular biosynthetic process;GO:0010604//positive regulation of macromolecule metabolic process;GO:0051254//positive regulation of RNA metabo…
ENSG00000108106	111.8	822.4	1.84	10.972	2.57605	4.69436e-06	0.000303868	yes	UBE2S	ubiquitin conjugating enzyme E2 S [Source:HGNC Symbol;Acc:HGNC:17895]	Genetic Information Processing	Folding, sorting and degradation	ko04120//Ubiquitin mediated proteolysis	K10583	GO:0005623//cell;GO:0044446//intracellular organelle part;GO:0005829//cytosol;GO:0005634//nucleus;GO:0044428//nuclear part;GO:0070013//intracellular organelle lumen;GO:0005622//intracellular;GO:0005680//anaphase-promoting complex;GO:0005654//nucleoplasm;GO:0043233//organelle lumen;GO:0044464//cell part;GO:0043229//intracellular organelle;GO:0032991//macromolecular complex;GO:0031461//cullin-RING …	GO:0036094//small molecule binding;GO:0001882//nucleoside binding;GO:0061631//ubiquitin conjugating enzyme activity;GO:0001883//purine nucleoside binding;GO:0032555//purine ribonucleotide binding;GO:0032553//ribonucleotide binding;GO:0061650//ubiquitin-like protein conjugating enzyme activity;GO:0005524//ATP binding;GO:0019787//ubiquitin-like protein transferase activity;GO:0097159//organic cycli…	GO:0035519//protein K29-linked ubiquitination;GO:0043085//positive regulation of catalytic activity;GO:0070647//protein modification by small protein conjugation or removal;GO:0050790//regulation of catalytic activity;GO:0019538//protein metabolic process;GO:0044770//cell cycle phase transition;GO:0051603//proteolysis involved in cellular protein catabolic process;GO:0043933//macromolecular compl…
ENSG00000108306	3558.3	1487.39	14.736	4.794	-1.62004	4.01584e-05	0.00161465	yes	FBXL20	F-box and leucine rich repeat protein 20 [Source:HGNC Symbol;Acc:HGNC:24679]	-	-	-	-	GO:1990234//transferase complex;GO:0032991//macromolecular complex;GO:0044464//cell part;GO:0097458//neuron part;GO:0031461//cullin-RING ubiquitin ligase complex;GO:0045202//synapse;GO:0005623//cell;GO:1902494//catalytic complex;GO:0005829//cytosol;GO:0000151//ubiquitin ligase complex;GO:0044444//cytoplasmic part;GO:0043234//protein complex;GO:0005737//cytoplasm;GO:0019005//SCF ubiquitin ligase c…	GO:0003824//catalytic activity;GO:0005488//binding;GO:0004842//ubiquitin-protein transferase activity;GO:0019787//ubiquitin-like protein transferase activity;GO:0005515//protein binding;GO:0016740//transferase activity	GO:0033555//multicellular organismal response to stress;GO:0006511//ubiquitin-dependent protein catabolic process;GO:0043687//post-translational protein modification;GO:0042596//fear response;GO:0044260//cellular macromolecule metabolic process;GO:0070647//protein modification by small protein conjugation or removal;GO:0006950//response to stress;GO:0043412//macromolecule modification;GO:0043170/…
ENSG00000108349	5471.2	2949.71	54.884	24.186	-1.18221	0.00179301	0.0267618	yes	CASC3	EAW60643.1 cancer susceptibility candidate 3, isoform CRA_a [Homo sapiens]	Genetic Information Processing	Translation	ko03013//RNA transport;ko03015//mRNA surveillance pathway	K14323	GO:0005737//cytoplasm;GO:0031981//nuclear lumen;GO:0005623//cell;GO:0044424//intracellular part;GO:0044428//nuclear part;GO:0044446//intracellular organelle part;GO:0031974//membrane-enclosed lumen;GO:0005654//nucleoplasm;GO:0044444//cytoplasmic part;GO:0043226//organelle;GO:0044451//nucleoplasm part;GO:0044464//cell part;GO:0044422//organelle part;GO:0005634//nucleus;GO:0043233//organelle lumen;…	GO:0005488//binding;GO:0044389//ubiquitin-like protein ligase binding;GO:0097159//organic cyclic compound binding;GO:0019899//enzyme binding;GO:0005515//protein binding;GO:1901363//heterocyclic compound binding;GO:0003723//RNA binding;GO:0003676//nucleic acid binding	GO:0044237//cellular metabolic process;GO:0071705//nitrogen compound transport;GO:0044270//cellular nitrogen compound catabolic process;GO:0051234//establishment of localization;GO:0010608//posttranscriptional regulation of gene expression;GO:0044248//cellular catabolic process;GO:0050789//regulation of biological process;GO:0010468//regulation of gene expression;GO:0010467//gene expression;GO:00…
ENSG00000108381	431.4	17.6	3.054	0.104	-4.87604	3.26311e-07	3.8429e-05	yes	ASPA	aspartoacylase [Source:HGNC Symbol;Acc:HGNC:756]	Metabolism	Amino acid metabolism;Global and overview maps	ko01100//Metabolic pathways;ko00250//Alanine, aspartate and glutamate metabolism;ko00340//Histidine metabolism	K01437	GO:0005622//intracellular;GO:0043229//intracellular organelle;GO:0005829//cytosol;GO:0043226//organelle;GO:0044424//intracellular part;GO:0044444//cytoplasmic part;GO:0044464//cell part;GO:0005737//cytoplasm;GO:0005634//nucleus;GO:0043231//intracellular membrane-bounded organelle;GO:0043227//membrane-bounded organelle;GO:0005623//cell	GO:0046872//metal ion binding;GO:0016811//hydrolase activity, acting on carbon-nitrogen (but not peptide) bonds, in linear amides;GO:0004046//aminoacylase activity;GO:0042802//identical protein binding;GO:0005488//binding;GO:0016787//hydrolase activity;GO:0043169//cation binding;GO:0003824//catalytic activity;GO:0005515//protein binding;GO:0016788//hydrolase activity, acting on ester bonds;GO:001…	GO:1901576//organic substance biosynthetic process;GO:0046394//carboxylic acid biosynthetic process;GO:0009066//aspartate family amino acid metabolic process;GO:0009063//cellular amino acid catabolic process;GO:0022008//neurogenesis;GO:0009058//biosynthetic process;GO:0009068//aspartate family amino acid catabolic process;GO:0046395//carboxylic acid catabolic process;GO:0050789//regulation of bio…
ENSG00000108576	33.1	0.2	0.16	0.001	-7.32193	0.00113084	0.019274	yes	SLC6A4	solute carrier family 6 member 4 [Source:HGNC Symbol;Acc:HGNC:11050]	Organismal Systems	Nervous system	ko04726//Serotonergic synapse	K05037	GO:0005768//endosome;GO:0044444//cytoplasmic part;GO:0045121//membrane raft;GO:0044459//plasma membrane part;GO:0044422//organelle part;GO:0044425//membrane part;GO:0005829//cytosol;GO:0010008//endosome membrane;GO:0098589//membrane region;GO:0098588//bounding membrane of organelle;GO:0043229//intracellular organelle;GO:0044424//intracellular part;GO:0044440//endosomal part;GO:0043226//organelle;…	GO:0003779//actin binding;GO:1901363//heterocyclic compound binding;GO:0043167//ion binding;GO:0005488//binding;GO:0008092//cytoskeletal protein binding;GO:0022891//substrate-specific transmembrane transporter activity;GO:0051378//serotonin binding;GO:0051020//GTPase binding;GO:0005215//transporter activity;GO:0022890//inorganic cation transmembrane transporter activity;GO:0042803//protein homodi…	GO:0051259//protein oligomerization;GO:0051726//regulation of cell cycle;GO:0007584//response to nutrient;GO:0040008//regulation of growth;GO:0050804//modulation of synaptic transmission;GO:0015850//organic hydroxy compound transport;GO:0009628//response to abiotic stimulus;GO:0009987//cellular process;GO:0003018//vascular process in circulatory system;GO:0097305//response to alcohol;GO:0048869//…
ENSG00000108688	0	7.4	0.001	0.338	8.40088	0.000777604	0.0148477	yes	CCL7	C-C motif chemokine ligand 7 [Source:HGNC Symbol;Acc:HGNC:10634]	Organismal Systems;Environmental Information Processing	Immune system;Signaling molecules and interaction	ko04060//Cytokine-cytokine receptor interaction;ko04062//Chemokine signaling pathway	K05509	GO:0005623//cell;GO:0005576//extracellular region;GO:0005615//extracellular space;GO:0044421//extracellular region part	GO:0008009//chemokine activity;GO:0005102//receptor binding;GO:0048020//CCR chemokine receptor binding;GO:0097367//carbohydrate derivative binding;GO:0005126//cytokine receptor binding;GO:0008201//heparin binding;GO:0005539//glycosaminoglycan binding;GO:0005488//binding;GO:0001664//G-protein coupled receptor binding;GO:0042379//chemokine receptor binding;GO:0005515//protein binding;GO:0031726//CC…	GO:1902533//positive regulation of intracellular signal transduction;GO:0070374//positive regulation of ERK1 and ERK2 cascade;GO:0002376//immune system process;GO:0001934//positive regulation of protein phosphorylation;GO:0010212//response to ionizing radiation;GO:0060255//regulation of macromolecule metabolic process;GO:0045087//innate immune response;GO:0071310//cellular response to organic sub…
ENSG00000108700	65.466	413.246	2.084	10.168	2.28661	0.00371757	0.0444939	yes	CCL8	XP_523600.2 PREDICTED: C-C motif chemokine 8 [Pan troglodytes]	Organismal Systems;Environmental Information Processing	Immune system;Signaling molecules and interaction	ko04060//Cytokine-cytokine receptor interaction;ko04062//Chemokine signaling pathway	K16596	GO:0005576//extracellular region;GO:0044421//extracellular region part	GO:0030234//enzyme regulator activity;GO:0005515//protein binding;GO:0005102//receptor binding;GO:0005539//glycosaminoglycan binding;GO:0060229//lipase activator activity;GO:0008047//enzyme activator activity;GO:0097367//carbohydrate derivative binding;GO:0005488//binding;GO:0098772//molecular function regulator;GO:0005125//cytokine activity	GO:0042330//taxis;GO:0009893//positive regulation of metabolic process;GO:0098771//inorganic ion homeostasis;GO:0016192//vesicle-mediated transport;GO:0040011//locomotion;GO:0006873//cellular ion homeostasis;GO:0043207//response to external biotic stimulus;GO:0009987//cellular process;GO:0055082//cellular chemical homeostasis;GO:0006464//cellular protein modification process;GO:0050801//ion homeo…
ENSG00000108799	3075.2	923.402	27.184	6.724	-2.01537	3.24612e-06	0.000229621	yes	EZH1	enhancer of zeste 1 polycomb repressive complex 2 subunit [Source:HGNC Symbol;Acc:HGNC:3526]	-	-	-	-	GO:0032991//macromolecular complex;GO:0031519//PcG protein complex;GO:0031974//membrane-enclosed lumen;GO:0043227//membrane-bounded organelle;GO:0044422//organelle part;GO:0005622//intracellular;GO:0035098//ESC/E(Z) complex;GO:0034708//methyltransferase complex;GO:0044424//intracellular part;GO:0043226//organelle;GO:0044464//cell part;GO:0044428//nuclear part;GO:0005623//cell;GO:0035097//histone …	GO:0008170//N-methyltransferase activity;GO:0001071//nucleic acid binding transcription factor activity;GO:0016279//protein-lysine N-methyltransferase activity;GO:0003700//transcription factor activity, sequence-specific DNA binding;GO:0003824//catalytic activity;GO:0000981//RNA polymerase II transcription factor activity, sequence-specific DNA binding;GO:0008757//S-adenosylmethionine-dependent m…	GO:0043933//macromolecular complex subunit organization;GO:0010557//positive regulation of macromolecule biosynthetic process;GO:0018022//peptidyl-lysine methylation;GO:0071840//cellular component organization or biogenesis;GO:0019538//protein metabolic process;GO:0051171//regulation of nitrogen compound metabolic process;GO:0044707//single-multicellular organism process;GO:0007399//nervous syste…
ENSG00000108821	17083	136764	103.676	608.35	2.55282	0.000670751	0.0132653	yes	COL1A1	BAD92834.1 Collagen alpha 1 chain precursor variant, partial [Homo sapiens]	Organismal Systems;Cellular Processes;Environmental Information Processing	Cellular community - eukaryotes;Immune system;Signaling molecules and interaction;Signal transduction;Digestive system	ko04151//PI3K-Akt signaling pathway;ko04510//Focal adhesion;ko04611//Platelet activation;ko04974//Protein digestion and absorption;ko04512//ECM-receptor interaction	K06236	GO:0043226//organelle;GO:0005581//collagen trimer;GO:0005737//cytoplasm;GO:0044421//extracellular region part;GO:0043229//intracellular organelle;GO:0044464//cell part;GO:0012505//endomembrane system;GO:0044424//intracellular part;GO:0044446//intracellular organelle part;GO:0043231//intracellular membrane-bounded organelle;GO:0005622//intracellular;GO:0005576//extracellular region;GO:0044432//end…	GO:0019838//growth factor binding;GO:0005488//binding;GO:0043169//cation binding;GO:0043167//ion binding;GO:0005515//protein binding;GO:0005198//structural molecule activity	GO:0045595//regulation of cell differentiation;GO:0060343//trabecula formation;GO:0031667//response to nutrient levels;GO:0050953//sensory perception of light stimulus;GO:2001141//regulation of RNA biosynthetic process;GO:0051716//cellular response to stimulus;GO:0033365//protein localization to organelle;GO:0048545//response to steroid hormone;GO:0050896//response to stimulus;GO:0070848//respons…
ENSG00000108840	1797.83	919.192	13.444	5.724	-1.23187	0.00277145	0.0364482	yes	HDAC5	NP_005465.2 histone deacetylase 5 isoform 1 [Homo sapiens]	-	-	-	-	GO:0031974//membrane-enclosed lumen;GO:0005622//intracellular;GO:0005654//nucleoplasm;GO:0031981//nuclear lumen;GO:0043229//intracellular organelle;GO:0044422//organelle part;GO:0044424//intracellular part;GO:0044451//nucleoplasm part;GO:0044446//intracellular organelle part;GO:0044444//cytoplasmic part;GO:0005623//cell;GO:0043227//membrane-bounded organelle;GO:0005634//nucleus;GO:0043233//organe…	GO:0044212//transcription regulatory region DNA binding;GO:1901363//heterocyclic compound binding;GO:0016811//hydrolase activity, acting on carbon-nitrogen (but not peptide) bonds, in linear amides;GO:0003677//DNA binding;GO:0005515//protein binding;GO:0003712//transcription cofactor activity;GO:0001067//regulatory region nucleic acid binding;GO:0033558//protein deacetylase activity;GO:0000989//t…	GO:2000112//regulation of cellular macromolecule biosynthetic process;GO:0051716//cellular response to stimulus;GO:2001141//regulation of RNA biosynthetic process;GO:0043535//regulation of blood vessel endothelial cell migration;GO:0048519//negative regulation of biological process;GO:0043434//response to peptide hormone;GO:0035065//regulation of histone acetylation;GO:0048869//cellular developme…
ENSG00000108852	152.198	32.256	1.302	0.214	-2.60505	0.000306144	0.00726704	yes	MPP2	membrane palmitoylated protein 2 [Source:HGNC Symbol;Acc:HGNC:7220]	-	-	-	-	-	-	-
ENSG00000108924	2252	414.802	17.242	2.552	-2.75623	5.32236e-06	0.000336174	yes	HLF	HLF, PAR bZIP transcription factor [Source:HGNC Symbol;Acc:HGNC:4977]	-	-	-	-	GO:0043226//organelle;GO:0043227//membrane-bounded organelle;GO:0005623//cell;GO:0005634//nucleus;GO:0044464//cell part;GO:0044424//intracellular part;GO:0005622//intracellular;GO:0043229//intracellular organelle;GO:0043231//intracellular membrane-bounded organelle	GO:0003690//double-stranded DNA binding;GO:0003676//nucleic acid binding;GO:0005488//binding;GO:0043565//sequence-specific DNA binding;GO:0001071//nucleic acid binding transcription factor activity;GO:1990837//sequence-specific double-stranded DNA binding;GO:0001228//transcriptional activator activity, RNA polymerase II transcription regulatory region sequence-specific binding;GO:0003700//transcr…	GO:0071704//organic substance metabolic process;GO:0044707//single-multicellular organism process;GO:0051173//positive regulation of nitrogen compound metabolic process;GO:0048518//positive regulation of biological process;GO:0044238//primary metabolic process;GO:0035914//skeletal muscle cell differentiation;GO:0032774//RNA biosynthetic process;GO:0006366//transcription from RNA polymerase II pro…
ENSG00000108960	2305.71	521	34.584	6.358	-2.44346	0.00195142	0.0284514	yes	MMD	monocyte to macrophage differentiation associated [Source:HGNC Symbol;Acc:HGNC:7153]	-	-	-	-	GO:0044422//organelle part;GO:0044464//cell part;GO:0005887//integral component of plasma membrane;GO:0043227//membrane-bounded organelle;GO:0044440//endosomal part;GO:0031226//intrinsic component of plasma membrane;GO:0005622//intracellular;GO:0071944//cell periphery;GO:0098805//whole membrane;GO:0043231//intracellular membrane-bounded organelle;GO:0012505//endomembrane system;GO:0016020//membra…	GO:0004672//protein kinase activity;GO:0016772//transferase activity, transferring phosphorus-containing groups;GO:0016301//kinase activity;GO:0038023//signaling receptor activity;GO:0004871//signal transducer activity;GO:0016740//transferase activity;GO:0003824//catalytic activity;GO:0060089//molecular transducer activity;GO:0016773//phosphotransferase activity, alcohol group as acceptor;GO:0004…	GO:0050794//regulation of cellular process;GO:0031325//positive regulation of cellular metabolic process;GO:0043412//macromolecule modification;GO:0030154//cell differentiation;GO:0031323//regulation of cellular metabolic process;GO:0080090//regulation of primary metabolic process;GO:0051174//regulation of phosphorus metabolic process;GO:0050769//positive regulation of neurogenesis;GO:0016310//ph…
ENSG00000108984	2438.74	1330.76	8.654	3.38	-1.35634	0.00365179	0.0440871	yes	MAP2K6	EHH25150.1 hypothetical protein EGK_08922, partial [Macaca mulatta]	Environmental Information Processing;Organismal Systems	Sensory system;Endocrine system;Signal transduction;Development;Immune system	ko04010//MAPK signaling pathway;ko04015//Rap1 signaling pathway;ko04380//Osteoclast differentiation;ko04668//TNF signaling pathway;ko04620//Toll-like receptor signaling pathway;ko04750//Inflammatory mediator regulation of TRP channels;ko04912//GnRH signaling pathway;ko04664//Fc epsilon RI signaling pathway	K04433	-	-	-
ENSG00000109205	2.306	150.95	0.088	3.614	5.35995	0.00392452	0.0463078	yes	ODAM	XP_005265755.1 PREDICTED: odontogenic ameloblast-associated protein isoform X1 [Homo sapiens]	-	-	-	-	-	-	-
ENSG00000109255	0.2	48.174	0.012	2.154	7.48784	7.97091e-07	7.82264e-05	yes	NMU	neuromedin U [Source:HGNC Symbol;Acc:HGNC:7859]	Environmental Information Processing	Signaling molecules and interaction	ko04080//Neuroactive ligand-receptor interaction	K05249	GO:0043195//terminal bouton;GO:0043005//neuron projection;GO:0044456//synapse part;GO:0044464//cell part;GO:0044463//cell projection part;GO:0044306//neuron projection terminus;GO:0005623//cell;GO:0042995//cell projection;GO:0030424//axon;GO:0098793//presynapse;GO:0033267//axon part;GO:0097458//neuron part;GO:0005576//extracellular region;GO:0045202//synapse;GO:0043679//axon terminus	GO:0071855//neuropeptide receptor binding;GO:0001664//G-protein coupled receptor binding;GO:0042922//neuromedin U receptor binding;GO:0005515//protein binding;GO:0031839//type 1 neuromedin U receptor binding;GO:0031840//type 2 neuromedin U receptor binding;GO:0005102//receptor binding;GO:0005488//binding	GO:0019233//sensory perception of pain;GO:0046903//secretion;GO:0044495//modulation of blood pressure in other organism;GO:0048522//positive regulation of cellular process;GO:0032844//regulation of homeostatic process;GO:0055074//calcium ion homeostasis;GO:0051179//localization;GO:0009648//photoperiodism;GO:0007165//signal transduction;GO:0032879//regulation of localization;GO:1903530//regulation…
ENSG00000109321	693.042	114.116	30.446	3.136	-3.27926	0.00394857	0.0465067	yes	AREG	XP_005965713.1 PREDICTED: amphiregulin-like isoform X1 [Pantholops hodgsonii]	Environmental Information Processing	Signal transduction	ko04390//Hippo signaling pathway;ko04012//ErbB signaling pathway	K09782	GO:0043227//membrane-bounded organelle;GO:0043229//intracellular organelle;GO:0044421//extracellular region part;GO:0044424//intracellular part;GO:0043226//organelle;GO:0031224//intrinsic component of membrane;GO:0043231//intracellular membrane-bounded organelle;GO:0044464//cell part;GO:0005622//intracellular;GO:0016020//membrane;GO:0005576//extracellular region;GO:0005623//cell;GO:0044425//membr…	GO:0005102//receptor binding;GO:0005515//protein binding;GO:0005488//binding	GO:0050673//epithelial cell proliferation;GO:0033993//response to lipid;GO:0030154//cell differentiation;GO:0023052//signaling;GO:0048731//system development;GO:0009888//tissue development;GO:0009987//cellular process;GO:0009889//regulation of biosynthetic process;GO:0003006//developmental process involved in reproduction;GO:0046683//response to organophosphorus;GO:0061138//morphogenesis of a bra…
ENSG00000109424	6.8	0	0.21	0.001	-7.71425	0.00298418	0.0382983	yes	UCP1	uncoupling protein 1 [Source:HGNC Symbol;Acc:HGNC:12517]	Organismal Systems;Human Diseases	Neurodegenerative diseases;Endocrine system	ko05016//Huntington disease;ko03320//PPAR signaling pathway	K08769	GO:0031967//organelle envelope;GO:0043231//intracellular membrane-bounded organelle;GO:0031224//intrinsic component of membrane;GO:0005739//mitochondrion;GO:0044425//membrane part;GO:0031966//mitochondrial membrane;GO:0044444//cytoplasmic part;GO:0005743//mitochondrial inner membrane;GO:0044464//cell part;GO:0043226//organelle;GO:0019866//organelle inner membrane;GO:0031090//organelle membrane;GO…	GO:0033293//monocarboxylic acid binding;GO:0032553//ribonucleotide binding;GO:0097367//carbohydrate derivative binding;GO:1901265//nucleoside phosphate binding;GO:0005215//transporter activity;GO:0000166//nucleotide binding;GO:0032555//purine ribonucleotide binding;GO:0097159//organic cyclic compound binding;GO:0031406//carboxylic acid binding;GO:0036094//small molecule binding;GO:1901363//hetero…	GO:0002021//response to dietary excess;GO:0010556//regulation of macromolecule biosynthetic process;GO:0006357//regulation of transcription from RNA polymerase II promoter;GO:0006839//mitochondrial transport;GO:0051171//regulation of nitrogen compound metabolic process;GO:0034599//cellular response to oxidative stress;GO:0045444//fat cell differentiation;GO:0006811//ion transport;GO:1902578//sing…
ENSG00000109436	7321.24	2597.49	63.706	16.546	-1.94495	0.000159441	0.00447759	yes	TBC1D9	TBC1 domain family member 9 [Source:HGNC Symbol;Acc:HGNC:21710]	-	-	-	-	GO:0005623//cell	GO:0060589//nucleoside-triphosphatase regulator activity;GO:0017016//Ras GTPase binding;GO:0017137//Rab GTPase binding;GO:0005096//GTPase activator activity;GO:0019899//enzyme binding;GO:0051020//GTPase binding;GO:0005515//protein binding;GO:0008047//enzyme activator activity;GO:0043167//ion binding;GO:0030695//GTPase regulator activity;GO:0031267//small GTPase binding;GO:0005488//binding;GO:0046…	GO:0065007//biological regulation;GO:0065009//regulation of molecular function;GO:0051336//regulation of hydrolase activity;GO:0034613//cellular protein localization;GO:0009893//positive regulation of metabolic process;GO:0043547//positive regulation of GTPase activity;GO:0048518//positive regulation of biological process;GO:0050790//regulation of catalytic activity;GO:0046907//intracellular tran…
ENSG00000109472	1342.81	482.154	22.918	6.614	-1.79289	0.000139586	0.00406554	yes	CPE	carboxypeptidase E [Source:HGNC Symbol;Acc:HGNC:2303]	Human Diseases	Endocrine and metabolic diseases	ko04940//Type I diabetes mellitus	K01294	GO:0044444//cytoplasmic part;GO:0030658//transport vesicle membrane;GO:0044464//cell part;GO:0012506//vesicle membrane;GO:0071944//cell periphery;GO:0030659//cytoplasmic vesicle membrane;GO:0044446//intracellular organelle part;GO:0016020//membrane;GO:0016023//cytoplasmic, membrane-bounded vesicle;GO:0005576//extracellular region;GO:0030141//secretory granule;GO:0005615//extracellular space;GO:00…	GO:0005488//binding;GO:0016787//hydrolase activity;GO:0043167//ion binding;GO:0043169//cation binding;GO:0004181//metallocarboxypeptidase activity;GO:0046872//metal ion binding;GO:0008235//metalloexopeptidase activity;GO:0005515//protein binding;GO:0008233//peptidase activity;GO:0008270//zinc ion binding;GO:0070011//peptidase activity, acting on L-amino acid peptides;GO:0005102//receptor binding;…	GO:0072359//circulatory system development;GO:0044802//single-organism membrane organization;GO:0042445//hormone metabolic process;GO:1901142//insulin metabolic process;GO:0023052//signaling;GO:0050794//regulation of cellular process;GO:0003214//cardiac left ventricle morphogenesis;GO:0043603//cellular amide metabolic process;GO:0006518//peptide metabolic process;GO:0050789//regulation of biologi…
ENSG00000109674	12.656	190.064	0.288	2.616	3.18322	0.00158515	0.0245632	yes	NEIL3	Q8TAT5.3 RecName: Full=Endonuclease 8-like 3; AltName: Full=DNA glycosylase FPG2; AltName: Full=DNA glycosylase/AP lyase Neil3; AltName: Full=Endonuclease VIII-like 3; AltName: Full=Nei-like protein 3	Genetic Information Processing	Replication and repair	ko03410//Base excision repair	K10569	GO:0044464//cell part;GO:0043226//organelle;GO:0043227//membrane-bounded organelle;GO:0043231//intracellular membrane-bounded organelle;GO:0044424//intracellular part;GO:0005622//intracellular;GO:0043229//intracellular organelle;GO:0005623//cell	GO:0005488//binding;GO:0003824//catalytic activity;GO:0046872//metal ion binding;GO:0004519//endonuclease activity;GO:0003676//nucleic acid binding;GO:0004536//deoxyribonuclease activity;GO:0043167//ion binding;GO:0000217//DNA secondary structure binding;GO:0004520//endodeoxyribonuclease activity;GO:0043566//structure-specific DNA binding;GO:0043169//cation binding;GO:0097159//organic cyclic comp…	GO:0044270//cellular nitrogen compound catabolic process;GO:0044260//cellular macromolecule metabolic process;GO:0046700//heterocycle catabolic process;GO:0019439//aromatic compound catabolic process;GO:0071704//organic substance metabolic process;GO:0006974//cellular response to DNA damage stimulus;GO:0044265//cellular macromolecule catabolic process;GO:0044237//cellular metabolic process;GO:000…
ENSG00000109686	5356.73	2395.96	41.858	15.524	-1.431	0.00116673	0.0197748	yes	SH3D19	SH3 domain containing 19 [Source:HGNC Symbol;Acc:HGNC:30418]	-	-	-	-	GO:0043227//membrane-bounded organelle;GO:0005654//nucleoplasm;GO:0043231//intracellular membrane-bounded organelle;GO:0031974//membrane-enclosed lumen;GO:0044422//organelle part;GO:0005737//cytoplasm;GO:0044464//cell part;GO:0043229//intracellular organelle;GO:0044446//intracellular organelle part;GO:0031981//nuclear lumen;GO:0043226//organelle;GO:0043233//organelle lumen;GO:0044424//intracellul…	GO:0005488//binding;GO:0005515//protein binding	GO:0006996//organelle organization;GO:0032270//positive regulation of cellular protein metabolic process;GO:0065007//biological regulation;GO:0051246//regulation of protein metabolic process;GO:0016043//cellular component organization;GO:0009896//positive regulation of catabolic process;GO:0051043//regulation of membrane protein ectodomain proteolysis;GO:0019222//regulation of metabolic process;G…
ENSG00000109705	2.6	27	0.034	0.352	3.37197	0.00122868	0.0205199	yes	NKX3-2	NK3 homeobox 2 [Source:HGNC Symbol;Acc:HGNC:951]	-	-	-	-	GO:0005622//intracellular;GO:0005623//cell;GO:0005634//nucleus;GO:0043229//intracellular organelle;GO:0043227//membrane-bounded organelle;GO:0043231//intracellular membrane-bounded organelle;GO:0043226//organelle;GO:0044424//intracellular part;GO:0044464//cell part	GO:0044212//transcription regulatory region DNA binding;GO:1990837//sequence-specific double-stranded DNA binding;GO:0001227//transcriptional repressor activity, RNA polymerase II transcription regulatory region sequence-specific binding;GO:0003700//transcription factor activity, sequence-specific DNA binding;GO:0097159//organic cyclic compound binding;GO:0000977//RNA polymerase II regulatory reg…	GO:0010556//regulation of macromolecule biosynthetic process;GO:1901362//organic cyclic compound biosynthetic process;GO:0031326//regulation of cellular biosynthetic process;GO:0032501//multicellular organismal process;GO:2000113//negative regulation of cellular macromolecule biosynthetic process;GO:0010558//negative regulation of macromolecule biosynthetic process;GO:0009790//embryo development;…
ENSG00000109794	269.242	47.996	3.776	0.508	-2.89396	0.000249342	0.00625097	yes	FAM149A	family with sequence similarity 149 member A [Source:HGNC Symbol;Acc:HGNC:24527]	-	-	-	-	-	-	-
ENSG00000109805	64.8	1147.8	0.72	8.73	3.59991	1.15669e-07	1.64955e-05	yes	-	-	-	-	-	-	-	-	-
ENSG00000109854	647.204	2273.95	14.74	45.476	1.62537	0.000486785	0.0102845	yes	HTATIP2	HIV-1 Tat interactive protein 2 [Source:HGNC Symbol;Acc:HGNC:16637]	-	-	-	-	GO:0043227//membrane-bounded organelle;GO:0031975//envelope;GO:0005623//cell;GO:0043229//intracellular organelle;GO:0043226//organelle;GO:0016020//membrane;GO:0005635//nuclear envelope;GO:0044424//intracellular part;GO:0031967//organelle envelope;GO:0005622//intracellular;GO:0005829//cytosol;GO:0044428//nuclear part;GO:0044446//intracellular organelle part;GO:0005737//cytoplasm;GO:0044422//organe…	GO:0000989//transcription factor activity, transcription factor binding;GO:0005488//binding;GO:0005515//protein binding;GO:0016491//oxidoreductase activity;GO:0000988//transcription factor activity, protein binding;GO:0003824//catalytic activity;GO:0003712//transcription cofactor activity;GO:0003713//transcription coactivator activity	GO:0048869//cellular developmental process;GO:0044710//single-organism metabolic process;GO:0006357//regulation of transcription from RNA polymerase II promoter;GO:0044699//single-organism process;GO:0050789//regulation of biological process;GO:0006915//apoptotic process;GO:0051254//positive regulation of RNA metabolic process;GO:0009893//positive regulation of metabolic process;GO:0051179//local…
ENSG00000110080	343.952	1555.32	7.602	28.652	1.91418	0.000154035	0.00435969	yes	ST3GAL4	ST3 beta-galactoside alpha-2,3-sialyltransferase 4 [Source:HGNC Symbol;Acc:HGNC:10864]	Metabolism	Global and overview maps;Glycan biosynthesis and metabolism	ko01100//Metabolic pathways;ko00601//Glycosphingolipid biosynthesis - lacto and neolacto series	K03494	GO:0005622//intracellular;GO:0016021//integral component of membrane;GO:0043226//organelle;GO:0043227//membrane-bounded organelle;GO:0044424//intracellular part;GO:0005576//extracellular region;GO:0012505//endomembrane system;GO:0044422//organelle part;GO:0043231//intracellular membrane-bounded organelle;GO:0005623//cell;GO:0000139//Golgi membrane;GO:0016020//membrane;GO:0031090//organelle membra…	GO:0003824//catalytic activity;GO:0047288//monosialoganglioside sialyltransferase activity;GO:0016757//transferase activity, transferring glycosyl groups;GO:0003836//beta-galactoside (CMP) alpha-2,3-sialyltransferase activity;GO:0008373//sialyltransferase activity;GO:0016740//transferase activity	GO:1901566//organonitrogen compound biosynthetic process;GO:1901576//organic substance biosynthetic process;GO:0044711//single-organism biosynthetic process;GO:0044699//single-organism process;GO:0044249//cellular biosynthetic process;GO:0009247//glycolipid biosynthetic process;GO:0006464//cellular protein modification process;GO:0043413//macromolecule glycosylation;GO:0044255//cellular lipid met…
ENSG00000110169	70.114	7.932	1.916	0.172	-3.47762	0.00228098	0.0318082	yes	HPX	AAH05395.1 HPX protein [Homo sapiens]	-	-	-	-	GO:0031988//membrane-bounded vesicle;GO:0031974//membrane-enclosed lumen;GO:0044444//cytoplasmic part;GO:0043231//intracellular membrane-bounded organelle;GO:0031983//vesicle lumen;GO:0031410//cytoplasmic vesicle;GO:0060205//cytoplasmic membrane-bounded vesicle lumen;GO:0044422//organelle part;GO:0016023//cytoplasmic, membrane-bounded vesicle;GO:0044446//intracellular organelle part;GO:0044424//i…	GO:0043169//cation binding;GO:0043167//ion binding;GO:0051184//cofactor transporter activity;GO:0005488//binding;GO:0005215//transporter activity	GO:0031323//regulation of cellular metabolic process;GO:0019222//regulation of metabolic process;GO:0002712//regulation of B cell mediated immunity;GO:0001932//regulation of protein phosphorylation;GO:0006875//cellular metal ion homeostasis;GO:0002824//positive regulation of adaptive immune response based on somatic recombination of immune receptors built from immunoglobulin superfamily domains;G…
ENSG00000110218	275.082	863.088	4.316	10.69	1.3085	0.00326689	0.0408171	yes	PANX1	AAK91713.1 pannexin 1 [Homo sapiens]	-	-	-	-	-	-	-
ENSG00000110484	3410.8	331.6	113.882	8.832	-3.68866	0.000350241	0.00805202	yes	SCGB2A2	secretoglobin family 2A member 2 [Source:HGNC Symbol;Acc:HGNC:7050]	-	-	-	-	-	-	-
ENSG00000110799	46767.6	4265	180.03	15.18	-3.56799	0.00325917	0.0407486	yes	VWF	von Willebrand factor [Source:HGNC Symbol;Acc:HGNC:12726]	Organismal Systems;Cellular Processes;Environmental Information Processing	Signal transduction;Signaling molecules and interaction;Cellular community - eukaryotes;Immune system	ko04151//PI3K-Akt signaling pathway;ko04510//Focal adhesion;ko04611//Platelet activation;ko04512//ECM-receptor interaction;ko04610//Complement and coagulation cascades	K03900	GO:0060205//cytoplasmic membrane-bounded vesicle lumen;GO:0043227//membrane-bounded organelle;GO:0044444//cytoplasmic part;GO:0099503//secretory vesicle;GO:0030141//secretory granule;GO:1903561//extracellular vesicle;GO:0031983//vesicle lumen;GO:0005783//endoplasmic reticulum;GO:0005737//cytoplasm;GO:0030135//coated vesicle;GO:0031410//cytoplasmic vesicle;GO:0031974//membrane-enclosed lumen;GO:00…	GO:0005488//binding;GO:0005518//collagen binding;GO:0044877//macromolecular complex binding;GO:0051087//chaperone binding;GO:0042802//identical protein binding;GO:0050839//cell adhesion molecule binding;GO:0002020//protease binding;GO:0019899//enzyme binding;GO:0005178//integrin binding;GO:0042803//protein homodimerization activity;GO:0046983//protein dimerization activity;GO:0005515//protein bin…	GO:0046903//secretion;GO:0009611//response to wounding;GO:0043933//macromolecular complex subunit organization;GO:0002576//platelet degranulation;GO:0042060//wound healing;GO:0044238//primary metabolic process;GO:0007596//blood coagulation;GO:0071840//cellular component organization or biogenesis;GO:0006810//transport;GO:0050878//regulation of body fluid levels;GO:0016192//vesicle-mediated transp…
ENSG00000111077	5170.8	853.196	39.03	5.596	-2.80212	7.53872e-07	7.51977e-05	yes	TNS2	tensin 2 [Source:HGNC Symbol;Acc:HGNC:19737]	-	-	-	-	GO:0005623//cell;GO:0005925//focal adhesion;GO:0030055//cell-substrate junction;GO:0044464//cell part;GO:0005886//plasma membrane;GO:0030054//cell junction;GO:0005924//cell-substrate adherens junction;GO:0071944//cell periphery;GO:0005912//adherens junction;GO:0016020//membrane;GO:0070161//anchoring junction	GO:0043169//cation binding;GO:0016791//phosphatase activity;GO:0019900//kinase binding;GO:0042578//phosphoric ester hydrolase activity;GO:0046872//metal ion binding;GO:0016788//hydrolase activity, acting on ester bonds;GO:0004721//phosphoprotein phosphatase activity;GO:0016787//hydrolase activity;GO:0003824//catalytic activity;GO:0019899//enzyme binding;GO:0005488//binding;GO:0005515//protein bin…	GO:0019538//protein metabolic process;GO:0008285//negative regulation of cell proliferation;GO:0009987//cellular process;GO:0065007//biological regulation;GO:0051716//cellular response to stimulus;GO:0044238//primary metabolic process;GO:0044267//cellular protein metabolic process;GO:0050794//regulation of cellular process;GO:0048519//negative regulation of biological process;GO:0006796//phosphat…
ENSG00000111206	50.232	1498.56	0.694	14.106	4.34523	1.22674e-12	5.59821e-09	yes	FOXM1	XP_011519232.1 PREDICTED: forkhead box protein M1 isoform X2 [Homo sapiens]	-	-	-	-	-	-	-
ENSG00000111247	44.598	504.416	0.974	7.66	2.97535	1.72673e-05	0.000806133	yes	RAD51AP1	RAD51 associated protein 1 [Source:HGNC Symbol;Acc:HGNC:16956]	-	-	-	-	GO:0044424//intracellular part;GO:0043227//membrane-bounded organelle;GO:0005622//intracellular;GO:0044422//organelle part;GO:0005623//cell;GO:0005634//nucleus;GO:0031981//nuclear lumen;GO:0043233//organelle lumen;GO:0044427//chromosomal part;GO:0043232//intracellular non-membrane-bounded organelle;GO:0000228//nuclear chromosome;GO:0044446//intracellular organelle part;GO:0032991//macromolecular …	GO:1901363//heterocyclic compound binding;GO:0097159//organic cyclic compound binding;GO:0003723//RNA binding;GO:0005488//binding;GO:0003677//DNA binding;GO:0003690//double-stranded DNA binding;GO:0003697//single-stranded DNA binding;GO:0003676//nucleic acid binding;GO:0005515//protein binding	GO:0050794//regulation of cellular process;GO:0000724//double-strand break repair via homologous recombination;GO:2000779//regulation of double-strand break repair;GO:0044763//single-organism cellular process;GO:0080135//regulation of cellular response to stress;GO:0051716//cellular response to stimulus;GO:0044710//single-organism metabolic process;GO:0044699//single-organism process;GO:1901360//…
ENSG00000111275	6530.65	839.414	26.52	2.846	-3.22007	2.48785e-05	0.00108127	yes	ALDH2	XP_011792025.1 PREDICTED: aldehyde dehydrogenase, mitochondrial isoform X1 [Colobus angolensis palliatus]	Metabolism	Carbohydrate metabolism;Metabolism of other amino acids;Lipid metabolism;Global and overview maps;Amino acid metabolism	ko01100//Metabolic pathways;ko01110//Biosynthesis of secondary metabolites;ko01130//Biosynthesis of antibiotics;ko01120//Microbial metabolism in diverse environments;ko00010//Glycolysis / Gluconeogenesis;ko00310//Lysine degradation;ko00561//Glycerolipid metabolism;ko00280//Valine, leucine and isoleucine degradation;ko00330//Arginine and proline metabolism;ko00071//Fatty acid degradation;ko00620//…	K00128	GO:0044429//mitochondrial part;GO:0005739//mitochondrion;GO:0043227//membrane-bounded organelle;GO:0044424//intracellular part;GO:0005737//cytoplasm;GO:0043226//organelle;GO:0044444//cytoplasmic part;GO:0043231//intracellular membrane-bounded organelle;GO:0031988//membrane-bounded vesicle;GO:0005623//cell;GO:0043229//intracellular organelle;GO:0044446//intracellular organelle part;GO:0044464//cel…	GO:0003824//catalytic activity;GO:0016491//oxidoreductase activity;GO:0016903//oxidoreductase activity, acting on the aldehyde or oxo group of donors;GO:0016620//oxidoreductase activity, acting on the aldehyde or oxo group of donors, NAD or NADP as acceptor	GO:1901615//organic hydroxy compound metabolic process;GO:0065007//biological regulation;GO:0007154//cell communication;GO:0001505//regulation of neurotransmitter levels;GO:0044238//primary metabolic process;GO:0007267//cell-cell signaling;GO:0008152//metabolic process;GO:0044699//single-organism process;GO:0065008//regulation of biological quality;GO:0044700//single organism signaling;GO:0034308…
ENSG00000111339	84.4	8.8	0.654	0.058	-3.49517	7.71055e-05	0.00263081	yes	ART4	ADP-ribosyltransferase 4 (Dombrock blood group) [Source:HGNC Symbol;Acc:HGNC:726]	-	-	-	-	GO:0044425//membrane part;GO:0016020//membrane;GO:0044464//cell part;GO:0071944//cell periphery;GO:0005576//extracellular region;GO:0031225//anchored component of membrane;GO:0031224//intrinsic component of membrane;GO:0005623//cell;GO:0005886//plasma membrane	GO:0003950//NAD+ ADP-ribosyltransferase activity;GO:0003824//catalytic activity;GO:0016740//transferase activity;GO:0016763//transferase activity, transferring pentosyl groups;GO:0016757//transferase activity, transferring glycosyl groups;GO:0003956//NAD(P)+-protein-arginine ADP-ribosyltransferase activity	GO:0006471//protein ADP-ribosylation;GO:0006807//nitrogen compound metabolic process;GO:0044237//cellular metabolic process;GO:0043412//macromolecule modification;GO:0006464//cellular protein modification process;GO:1901576//organic substance biosynthetic process;GO:0044699//single-organism process;GO:0043436//oxoacid metabolic process;GO:0044710//single-organism metabolic process;GO:0043170//mac…
ENSG00000111404	1571.4	14.8	47.264	0.452	-6.70828	1.02518e-11	1.87136e-08	yes	RERGL	RERG like [Source:HGNC Symbol;Acc:HGNC:26213]	-	-	-	-	GO:0016020//membrane	GO:0016462//pyrophosphatase activity;GO:0001882//nucleoside binding;GO:0001883//purine nucleoside binding;GO:0032550//purine ribonucleoside binding;GO:0035639//purine ribonucleoside triphosphate binding;GO:0019001//guanyl nucleotide binding;GO:0005488//binding;GO:0097159//organic cyclic compound binding;GO:0032561//guanyl ribonucleotide binding;GO:0032553//ribonucleotide binding;GO:0017111//nucle…	GO:0023052//signaling;GO:0009987//cellular process;GO:0051716//cellular response to stimulus;GO:0044699//single-organism process;GO:0007165//signal transduction;GO:0050896//response to stimulus;GO:0044763//single-organism cellular process;GO:0050794//regulation of cellular process;GO:0065007//biological regulation;GO:0050789//regulation of biological process;GO:0044700//single organism signaling;…
ENSG00000111640	16645.8	100216	401.44	1836.42	2.19364	7.32394e-07	7.35846e-05	yes	GAPDH	glyceraldehyde-3-phosphate dehydrogenase [Source:HGNC Symbol;Acc:HGNC:4141]	Metabolism;Human Diseases;Environmental Information Processing	Global and overview maps;Signal transduction;Carbohydrate metabolism;Neurodegenerative diseases	ko01100//Metabolic pathways;ko01110//Biosynthesis of secondary metabolites;ko01130//Biosynthesis of antibiotics;ko01120//Microbial metabolism in diverse environments;ko05010//Alzheimer disease;ko01200//Carbon metabolism;ko04066//HIF-1 signaling pathway;ko01230//Biosynthesis of amino acids;ko00010//Glycolysis / Gluconeogenesis	K00134	GO:0032991//macromolecular complex;GO:0005737//cytoplasm;GO:0044464//cell part;GO:0044428//nuclear part;GO:0005576//extracellular region;GO:0031982//vesicle;GO:0005634//nucleus;GO:0031967//organelle envelope;GO:0005856//cytoskeleton;GO:0031090//organelle membrane;GO:0005623//cell;GO:0016020//membrane;GO:0043227//membrane-bounded organelle;GO:0031975//envelope;GO:0031988//membrane-bounded vesicle;…	GO:0016620//oxidoreductase activity, acting on the aldehyde or oxo group of donors, NAD or NADP as acceptor;GO:0061134//peptidase regulator activity;GO:0019828//aspartic-type endopeptidase inhibitor activity;GO:0003824//catalytic activity;GO:0004365//glyceraldehyde-3-phosphate dehydrogenase (NAD+) (phosphorylating) activity;GO:0035605//peptidyl-cysteine S-nitrosylase activity;GO:0098772//molecula…	GO:1901360//organic cyclic compound metabolic process;GO:0042278//purine nucleoside metabolic process;GO:0061718//glucose catabolic process to pyruvate;GO:0006955//immune response;GO:0046365//monosaccharide catabolic process;GO:0006464//cellular protein modification process;GO:0009135//purine nucleoside diphosphate metabolic process;GO:0009132//nucleoside diphosphate metabolic process;GO:0043170/…
ENSG00000111665	17.51	365.158	0.292	4.472	3.93688	3.55678e-07	4.13538e-05	yes	CDCA3	NP_001284532.1 cell division cycle-associated protein 3 isoform 3 [Homo sapiens]	-	-	-	-	GO:0044464//cell part;GO:0044444//cytoplasmic part;GO:0005622//intracellular;GO:0005623//cell;GO:0044424//intracellular part;GO:0005737//cytoplasm	GO:0005488//binding	GO:0043412//macromolecule modification;GO:0008152//metabolic process;GO:0044237//cellular metabolic process;GO:0044260//cellular macromolecule metabolic process;GO:0043170//macromolecule metabolic process;GO:0019538//protein metabolic process;GO:0032446//protein modification by small protein conjugation;GO:0044763//single-organism cellular process;GO:0044267//cellular protein metabolic process;GO…
ENSG00000111669	4784.4	17490.4	113.066	338.074	1.58017	0.00040675	0.00891335	yes	TPI1	triosephosphate isomerase 1 [Source:HGNC Symbol;Acc:HGNC:12009]	Metabolism	Global and overview maps;Carbohydrate metabolism	ko01100//Metabolic pathways;ko01110//Biosynthesis of secondary metabolites;ko01130//Biosynthesis of antibiotics;ko01120//Microbial metabolism in diverse environments;ko01200//Carbon metabolism;ko01230//Biosynthesis of amino acids;ko00562//Inositol phosphate metabolism;ko00010//Glycolysis / Gluconeogenesis;ko00051//Fructose and mannose metabolism	K01803	GO:0005634//nucleus;GO:0043226//organelle;GO:0031982//vesicle;GO:0005622//intracellular;GO:0005615//extracellular space;GO:0043229//intracellular organelle;GO:0043230//extracellular organelle;GO:0044424//intracellular part;GO:0043227//membrane-bounded organelle;GO:0044421//extracellular region part;GO:0005623//cell;GO:0043231//intracellular membrane-bounded organelle;GO:1903561//extracellular ves…	GO:0016829//lyase activity;GO:0016853//isomerase activity;GO:0005488//binding;GO:0003824//catalytic activity;GO:0042802//identical protein binding;GO:0016861//intramolecular oxidoreductase activity, interconverting aldoses and ketoses;GO:0016838//carbon-oxygen lyase activity, acting on phosphates;GO:0016860//intramolecular oxidoreductase activity;GO:0008929//methylglyoxal synthase activity;GO:001…	GO:0009199//ribonucleoside triphosphate metabolic process;GO:0046034//ATP metabolic process;GO:0009123//nucleoside monophosphate metabolic process;GO:0009141//nucleoside triphosphate metabolic process;GO:0032502//developmental process;GO:0044283//small molecule biosynthetic process;GO:0046364//monosaccharide biosynthetic process;GO:0005975//carbohydrate metabolic process;GO:0044711//single-organi…
ENSG00000111961	1199.11	508.696	6.252	2.314	-1.43393	0.000867843	0.0160503	yes	SASH1	SAM and SH3 domain containing 1 [Source:HGNC Symbol;Acc:HGNC:19182]	-	-	-	-	GO:0032991//macromolecular complex	GO:0005515//protein binding;GO:0005488//binding;GO:0032947//protein complex scaffold;GO:0019900//kinase binding;GO:0019901//protein kinase binding;GO:0008022//protein C-terminus binding;GO:0019899//enzyme binding;GO:0031435//mitogen-activated protein kinase kinase kinase binding;GO:0005198//structural molecule activity	GO:0065009//regulation of molecular function;GO:0010594//regulation of endothelial cell migration;GO:0080090//regulation of primary metabolic process;GO:0031664//regulation of lipopolysaccharide-mediated signaling pathway;GO:0048522//positive regulation of cellular process;GO:1904018//positive regulation of vasculature development;GO:0030335//positive regulation of cell migration;GO:0071902//posi…
ENSG00000111981	6.392	85.622	0.08	0.832	3.37851	0.00181028	0.0269095	yes	ULBP1	NP_079494.1 NKG2D ligand 1 isoform 1 precursor [Homo sapiens]	Organismal Systems	Immune system	ko04650//Natural killer cell mediated cytotoxicity	K07986	-	-	-
ENSG00000112214	708.202	59.802	12.034	0.98	-3.61819	6.37313e-05	0.0023038	yes	FHL5	four and a half LIM domains 5 [Source:HGNC Symbol;Acc:HGNC:17371]	-	-	-	-	GO:0005623//cell;GO:0043231//intracellular membrane-bounded organelle;GO:0044424//intracellular part;GO:0030017//sarcomere;GO:0044444//cytoplasmic part;GO:0005634//nucleus;GO:0044449//contractile fiber part;GO:0043292//contractile fiber;GO:0043229//intracellular organelle;GO:0043226//organelle;GO:0030016//myofibril;GO:0043227//membrane-bounded organelle;GO:0031674//I band;GO:0005622//intracellula…	GO:0046872//metal ion binding;GO:0005488//binding;GO:0003712//transcription cofactor activity;GO:0043169//cation binding;GO:0043167//ion binding;GO:0000989//transcription factor activity, transcription factor binding;GO:0005515//protein binding;GO:0003713//transcription coactivator activity;GO:0000988//transcription factor activity, protein binding	GO:0050789//regulation of biological process;GO:0010556//regulation of macromolecule biosynthetic process;GO:0019219//regulation of nucleobase-containing compound metabolic process;GO:0048522//positive regulation of cellular process;GO:2001141//regulation of RNA biosynthetic process;GO:0009889//regulation of biosynthetic process;GO:0031323//regulation of cellular metabolic process;GO:0045893//pos…
ENSG00000112378	2078.13	9161.73	21.948	76.29	1.7974	0.000698609	0.0136997	yes	PERP	PERP, TP53 apoptosis effector [Source:HGNC Symbol;Acc:HGNC:17637]	Cellular Processes	Cell growth and death	ko04115//p53 signaling pathway	K10136	GO:0016020//membrane;GO:0016021//integral component of membrane;GO:0005739//mitochondrion;GO:0044424//intracellular part;GO:0044444//cytoplasmic part;GO:0030057//desmosome;GO:0070161//anchoring junction;GO:0044425//membrane part;GO:0005794//Golgi apparatus;GO:0005911//cell-cell junction;GO:0031224//intrinsic component of membrane;GO:0005622//intracellular;GO:0012505//endomembrane system;GO:004322…	-	GO:0098609//cell-cell adhesion;GO:0010604//positive regulation of macromolecule metabolic process;GO:0007219//Notch signaling pathway;GO:0016485//protein processing;GO:0051716//cellular response to stimulus;GO:0010952//positive regulation of peptidase activity;GO:0006508//proteolysis;GO:0030154//cell differentiation;GO:0098602//single organism cell adhesion;GO:0034330//cell junction organization;…
ENSG00000112473	1833.8	5328.4	31.858	76.22	1.25851	0.00264472	0.0351614	yes	SLC39A7	solute carrier family 39 member 7 [Source:HGNC Symbol;Acc:HGNC:4927]	-	-	-	-	GO:0043226//organelle;GO:0070013//intracellular organelle lumen;GO:0012505//endomembrane system;GO:0044464//cell part;GO:0044446//intracellular organelle part;GO:0016020//membrane;GO:0005794//Golgi apparatus;GO:0044422//organelle part;GO:0031090//organelle membrane;GO:0044425//membrane part;GO:0005622//intracellular;GO:0043231//intracellular membrane-bounded organelle;GO:0016021//integral compone…	GO:0022890//inorganic cation transmembrane transporter activity;GO:0046873//metal ion transmembrane transporter activity;GO:0022891//substrate-specific transmembrane transporter activity;GO:0005385//zinc ion transmembrane transporter activity;GO:0022857//transmembrane transporter activity;GO:0046915//transition metal ion transmembrane transporter activity;GO:0005515//protein binding;GO:0005488//b…	GO:0048878//chemical homeostasis;GO:0055065//metal ion homeostasis;GO:0006811//ion transport;GO:0030003//cellular cation homeostasis;GO:0055069//zinc ion homeostasis;GO:0065007//biological regulation;GO:0006875//cellular metal ion homeostasis;GO:0098662//inorganic cation transmembrane transport;GO:0055085//transmembrane transport;GO:0055082//cellular chemical homeostasis;GO:0050801//ion homeostas…
ENSG00000112562	3340.7	1232.6	43.718	12.614	-1.7932	4.58845e-05	0.00178208	yes	SMOC2	SPARC related modular calcium binding 2 [Source:HGNC Symbol;Acc:HGNC:20323]	-	-	-	-	GO:0005578//proteinaceous extracellular matrix;GO:0071944//cell periphery;GO:0005615//extracellular space;GO:0044420//extracellular matrix component;GO:0005576//extracellular region;GO:0005614//interstitial matrix;GO:0044464//cell part;GO:0005623//cell;GO:0031012//extracellular matrix;GO:0044421//extracellular region part;GO:0005604//basement membrane	GO:0005488//binding;GO:1901681//sulfur compound binding;GO:0043168//anion binding;GO:0097367//carbohydrate derivative binding;GO:0043169//cation binding;GO:0005509//calcium ion binding;GO:0043167//ion binding;GO:0046872//metal ion binding;GO:0005539//glycosaminoglycan binding;GO:0008201//heparin binding	GO:2000147//positive regulation of cell motility;GO:0031326//regulation of cellular biosynthetic process;GO:1900748//positive regulation of vascular endothelial growth factor signaling pathway;GO:2000573//positive regulation of DNA biosynthetic process;GO:0045787//positive regulation of cell cycle;GO:0045935//positive regulation of nucleobase-containing compound metabolic process;GO:0010646//regu…
[truncated: 1,252 more rows]
