# Supplementary material for: Circular HER2 RNA positive triple negative breast cancer is sensitive to Pertuzumab
Source: Mol Cancer. 2020 Sep 11;19:142. doi: 10.1186/s12943-020-01259-6 (PMC7488427; doi:10.1186/s12943-020-01259-6)
Supplement: Supplementary file 4 — Additional file 4: Table S4. 1425 host genes and 12 circRNAs that were contained in the darkred module. [file 12943_2020_1259_MOESM4_ESM.xlsx]

## Sheet: Sheet1
	id	CK_count	CT_count	average_count	CK_rpm	CT_rpm	log2(FC)	Pvalue	FDR	significant	source_gene	symbol	chr	strand	genomic_start	genomic_end	spliced_length	annot_type	circRNA
novel_circ_024577	novel_circ_024577	795.4	375.2	585.3	10731	4875.5	-1.13816	0.0289622	0.974915	yes	ENSG00000168300	PCMTD1	8	-	51860845	51861246	402	one_exon	hsa_circ_000018
novel_circ_000056	novel_circ_000056	0	10	5	0.001	127.553	16.9607	0.0134671	0.771207	yes	ENSG00000116285	ERRFI1	1	-	8015495	8051314	25355	exon_intron	novel
novel_circ_000058	novel_circ_000058	0	8.8	4.4	0.001	112.246	16.7763	0.0157821	0.814371	yes	ENSG00000116285	ERRFI1	1	-	8015495	8051334	25375	exon_intron	novel
novel_circ_021133	novel_circ_021133	243.2	97.2	170.2	3093.8	1212.11	-1.35186	0.0134609	0.771207	yes	ENSG00000055147	FAM114A2	5	-	154033791	154034967	417	annot_exons	hsa_circ_000423
novel_circ_013128	novel_circ_013128	181.6	44.8	113.2	2588.6	695.739	-1.89555	4.15e-05	0.0708496	yes	ENSG00000219626	FAM228B	2	+	24135119	24147086	587	annot_exons	hsa_circ_001956
novel_circ_022178	novel_circ_022178	138.4	53.4	95.9	1775.42	719.992	-1.30211	0.0275131	0.974915	yes	ENSG00000188994	ZNF292	6	+	87215903	87218731	370	annot_exons	hsa_circ_0004058
novel_circ_014423	novel_circ_014423	138.6	44.8	91.7	1991.27	650.481	-1.61411	0.00186094	0.414901	yes	ENSG00000121989	ACVR2A	2	+	147896301	147899898	473	annot_exons	hsa_circ_000913
novel_circ_000209	novel_circ_000209	0	1.6	0.8	0.001	22.2503	14.4415	0.0439261	0.974915	yes	ENSG00000157191	NECAP2	1	+	16447870	16452015	474	annot_exons	novel
novel_circ_000272	novel_circ_000272	3.4	0	1.7	49.2872	0.001	-15.5889	0.00183785	0.414901	yes	ENSG00000117298	ECE1	1	+	21264608	21265278	671	antisense	novel
novel_circ_009159	novel_circ_009159	139	42.8	90.9	1893.71	561.719	-1.7533	0.000906383	0.30982	yes	ENSG00000129003	VPS13C	15	-	62007308	62013992	606	annot_exons	hsa_circ_001567
novel_circ_001000	novel_circ_001000	123.6	46.2	84.9	1770.39	711.712	-1.31471	0.0174637	0.845308	yes	ENSG00000152763	WDR78	1	-	66891154	66905375	815	annot_exons	hsa_circ_0006677
novel_circ_001648	novel_circ_001648	111.8	54.2	83	1657.74	745.381	-1.15317	0.0378175	0.974915	yes	ENSG00000116539	ASH1L	1	-	155438327	155439068	742	one_exon	hsa_circ_000064
novel_circ_023127	novel_circ_023127	97.2	44.4	70.8	1296.89	609.846	-1.08855	0.0239495	0.949164	yes	ENSG00000169193	CCDC126	7	+	23611171	23611553	383	one_exon	hsa_circ_000448
novel_circ_022520	novel_circ_022520	119	14.8	66.9	1468.3	197.352	-2.8953	6.89e-07	0.00471185	yes	ENSG00000079819	EPB41L2	6	-	130926605	130956499	824	annot_exons	hsa_circ_0077837
novel_circ_000394	novel_circ_000394	0.6	3.4	2	5.96279	47.1874	2.98434	0.0369647	0.974915	yes	ENSG00000116350	SRSF4	1	-	29148080	29154910	1452	annot_exons	novel
novel_circ_016560	novel_circ_016560	94.6	33.2	63.9	1211.74	433.21	-1.48395	0.00870573	0.659526	yes	ENSG00000100225	FBXO7	22	+	32478981	32479275	295	one_exon	hsa_circ_0008832
novel_circ_000422	novel_circ_000422	0	2.6	1.3	0.001	34.8313	15.0881	0.040092	0.974915	yes	ENSG00000184007	PTP4A2	1	-	31907661	31911826	1506	annot_exons	novel
novel_circ_004001	novel_circ_004001	90.2	33	61.6	1219.06	538.221	-1.1795	0.0207209	0.902281	yes	ENSG00000150760	DOCK1	10	+	126970702	127000307	939	annot_exons	hsa_circ_0002669
novel_circ_000511	novel_circ_000511	0.2	15.8	8	1.9876	289.604	7.18691	0.00612455	0.630963	yes	ENSG00000146463	ZMYM4	1	+	35413972	35419608	630	annot_exons	novel
novel_circ_013958	novel_circ_013958	92.4	29.8	61.1	1186.03	451.088	-1.39466	0.00237773	0.446076	yes	ENSG00000144036	EXOC6B	2	-	72718103	72733118	390	annot_exons	hsa_circ_0009043
novel_circ_000685	novel_circ_000685	12.8	0.8	6.8	168.789	9.3605	-4.17249	2.7e-05	0.0528292	yes	ENSG00000162415	ZSWIM5	1	-	45087881	45088237	357	one_exon	novel
novel_circ_005632	novel_circ_005632	6.4	111.6	59	73.0863	1842.61	4.65601	0.00368133	0.53834	yes	ENSG00000177675	CD163L1	12	-	7403535	7433694	1339	annot_exons	hsa_circ_0025349
novel_circ_000810	novel_circ_000810	5.8	1.2	3.5	76.865	15.5777	-2.30284	0.031431	0.974915	yes	ENSG00000134744	TUT4	1	-	52509596	52526373	2205	annot_exons	novel
novel_circ_000852	novel_circ_000852	9	1.2	5.1	141.387	18.6613	-2.92152	0.0065137	0.631644	yes	ENSG00000162600	OMA1	1	-	58533949	58539306	1027	exon_intron	novel
novel_circ_000882	novel_circ_000882	1	9.2	5.1	15.4859	171.533	3.46946	0.00511948	0.597008	yes	ENSG00000132849	PATJ	1	+	61827422	61884408	1313	annot_exons	novel
novel_circ_000889	novel_circ_000889	0	2.4	1.2	0.001	36.1946	15.1435	0.0232304	0.935039	yes	ENSG00000132849	PATJ	1	+	61856030	61927829	1611	annot_exons	novel
novel_circ_020562	novel_circ_020562	100.2	8.2	54.2	1086.93	130.327	-3.06005	0.00712677	0.647251	yes	ENSG00000038427	VCAN	5	+	83537007	83542268	5262	one_exon	hsa_circ_0073237
novel_circ_000938	novel_circ_000938	5.2	1	3.1	84.7945	8.53672	-3.31222	0.0336616	0.974915	yes	ENSG00000125703	ATG4C	1	+	62803719	62810586	5559	exon_intron	novel
novel_circ_022789	novel_circ_022789	73	32.6	52.8	1015.59	494.356	-1.0387	0.0239877	0.949303	yes	ENSG00000213079	SCAF8	6	+	154773989	154795139	576	annot_exons	hsa_circ_001832
novel_circ_000983	novel_circ_000983	15	83.4	49.2	176.061	832.167	2.2408	0.0156884	0.814371	yes	ENSG00000184588	PDE4B	1	+	65913245	65918835	351	annot_exons	hsa_circ_0008433
novel_circ_000994	novel_circ_000994	3.8	0.2	2	51.41	1.70734	-4.91222	0.0400472	0.974915	yes	ENSG00000152763	WDR78	1	-	66826820	66835777	758	annot_exons	novel
novel_circ_025467	novel_circ_025467	62.4	26	44.2	851.494	356.954	-1.25426	0.0157046	0.814371	yes	ENSG00000147854	UHRF2	9	+	6420912	6434173	836	annot_exons	hsa_circ_0002359
novel_circ_001194	novel_circ_001194	59.4	27.2	43.3	776.176	346.62	-1.16303	0.04452	0.974915	yes	ENSG00000122484	RPAP2	1	+	92333391	92380873	383	annot_exons	hsa_circ_000897
novel_circ_001086	novel_circ_001086	5.2	0.8	3	63.8269	9.63513	-2.72779	0.0337382	0.974915	yes	ENSG00000180488	MIGA1	1	+	77803270	77813867	398	annot_exons	novel
novel_circ_001181	novel_circ_001181	3.2	0.2	1.7	42.2598	3.53045	-3.58136	0.0372851	0.974915	yes	ENSG00000162669	HFM1	1	-	91375358	91385834	1191	annot_exons	novel
novel_circ_003220	novel_circ_003220	69.2	16.2	42.7	904.115	213.522	-2.08212	0.000134433	0.126882	yes	ENSG00000107643	MAPK8	10	+	48401612	48410168	499	annot_exons	hsa_circ_0002968
novel_circ_021399	novel_circ_021399	16	68.8	42.4	274.21	1217.45	2.1505	0.037223	0.974915	yes	ENSG00000153046	CDYL	6	+	4891713	4892379	667	one_exon	hsa_circ_0008285
novel_circ_009536	novel_circ_009536	58.6	24	41.3	767.113	327.128	-1.22958	0.0275372	0.974915	yes	ENSG00000073417	PDE8A	15	+	85113873	85121014	767	annot_exons	hsa_circ_0036629
novel_circ_002289	novel_circ_002289	61.6	20.8	41.2	835.482	310.341	-1.42875	0.0342335	0.974915	yes	ENSG00000143353	LYPLAL1	1	+	219193082	219241308	30103	exon_intron	hsa_circ_0004417
novel_circ_001344	novel_circ_001344	11.8	0.6	6.2	134.206	7.92779	-4.08138	0.00222956	0.429363	yes	ENSG00000116396	KCNC4	1	+	110222964	110226178	1141	annot_exons	novel
novel_circ_002006	novel_circ_002006	62	17.6	39.8	793.433	238.636	-1.7333	0.00170008	0.404857	yes	ENSG00000116668	SWT1	1	+	185214507	185231708	469	annot_exons	hsa_circ_0004689
novel_circ_022173	novel_circ_022173	56.2	22.4	39.3	774.698	338.454	-1.19468	0.0219614	0.919313	yes	ENSG00000188994	ZNF292	6	+	87210451	87218731	5822	exon_intron	hsa_circ_0004383
novel_circ_012488	novel_circ_012488	57.4	20.6	39	752.454	247.086	-1.60659	0.00910898	0.667813	yes	ENSG00000008441	NFIX	19	+	13025021	13025552	532	one_exon	hsa_circ_0005660
novel_circ_011775	novel_circ_011775	56.8	19.4	38.1	691.487	268.047	-1.36722	0.0241504	0.953216	yes	ENSG00000154845	PPP4R1	18	-	9583117	9595102	815	annot_exons	hsa_circ_0009022
novel_circ_015083	novel_circ_015083	9.8	63.2	36.5	133.87	1168.45	3.12569	0.00262137	0.456586	yes	ENSG00000144445	KANSL1L	2	-	210104104	210154611	1457	annot_exons	hsa_circ_0002617
novel_circ_000298	novel_circ_000298	48.8	20.4	34.6	646.538	279.119	-1.21186	0.0242373	0.953658	yes	ENSG00000004487	KDM1A	1	+	23030469	23050520	360	annot_exons	hsa_circ_0009061
novel_circ_019509	novel_circ_019509	45.8	22.6	34.2	629.797	310.741	-1.01917	0.0330544	0.974915	yes	ENSG00000164073	MFSD8	4	-	127921524	127939997	1463	annot_exons	hsa_circ_0009133
novel_circ_001531	novel_circ_001531	0	3.2	1.6	0.001	90.7209	16.4691	0.0275553	0.974915	yes	ENSG00000143374	TARS2	1	+	150485045	150489087	2793	exon_intron	novel
novel_circ_001532	novel_circ_001532	0	5.6	2.8	0.001	155.643	17.2479	0.00789263	0.659526	yes	ENSG00000143374	TARS2	1	+	150485045	150490725	2918	exon_intron	novel
novel_circ_022522	novel_circ_022522	51.6	15	33.3	646.204	197.146	-1.71273	0.00735785	0.647251	yes	ENSG00000079819	EPB41L2	6	-	130955105	130956499	719	annot_exons	hsa_circ_000738
novel_circ_012534	novel_circ_012534	17.2	47.6	32.4	220.706	644.833	1.5468	0.00246595	0.449306	yes	ENSG00000099331	MYO9B	19	+	17101660	17102557	898	one_exon	hsa_circ_000265
novel_circ_001452	novel_circ_001452	18.8	45.6	32.2	285.273	784.515	1.45946	0.0265747	0.974915	yes	ENSG00000198162	MAN1A2	1	+	117402186	117420649	553	annot_exons	hsa_circ_002173
novel_circ_001610	novel_circ_001610	0.2	3.2	1.7	1.9876	51.2019	4.6871	0.0150062	0.795271	yes	ENSG00000143552	NUP210L	1	-	154089421	154118808	1035	annot_exons	novel
novel_circ_010522	novel_circ_010522	15	47.2	31.1	218.017	773.85	1.82762	0.016312	0.833166	yes	ENSG00000172530	BANP	16	+	87975048	87984259	701	annot_exons	hsa_circ_0040809
novel_circ_021274	novel_circ_021274	50.2	12	31.1	688.562	193.132	-1.834	0.00623001	0.630963	yes	ENSG00000165671	NSD1	5	+	177209636	177212195	2560	one_exon	hsa_circ_0075161
novel_circ_001674	novel_circ_001674	0	2	1	0.001	32.2527	14.9771	0.029513	0.974915	yes	ENSG00000116580	GON4L	1	-	155795050	155827028	1242	annot_exons	novel
novel_circ_001689	novel_circ_001689	0	2.8	1.4	0.001	79.3808	16.2765	0.0360561	0.974915	yes	ENSG00000116586	LAMTOR2	1	+	156055263	156061443	3419	exon_intron	novel
novel_circ_001813	novel_circ_001813	96.8	22	59.4	1257.95	319.681	-1.97637	0.000519112	0.236594	yes	ENSG00000075945	KIFAP3	1	-	169978085	170031975	1146	annot_exons	novel
novel_circ_001815	novel_circ_001815	0	1.6	0.8	0.001	27.584	14.7515	0.0380287	0.974915	yes	ENSG00000075945	KIFAP3	1	-	170016462	170046866	1183	annot_exons	novel
novel_circ_023544	novel_circ_023544	47.6	13.6	30.6	724.395	186.984	-1.95386	0.0137071	0.771207	yes	ENSG00000075223	SEMA3C	7	-	80789306	80810701	907	annot_exons	hsa_circ_0004365
novel_circ_024208	novel_circ_024208	48.8	10	29.4	626.123	193.249	-1.69598	0.019169	0.876528	yes	ENSG00000126870	WDR60	7	+	158911550	158918869	461	annot_exons	hsa_circ_0083234
novel_circ_022685	novel_circ_022685	41.8	16.4	29.1	563.084	217.369	-1.3732	0.0082405	0.659526	yes	ENSG00000146414	SHPRH	6	-	145888020	145894977	440	annot_exons	hsa_circ_001599
novel_circ_007364	novel_circ_007364	39.4	15.2	27.3	540.703	233.129	-1.21371	0.0109196	0.724777	yes	ENSG00000083544	TDRD3	13	+	60439688	60467379	454	annot_exons	hsa_circ_0003441
novel_circ_011822	novel_circ_011822	15.2	39	27.1	208.403	580.754	1.47855	0.00595347	0.630963	yes	ENSG00000101639	CEP192	18	+	12999421	13042334	2071	annot_exons	hsa_circ_0046999
novel_circ_002033	novel_circ_002033	9.8	1.6	5.7	135.728	23.469	-2.5319	0.0133747	0.771207	yes	ENSG00000116711	PLA2G4A	1	+	186893011	186911389	443	annot_exons	novel
novel_circ_002041	novel_circ_002041	0.4	19.4	9.9	6.73168	353.969	5.71651	0.0107206	0.718066	yes	ENSG00000116750	UCHL5	1	-	193016097	193025801	3036	exon_intron	novel
novel_circ_021336	novel_circ_021336	13.6	40.2	26.9	184.8	668.602	1.85518	0.0157352	0.814371	yes	ENSG00000050748	MAPK9	5	-	180261684	180280608	738	annot_exons	hsa_circ_001168
novel_circ_021468	novel_circ_021468	35.8	17.6	26.7	532.425	229.654	-1.21312	0.0414152	0.974915	yes	ENSG00000124523	SIRT5	6	+	13579451	13584225	309	annot_exons	hsa_circ_0007218
novel_circ_013810	novel_circ_013810	38.6	13.6	26.1	505.768	175.221	-1.5293	0.0156092	0.813045	yes	ENSG00000115504	EHBP1	2	+	62979188	62996766	751	annot_exons	hsa_circ_0005552
novel_circ_006350	novel_circ_006350	40.8	11.4	26.1	583.497	183.688	-1.66747	0.0064836	0.630963	yes	ENSG00000179104	TMTC2	12	+	82857010	82857580	571	one_exon	hsa_circ_0002886
novel_circ_023782	novel_circ_023782	35.4	16	25.7	495.348	219.621	-1.17342	0.0221966	0.920828	yes	ENSG00000005483	KMT2E	7	+	105073619	105077433	633	annot_exons	hsa_circ_001320
novel_circ_002354	novel_circ_002354	0	2	1	0.001	40.8111	15.3167	0.0405507	0.974915	yes	ENSG00000162923	WDR26	1	+	224386344	224388084	1741	antisense	novel
novel_circ_002372	novel_circ_002372	0	6.8	3.4	0.001	86.7358	16.4043	0.0217804	0.918861	yes	ENSG00000185842	DNAH14	1	+	224952670	224964609	531	annot_exons	novel
novel_circ_020790	novel_circ_020790	38.6	12.6	25.6	475.137	148.769	-1.67527	0.0177075	0.849876	yes	ENSG00000168916	ZNF608	5	-	124701014	124701269	256	one_exon	hsa_circ_000005
novel_circ_002389	novel_circ_002389	0.4	5	2.7	6.74916	67.9487	3.33167	0.0105925	0.713454	yes	ENSG00000185842	DNAH14	1	+	225007413	225097239	3459	annot_exons	novel
novel_circ_002402	novel_circ_002402	0	2.4	1.2	0.001	40.4803	15.3049	0.0188618	0.869804	yes	ENSG00000185842	DNAH14	1	+	225144397	225185425	1284	annot_exons	novel
novel_circ_002412	novel_circ_002412	0.2	2.8	1.5	4.06884	50.8929	3.64477	0.0288799	0.974915	yes	ENSG00000185842	DNAH14	1	+	225185291	225266769	2056	annot_exons	novel
novel_circ_025522	novel_circ_025522	46.4	4.8	25.6	571.87	65.5586	-3.12483	0.00056152	0.246348	yes	ENSG00000173068	BNC2	9	-	16435555	16437524	1970	one_exon	hsa_circ_0086414
novel_circ_000082	novel_circ_000082	0.2	50	25.1	4.06884	1417.51	8.44453	0.00526284	0.604696	yes	ENSG00000171621	SPSB1	1	+	9355743	9356585	843	one_exon	hsa_circ_0009106
novel_circ_021130	novel_circ_021130	33	16.8	24.9	452.634	210.185	-1.10668	0.0478938	0.974915	yes	ENSG00000055147	FAM114A2	5	-	154029489	154034967	509	annot_exons	hsa_circ_0007773
novel_circ_002546	novel_circ_002546	0.4	4	2.2	5.49269	67.1235	3.61123	0.0122431	0.745657	yes	ENSG00000143674	MAP3K21	1	+	233346442	233362293	747	annot_exons	novel
novel_circ_002837	novel_circ_002837	11.4	37.6	24.5	159.613	574.012	1.84651	0.00808714	0.659526	yes	ENSG00000198879	SFMBT2	10	-	7276892	7285954	2118	annot_exons	hsa_circ_000524
novel_circ_014426	novel_circ_014426	33.4	14.6	24	444.364	208.291	-1.09314	0.0286165	0.974915	yes	ENSG00000115947	ORC4	2	-	147972739	147982081	396	annot_exons	hsa_circ_0004491
novel_circ_020321	novel_circ_020321	38.2	9.4	23.8	570.438	132.766	-2.10318	0.0225899	0.925783	yes	ENSG00000113593	PPWD1	5	+	65567513	65572286	850	annot_exons	hsa_circ_0072697
novel_circ_025802	novel_circ_025802	34	13	23.5	441.094	192.031	-1.19974	0.0283158	0.974915	yes	ENSG00000135018	UBQLN1	9	-	83661777	83669327	675	annot_exons	hsa_circ_0007698
novel_circ_002618	novel_circ_002618	0.6	4.4	2.5	13.592	75.6192	2.476	0.026106	0.974915	yes	ENSG00000119285	HEATR1	1	+	236600828	236601549	722	antisense	novel
novel_circ_002625	novel_circ_002625	0	1.8	0.9	0.001	37.3943	15.1905	0.0422507	0.974915	yes	ENSG00000116984	MTR	1	+	236803431	236816543	727	annot_exons	novel
novel_circ_002631	novel_circ_002631	2.8	0	1.4	43.4048	0.001	-15.4056	0.0242838	0.954115	yes	ENSG00000116984	MTR	1	+	236824119	236832078	424	annot_exons	novel
novel_circ_018378	novel_circ_018378	32.6	11.2	21.9	379.384	140.897	-1.42901	0.0472418	0.974915	yes	ENSG00000114796	KLHL24	3	+	183650296	183651276	981	one_exon	hsa_circ_000385
novel_circ_002669	novel_circ_002669	0	2	1	0.001	26.373	14.6868	0.0365406	0.974915	yes	ENSG00000054282	SDCCAG8	1	+	243330540	243378863	548	annot_exons	novel
novel_circ_025425	novel_circ_025425	5.6	37.8	21.7	64.7365	501.88	2.95469	0.0241764	0.953216	yes	ENSG00000107249	GLIS3	9	-	4286038	4286523	486	one_exon	hsa_circ_0002874
novel_circ_022673	novel_circ_022673	36	6.4	21.2	414.448	76.6444	-2.43494	0.00725857	0.647251	yes	ENSG00000152818	UTRN	6	+	144781922	144803147	897	annot_exons	hsa_circ_001174
novel_circ_025710	novel_circ_025710	11.2	30.6	20.9	151.963	423.648	1.47914	0.00718919	0.647251	yes	ENSG00000137106	GRHPR	9	+	37424845	37426654	321	annot_exons	hsa_circ_001662
novel_circ_002733	novel_circ_002733	0.2	3	1.6	4.06884	51.9958	3.67571	0.0213284	0.9087	yes	ENSG00000196418	ZNF124	1	+	247156408	247159815	3408	antisense	novel
novel_circ_018374	novel_circ_018374	29.4	12.2	20.8	388.78	170.292	-1.19094	0.0213066	0.9087	yes	ENSG00000114796	KLHL24	3	+	183643480	183651276	1126	annot_exons	hsa_circ_001644
novel_circ_026353	novel_circ_026353	30.6	9.4	20	359.293	120.996	-1.5702	0.0486732	0.974915	yes	ENSG00000196152	ZNF79	9	+	127444029	127445249	1221	one_exon	hsa_circ_0006984
novel_circ_002743	novel_circ_002743	2.6	8.4	5.5	36.8328	176.574	2.26121	0.0354145	0.974915	yes	ENSG00000015171	ZMYND11	10	+	179994	249088	1845	annot_exons	novel
novel_circ_020568	novel_circ_020568	31	8.2	19.6	422.238	105.817	-1.99649	0.010766	0.718066	yes	ENSG00000164176	EDIL3	5	-	84060300	84066606	486	annot_exons	hsa_circ_0073244
novel_circ_001073	novel_circ_001073	31.8	6.6	19.2	451.495	89.9013	-2.3283	0.000487962	0.235133	yes	ENSG00000077254	USP33	1	-	77717867	77725762	783	annot_exons	hsa_circ_001576
novel_circ_002791	novel_circ_002791	0.8	5	2.9	10.7244	94.2583	3.13573	0.013772	0.771207	yes	ENSG00000165568	AKR1E2	10	+	4830675	4908420	61931	exon_intron	novel
novel_circ_012162	novel_circ_012162	9	29	19	126.39	428.274	1.76066	0.00551994	0.617271	yes	ENSG00000141664	ZCCHC2	18	+	62539681	62550460	374	annot_exons	hsa_circ_001094
novel_circ_002841	novel_circ_002841	0.6	3.8	2.2	10.1253	78.1249	2.94782	0.0253073	0.967812	yes	ENSG00000198879	SFMBT2	10	-	7365224	7381949	2912	exon_intron	novel
novel_circ_020721	novel_circ_020721	28.4	9.6	19	406.436	130.937	-1.63416	0.0174911	0.845308	yes	ENSG00000172795	DCP2	5	+	112985835	113004077	889	annot_exons	hsa_circ_000717
novel_circ_000366	novel_circ_000366	31.8	5.4	18.6	401.797	68.5411	-2.55143	0.000917701	0.30982	yes	ENSG00000204138	PHACTR4	1	+	28459085	28466535	574	annot_exons	hsa_circ_0005406
novel_circ_002989	novel_circ_002989	0	4.6	2.3	0.001	84.3959	16.3649	0.0247199	0.95632	yes	ENSG00000136770	DNAJC1	10	+	21878766	21881635	2870	antisense	novel
novel_circ_003012	novel_circ_003012	6.2	0.8	3.5	94.8219	9.63513	-3.29884	0.00638217	0.630963	yes	ENSG00000120549	KIAA1217	10	+	24527936	24536893	636	annot_exons	novel
novel_circ_003071	novel_circ_003071	7.6	0.2	3.9	89.5294	3.66939	-4.60875	0.00027906	0.192579	yes	ENSG00000197321	SVIL	10	-	29459224	29459837	614	intronic	novel
novel_circ_003157	novel_circ_003157	19.2	0.4	9.8	392.918	5.37673	-6.19135	0.000429706	0.235133	yes	ENSG00000148513	ANKRD30A	10	+	37141718	37142290	573	one_exon	novel
novel_circ_003187	novel_circ_003187	0	2.4	1.2	0.001	43.8122	15.419	0.0203656	0.898253	yes	ENSG00000198105	ZNF248	10	-	37803833	37838111	29507	exon_intron	novel
novel_circ_008768	novel_circ_008768	27.8	9.4	18.6	426.241	144.452	-1.56107	0.0209559	0.905701	yes	ENSG00000174197	MGA	15	+	41696075	41699159	1124	annot_exons	hsa_circ_001251
novel_circ_003241	novel_circ_003241	7	1	4	97.8852	12.7553	-2.94	0.0372206	0.974915	yes	ENSG00000185532	PRKG1	10	+	52271350	52290290	789	annot_exons	novel
novel_circ_005406	novel_circ_005406	26	11	18.5	368.689	157.023	-1.23143	0.0346958	0.974915	yes	ENSG00000110367	DDX6	11	-	118786052	118786518	467	one_exon	hsa_circ_0004293
novel_circ_016740	novel_circ_016740	30.4	6.2	18.3	420.426	94.6127	-2.15175	0.00198797	0.414901	yes	ENSG00000130638	ATXN10	22	+	45700282	45740538	811	annot_exons	hsa_circ_000678
novel_circ_009372	novel_circ_009372	28.6	7.4	18	394.254	112.334	-1.81134	0.0052201	0.602316	yes	ENSG00000066933	MYO9A	15	-	72045724	72046634	911	one_exon	hsa_circ_0006509
novel_circ_003484	novel_circ_003484	4.2	0	2.1	43.5236	0.001	-15.4095	0.0275609	0.974915	yes	ENSG00000166348	USP54	10	-	73529680	73530835	745	annot_exons	novel
novel_circ_003509	novel_circ_003509	7	0.6	3.8	96.3198	8.76824	-3.45747	0.00168079	0.404857	yes	ENSG00000156650	KAT6B	10	+	74969660	74989112	1899	annot_exons	novel
novel_circ_005135	novel_circ_005135	31.2	4	17.6	419.935	56.1793	-2.90205	0.00393936	0.546587	yes	ENSG00000165323	FAT3	11	+	92352096	92355404	3309	one_exon	hsa_circ_000548
novel_circ_003578	novel_circ_003578	0	4.6	2.3	0.001	84.3959	16.3649	0.0247139	0.95632	yes	ENSG00000138138	ATAD1	10	-	87790310	87792755	220	annot_exons	novel
novel_circ_005090	novel_circ_005090	9.2	25.8	17.5	127.399	355.575	1.4808	0.025951	0.974915	yes	ENSG00000073921	PICALM	11	-	85996826	86003451	451	annot_exons	hsa_circ_0023919
novel_circ_009079	novel_circ_009079	29.8	4.8	17.3	494.813	70.7754	-2.80556	0.00186615	0.414901	yes	ENSG00000128849	CGNL1	15	+	57437985	57442478	1818	annot_exons	hsa_circ_0035431
novel_circ_003808	novel_circ_003808	2.8	0	1.4	43.0847	0.001	-15.3949	0.0263637	0.974915	yes	ENSG00000197748	CFAP43	10	-	104131331	104164300	1792	annot_exons	novel
novel_circ_010632	novel_circ_010632	25.4	9	17.2	323.582	109.765	-1.55971	0.0181052	0.85881	yes	ENSG00000074755	ZZEF1	17	-	4066447	4072756	564	annot_exons	hsa_circ_0004767
novel_circ_003887	novel_circ_003887	3.6	0	1.8	47.6557	0.001	-15.5404	0.0211328	0.9087	yes	ENSG00000107518	ATRNL1	10	+	115120185	115171292	1055	annot_exons	novel
novel_circ_003904	novel_circ_003904	0	2.8	1.4	0.001	63.7407	15.9599	0.00970273	0.689171	yes	ENSG00000151893	CACUL1	10	-	118707492	118730410	326	annot_exons	novel
novel_circ_018838	novel_circ_018838	25.4	8.8	17.1	393.021	124.964	-1.65309	0.0423423	0.974915	yes	ENSG00000078140	UBE2K	4	+	39737420	39777810	465	annot_exons	hsa_circ_0069492
novel_circ_001250	novel_circ_001250	26.4	7.8	17.1	323.874	96.5223	-1.7465	0.0187681	0.869804	yes	ENSG00000117569	PTBP2	1	+	96769703	96785254	789	annot_exons	hsa_circ_0013252
novel_circ_008542	novel_circ_008542	25.2	8.8	17	334.86	147.005	-1.18769	0.0432382	0.974915	yes	ENSG00000140153	WDR20	14	+	102194938	102209862	1663	annot_exons	hsa_circ_0002553
novel_circ_002844	novel_circ_002844	5.8	28	16.9	102.426	482.284	2.2353	0.0205039	0.901265	yes	ENSG00000198879	SFMBT2	10	-	7367649	7381949	487	annot_exons	hsa_circ_0017648
novel_circ_026242	novel_circ_026242	27.8	6	16.9	338.246	96.3123	-1.81228	0.0278561	0.974915	yes	ENSG00000056586	RC3H2	9	-	122855184	122859102	966	annot_exons	hsa_circ_0088377
novel_circ_010825	novel_circ_010825	29.8	3.4	16.6	372.51	47.9957	-2.9563	6.61e-05	0.0877496	yes	ENSG00000087095	NLK	17	+	28122603	28172618	691	annot_exons	hsa_circ_0002103
novel_circ_004086	novel_circ_004086	0	3.2	1.6	0.001	90.7209	16.4691	0.0275544	0.974915	yes	ENSG00000167323	STIM1	11	+	4091282	4095031	3750	exon_intron	novel
novel_circ_023543	novel_circ_023543	27.6	5.4	16.5	407.202	71.0657	-2.51852	0.00668274	0.634535	yes	ENSG00000075223	SEMA3C	7	-	80789306	80805758	816	annot_exons	hsa_circ_0002714
novel_circ_019564	novel_circ_019564	26	6.8	16.4	324.685	95.7302	-1.76199	0.0105485	0.712244	yes	ENSG00000109381	ELF2	4	-	139125164	139139497	489	annot_exons	hsa_circ_001518
novel_circ_004148	novel_circ_004148	20.8	1.8	11.3	249.6	25.8811	-3.26965	0.000274903	0.192579	yes	ENSG00000133812	SBF2	11	-	9989497	10002689	777	annot_exons	novel
novel_circ_004214	novel_circ_004214	0.6	6.6	3.6	5.96279	93.3037	3.96787	0.00661859	0.632246	yes	ENSG00000110693	SOX6	11	-	16318446	16341252	450	annot_exons	novel
novel_circ_010745	novel_circ_010745	22.8	9	15.9	304.01	120.025	-1.34078	0.0255683	0.97321	yes	ENSG00000141027	NCOR1	17	-	16101250	16101805	556	one_exon	hsa_circ_0042174
novel_circ_020577	novel_circ_020577	26.2	5.6	15.9	359.886	83.1513	-2.11373	0.00663551	0.632246	yes	ENSG00000164180	TMEM161B	5	-	88220563	88245792	5319	exon_intron	hsa_circ_0005476
novel_circ_011265	novel_circ_011265	24	7.6	15.8	311.488	93.4187	-1.73739	0.0197553	0.886457	yes	ENSG00000062716	VMP1	17	+	59731421	59773885	740	annot_exons	hsa_circ_0005077
novel_circ_011650	novel_circ_011650	6.2	24.8	15.5	111.751	443.847	1.98977	0.0225462	0.925783	yes	ENSG00000141568	FOXK2	17	+	82563354	82568201	343	annot_exons	hsa_circ_001758
novel_circ_020166	novel_circ_020166	23	8	15.5	288.82	108.508	-1.41238	0.0468318	0.974915	yes	ENSG00000132357	CARD6	5	+	40852174	40854096	1923	one_exon	hsa_circ_0005895
novel_circ_007068	novel_circ_007068	25.4	5.4	15.4	315.278	66.5018	-2.24516	0.00463538	0.578809	yes	ENSG00000102781	KATNAL1	13	-	30227412	30241086	655	annot_exons	hsa_circ_0003587
novel_circ_004359	novel_circ_004359	0.2	3.8	2	1.9876	57.8844	4.86408	0.0155685	0.813045	yes	ENSG00000110435	PDHX	11	+	34957384	34992379	932	annot_exons	novel
novel_circ_016931	novel_circ_016931	26	4.2	15.1	341.709	60.8888	-2.48852	0.00128093	0.376119	yes	ENSG00000154822	PLCL2	3	+	17009674	17014911	2691	annot_exons	hsa_circ_001828
novel_circ_004381	novel_circ_004381	3.6	0.4	2	80.1602	3.41469	-4.55306	0.0476232	0.974915	yes	ENSG00000148948	LRRC4C	11	-	41222797	41223008	212	intronic	novel
novel_circ_004364	novel_circ_004364	0	30	15	0.001	382.658	18.5457	0.00420901	0.561082	yes	ENSG00000026508	CD44	11	+	35204512	35206243	261	annot_exons	hsa_circ_0021735
novel_circ_018548	novel_circ_018548	9.2	20.8	15	112.506	344.796	1.61574	0.0196148	0.885128	yes	ENSG00000075711	DLG1	3	-	197104903	197119530	381	annot_exons	hsa_circ_0008500
novel_circ_004511	novel_circ_004511	0	33.4	16.7	0.001	946.9	19.8529	0.00302186	0.49188	yes	ENSG00000134824	FADS2	11	+	61826032	61828597	1213	annot_exons	novel
novel_circ_004512	novel_circ_004512	0	7.4	3.7	0.001	209.792	17.6786	0.0100938	0.694025	yes	ENSG00000134824	FADS2	11	+	61826283	61828597	1107	annot_exons	novel
novel_circ_004521	novel_circ_004521	41.8	2.6	22.2	490.646	45.2648	-3.43822	0.000429953	0.235133	yes	ENSG00000124942	AHNAK	11	-	62519895	62520278	384	one_exon	novel
novel_circ_004522	novel_circ_004522	58.4	5	31.7	703.434	75.3855	-3.22206	0.00047634	0.235133	yes	ENSG00000124942	AHNAK	11	-	62519938	62520321	384	one_exon	novel
novel_circ_004523	novel_circ_004523	10.8	1	5.9	114.093	15.8324	-2.84926	0.0216817	0.917035	yes	ENSG00000124942	AHNAK	11	+	62520008	62520391	384	antisense	novel
novel_circ_004541	novel_circ_004541	1.8	0	0.9	25.7436	0.001	-14.6519	0.0379177	0.974915	yes	ENSG00000124942	AHNAK	11	+	62520713	62522104	1392	antisense	novel
novel_circ_004552	novel_circ_004552	15.8	1.6	8.7	181.412	26.6013	-2.7697	0.0403565	0.974915	yes	ENSG00000124942	AHNAK	11	-	62521309	62522844	1536	one_exon	novel
novel_circ_004553	novel_circ_004553	13.2	0.4	6.8	153.106	7.19984	-4.41042	0.00202495	0.414901	yes	ENSG00000124942	AHNAK	11	-	62521309	62525190	3882	one_exon	novel
novel_circ_004554	novel_circ_004554	6	0.6	3.3	70.9311	9.88983	-2.8424	0.0331447	0.974915	yes	ENSG00000124942	AHNAK	11	-	62521330	62521713	384	one_exon	novel
novel_circ_004568	novel_circ_004568	3.2	0.4	1.8	40.8744	7.3774	-2.47001	0.0475279	0.974915	yes	ENSG00000124942	AHNAK	11	+	62522268	62525381	3114	antisense	novel
novel_circ_004577	novel_circ_004577	7.2	0	3.6	76.3927	0.001	-16.2211	0.00461921	0.578809	yes	ENSG00000124942	AHNAK	11	-	62523358	62523741	384	one_exon	novel
novel_circ_004592	novel_circ_004592	34	2.6	18.3	356.783	30.5124	-3.54758	0.00300865	0.49188	yes	ENSG00000124942	AHNAK	11	+	62525744	62526127	384	antisense	novel
novel_circ_004632	novel_circ_004632	3.8	0.4	2.1	50.4989	5.10211	-3.30709	0.0488774	0.974915	yes	ENSG00000124942	AHNAK	11	-	62530301	62530684	384	one_exon	novel
novel_circ_004641	novel_circ_004641	9.6	0.6	5.1	112.61	5.12203	-4.45848	0.00321697	0.508463	yes	ENSG00000124942	AHNAK	11	+	62531281	62531643	363	antisense	novel
novel_circ_004643	novel_circ_004643	6.4	0.4	3.4	71.2835	7.19984	-3.30753	0.00560995	0.618587	yes	ENSG00000124942	AHNAK	11	+	62531354	62531716	363	antisense	novel
novel_circ_004646	novel_circ_004646	9.4	1	5.2	102.666	10.3598	-3.30889	0.0172237	0.845308	yes	ENSG00000124942	AHNAK	11	-	62531548	62531931	384	one_exon	novel
novel_circ_004648	novel_circ_004648	15.8	1.4	8.6	200.518	16.4413	-3.60833	0.00201631	0.414901	yes	ENSG00000124942	AHNAK	11	+	62531795	62532178	384	antisense	novel
novel_circ_004650	novel_circ_004650	16.2	1.4	8.8	197.897	16.17	-3.61336	0.0038275	0.546587	yes	ENSG00000124942	AHNAK	11	-	62532186	62532548	363	one_exon	novel
novel_circ_003886	novel_circ_003886	26	3.4	14.7	357.231	43.3282	-3.04348	0.00280314	0.479092	yes	ENSG00000107518	ATRNL1	10	+	115120185	115129535	536	annot_exons	hsa_circ_0020093
novel_circ_018381	novel_circ_018381	22.6	6.6	14.6	269.921	97.0516	-1.47571	0.0497567	0.974915	yes	ENSG00000114796	KLHL24	3	+	183650296	183672484	1663	annot_exons	hsa_circ_0006667
novel_circ_004853	novel_circ_004853	3.4	0.2	1.8	48.0521	2.55105	-4.23543	0.0197242	0.886457	yes	ENSG00000110066	KMT5B	11	-	68171015	68185928	817	annot_exons	novel
novel_circ_004919	novel_circ_004919	4.2	0.4	2.3	58.9054	6.0815	-3.2759	0.0457005	0.974915	yes	ENSG00000131626	PPFIA1	11	-	70366525	70372534	6010	antisense	novel
novel_circ_004927	novel_circ_004927	0.8	11	5.9	12.1129	295.292	4.60753	0.0112423	0.731982	yes	ENSG00000162105	SHANK2	11	-	70659828	70661678	208	annot_exons	novel
novel_circ_004931	novel_circ_004931	0	3.6	1.8	0.001	94.1356	16.5225	0.014671	0.784691	yes	ENSG00000162105	SHANK2	11	-	71109941	71119032	385	annot_exons	novel
novel_circ_007035	novel_circ_007035	23.2	5.8	14.5	314.813	76.0289	-2.04988	0.00212968	0.41898	yes	ENSG00000152520	PAN3	13	+	28174272	28197346	422	annot_exons	hsa_circ_0008760
novel_circ_011015	novel_circ_011015	7.8	21.2	14.5	116.246	388.48	1.74066	0.0335005	0.974915	yes	ENSG00000141736	ERBB2	17	+	39708321	39710481	676	annot_exons	hsa_circ_0007766
novel_circ_022087	novel_circ_022087	1.6	27.2	14.4	25.8722	764.046	4.88418	0.0137811	0.771207	yes	ENSG00000146247	PHIP	6	-	79015082	79019159	601	annot_exons	hsa_circ_0077141
novel_circ_010827	novel_circ_010827	21.4	7.2	14.3	272.164	107.199	-1.34418	0.0410194	0.974915	yes	ENSG00000087095	NLK	17	+	28163543	28172618	398	annot_exons	hsa_circ_0003638
novel_circ_003964	novel_circ_003964	4.4	23.2	13.8	72.4928	291.412	2.00715	0.0143054	0.779272	yes	ENSG00000189319	FAM53B	10	-	124681607	124682379	773	one_exon	hsa_circ_000105
novel_circ_001585	novel_circ_001585	20	7.4	13.7	266.605	89.9038	-1.56825	0.0202454	0.894396	yes	ENSG00000143376	SNX27	1	+	151658235	151668635	606	annot_exons	hsa_circ_0002394
novel_circ_007041	novel_circ_007041	21.2	6	13.6	265.683	77.6391	-1.77485	0.0172613	0.845308	yes	ENSG00000152520	PAN3	13	+	28197185	28220378	310	annot_exons	hsa_circ_0006597
novel_circ_014125	novel_circ_014125	20	7.2	13.6	273.856	88.8626	-1.62377	0.0148977	0.791051	yes	ENSG00000185414	MRPL30	2	+	99186177	99195756	756	annot_exons	hsa_circ_001415
novel_circ_005224	novel_circ_005224	5.6	0.8	3.2	82.334	10.2042	-3.01232	0.0255802	0.97321	yes	ENSG00000187240	DYNC2H1	11	+	103115177	103121496	983	annot_exons	novel
novel_circ_023247	novel_circ_023247	20.4	6.8	13.6	298.331	100.19	-1.57417	0.0215312	0.914403	yes	ENSG00000122507	BBS9	7	+	33349068	33388144	909	annot_exons	hsa_circ_0079812
novel_circ_005277	novel_circ_005277	0.6	4	2.3	8.73676	58.3511	2.73959	0.0193091	0.877123	yes	ENSG00000149308	NPAT	11	-	108172199	108177090	1879	annot_exons	novel
novel_circ_008203	novel_circ_008203	0.2	26.8	13.5	4.76156	491.42	6.68938	0.0077019	0.659526	yes	ENSG00000029364	SLC39A9	14	+	69442069	69442266	198	one_exon	hsa_circ_0032345
novel_circ_010897	novel_circ_010897	22	5	13.5	282.989	61.6357	-2.19891	0.00494963	0.597008	yes	ENSG00000196712	NF1	17	+	31223444	31227606	688	annot_exons	hsa_circ_0003586
novel_circ_023738	novel_circ_023738	6.8	20.2	13.5	88.7777	284.147	1.67837	0.0213205	0.9087	yes	ENSG00000121716	PILRB	7	+	100355143	100355804	662	exon_intron	hsa_circ_0005925
novel_circ_007621	novel_circ_007621	6	20.8	13.4	92.2502	297.712	1.69029	0.028828	0.974915	yes	ENSG00000126216	TUBGCP3	13	-	112516440	112527484	751	annot_exons	hsa_circ_001373
novel_circ_008359	novel_circ_008359	20.4	6.2	13.3	247.714	71.4629	-1.79341	0.0367973	0.974915	yes	ENSG00000100722	ZC3H14	14	+	88574693	88578140	418	annot_exons	hsa_circ_0003164
novel_circ_005439	novel_circ_005439	8.2	0.6	4.4	107.737	9.92846	-3.4398	0.00338067	0.51838	yes	ENSG00000154114	TBCEL	11	+	121035733	121060085	1772	annot_exons	novel
novel_circ_005528	novel_circ_005528	0	1.4	0.7	0.001	26.3288	14.6844	0.0423677	0.974915	yes	ENSG00000060237	WNK1	12	+	813642	827262	394	annot_exons	novel
novel_circ_019823	novel_circ_019823	19.8	6.6	13.2	276.042	99.5395	-1.47155	0.0455047	0.974915	yes	ENSG00000154447	SH3RF1	4	-	169155480	169156679	372	annot_exons	hsa_circ_0071422
novel_circ_014691	novel_circ_014691	7.4	18.8	13.1	104.096	251.564	1.27302	0.0477458	0.974915	yes	ENSG00000172845	SP3	2	-	173954873	173956232	1360	one_exon	hsa_circ_0002642
novel_circ_005630	novel_circ_005630	0	3	1.5	0.001	38.1457	15.2192	0.0169845	0.841411	yes	ENSG00000177675	CD163L1	12	-	7396095	7406852	1309	annot_exons	novel
novel_circ_006737	novel_circ_006737	6.2	19	12.6	89.3649	266.222	1.57485	0.0170325	0.841947	yes	ENSG00000089154	GCN1	12	-	120154970	120155719	389	annot_exons	hsa_circ_000153
novel_circ_005636	novel_circ_005636	0	2.6	1.3	0.001	28.5118	14.7993	0.0304328	0.974915	yes	ENSG00000177575	CD163	12	-	7496813	7497133	321	one_exon	novel
novel_circ_005658	novel_circ_005658	3	0	1.5	31.1566	0.001	-14.9273	0.0461076	0.974915	yes	ENSG00000126838	PZP	12	-	9150644	9160490	1512	annot_exons	novel
novel_circ_005681	novel_circ_005681	0	10.4	5.2	0.001	132.655	17.0173	0.0127322	0.755819	yes	ENSG00000139083	ETV6	12	-	11668735	11679354	10620	antisense	novel
novel_circ_001255	novel_circ_001255	21.2	3.8	12.5	272.077	40.0517	-2.76408	0.00120219	0.376119	yes	ENSG00000188641	DPYD	1	-	97515726	97549744	401	annot_exons	hsa_circ_0006323
novel_circ_025676	novel_circ_025676	22	2.4	12.2	305.988	33.1041	-3.20839	0.000443528	0.235133	yes	ENSG00000198722	UNC13B	9	+	35295696	35313989	8888	annot_exons	hsa_circ_0008518
novel_circ_005798	novel_circ_005798	0	4	2	0.001	66.9628	16.0311	0.0227598	0.925832	yes	ENSG00000205754	SLCO1B7	12	+	21067319	21076569	183	annot_exons	novel
novel_circ_005854	novel_circ_005854	3.8	0	1.9	52.2492	0.001	-15.6731	0.00735121	0.647251	yes	ENSG00000123104	ITPR2	12	-	26599145	26655852	1558	annot_exons	novel
novel_circ_025643	novel_circ_025643	4	19.4	11.7	68.3824	276.613	2.01617	0.0103429	0.703575	yes	ENSG00000137073	UBAP2	9	-	33948374	33953474	404	annot_exons	hsa_circ_0003496
novel_circ_005932	novel_circ_005932	3.4	0.2	1.8	49.7355	2.55105	-4.28511	0.0496502	0.974915	yes	ENSG00000110888	CAPRIN2	12	-	30725966	30735206	1335	annot_exons	novel
novel_circ_019505	novel_circ_019505	17	5.8	11.4	236.914	78.6856	-1.59019	0.0395599	0.974915	yes	ENSG00000164066	INTU	4	+	127669036	127687867	477	annot_exons	hsa_circ_0003390
novel_circ_008496	novel_circ_008496	4.2	18.4	11.3	62.8729	221.125	1.81435	0.0232025	0.935039	yes	ENSG00000127152	BCL11B	14	-	99257471	99257839	369	one_exon	hsa_circ_0033144
novel_circ_010188	novel_circ_010188	17.2	5	11.1	260.683	74.1867	-1.81306	0.0350015	0.974915	yes	ENSG00000177200	CHD9	16	+	53254438	53274302	1106	annot_exons	hsa_circ_001911
novel_circ_006147	novel_circ_006147	0.4	4.6	2.5	3.97519	82.3758	4.37312	0.00567947	0.621243	yes	ENSG00000185591	SP1	12	+	53381659	53411435	2546	annot_exons	novel
novel_circ_006201	novel_circ_006201	0.4	2.8	1.6	3.97519	41.6583	3.38951	0.0394455	0.974915	yes	ENSG00000061987	MON2	12	+	62500783	62508480	419	annot_exons	novel
novel_circ_022638	novel_circ_022638	15.6	6.6	11.1	206.022	83.4494	-1.30383	0.0420338	0.974915	yes	ENSG00000152818	UTRN	6	+	144451370	144459354	635	annot_exons	hsa_circ_0009096
novel_circ_006325	novel_circ_006325	2.2	0	1.1	31.64	0.001	-14.9495	0.0344578	0.974915	yes	ENSG00000067798	NAV3	12	+	78159203	78190219	1506	annot_exons	novel
novel_circ_004663	novel_circ_004663	16.4	5.6	11	211.721	79.7003	-1.40951	0.0421056	0.974915	yes	ENSG00000184743	ATL3	11	-	63651936	63652575	156	annot_exons	hsa_circ_0022599
novel_circ_011651	novel_circ_011651	7.2	14.8	11	83.2604	279.364	1.74644	0.0351458	0.974915	yes	ENSG00000141568	FOXK2	17	+	82563354	82571870	490	annot_exons	hsa_circ_001759
novel_circ_006616	novel_circ_006616	8.8	1.6	5.2	156.966	17.1693	-3.19255	0.00826865	0.659526	yes	ENSG00000122970	IFT81	12	+	110128950	110147048	793	annot_exons	novel
novel_circ_019363	novel_circ_019363	18.6	3.4	11	214.944	47.6792	-2.17253	0.0115511	0.733876	yes	ENSG00000138777	PPA2	4	-	105446383	105456745	284	annot_exons	hsa_circ_0007477
novel_circ_006834	novel_circ_006834	0	2	1	0.001	32.9607	15.0085	0.0127416	0.755819	yes	ENSG00000111361	EIF2B1	12	+	123624879	123626424	1546	antisense	novel
novel_circ_006872	novel_circ_006872	1.2	4	2.6	13.9369	79.38	2.50987	0.0443195	0.974915	yes	ENSG00000150991	UBC	12	+	124912884	124913567	684	antisense	novel
novel_circ_006891	novel_circ_006891	0	2.8	1.4	0.001	39.9488	15.2859	0.0241912	0.953216	yes	ENSG00000061936	SFSWAP	12	+	131764456	131778330	688	annot_exons	novel
novel_circ_005796	novel_circ_005796	0.6	21	10.8	5.96279	370.697	5.95811	0.020591	0.901265	yes	ENSG00000205754	SLCO1B7	12	+	21043334	21076569	1138	annot_exons	hsa_circ_0025583
novel_circ_009804	novel_circ_009804	4	17.4	10.7	65.5424	277.985	2.08451	0.0178782	0.853223	yes	ENSG00000153406	NMRAL1	16	-	4466153	4469465	489	annot_exons	hsa_circ_0007788
novel_circ_007011	novel_circ_007011	0	7.6	3.8	0.001	64.8791	15.9855	0.0343967	0.974915	yes	ENSG00000102699	PARP4	13	-	24453587	24456478	402	annot_exons	novel
novel_circ_009081	novel_circ_009081	20.6	0.6	10.6	321.746	15.0095	-4.42197	0.000567538	0.246348	yes	ENSG00000128849	CGNL1	15	+	57437985	57461892	2418	annot_exons	hsa_circ_0035432
novel_circ_002742	novel_circ_002742	6.8	14	10.4	89.0132	243.782	1.4535	0.0402689	0.974915	yes	ENSG00000015171	ZMYND11	10	+	179994	221356	597	annot_exons	hsa_circ_0008225
novel_circ_002888	novel_circ_002888	15.4	5.4	10.4	192.838	83.7975	-1.20241	0.0499221	0.974915	yes	ENSG00000181192	DHTKD1	10	+	12081472	12094271	1204	annot_exons	hsa_circ_0004630
novel_circ_013131	novel_circ_013131	18.2	2.6	10.4	228.347	35.138	-2.70013	0.00206659	0.415537	yes	ENSG00000219626	FAM228B	2	+	24139370	24147086	326	annot_exons	hsa_circ_0008073
novel_circ_011210	novel_circ_011210	15.4	5.2	10.3	210.293	63.9277	-1.71789	0.0116105	0.733876	yes	ENSG00000153933	DGKE	17	+	56848696	56856625	324	annot_exons	hsa_circ_001686
novel_circ_015081	novel_circ_015081	2.6	17.8	10.2	44.6155	353.616	2.98657	0.00195583	0.414901	yes	ENSG00000144445	KANSL1L	2	-	210098086	210154611	1663	annot_exons	hsa_circ_0058010
novel_circ_007099	novel_circ_007099	0	1.6	0.8	0.001	27.8618	14.766	0.0387472	0.974915	yes	ENSG00000244754	N4BP2L2	13	-	32477887	32527532	40408	exon_intron	novel
novel_circ_010692	novel_circ_010692	2	18.4	10.2	30.2822	236.73	2.9667	0.00463076	0.578809	yes	ENSG00000181222	POLR2A	17	+	7499039	7499491	336	annot_exons	hsa_circ_000226
novel_circ_007116	novel_circ_007116	4.4	0.2	2.3	52.0198	3.66939	-3.82545	0.0157835	0.814371	yes	ENSG00000133116	KL	13	+	33060679	33061780	1102	one_exon	novel
novel_circ_007177	novel_circ_007177	0	2.4	1.2	0.001	31.4719	14.9418	0.0188399	0.869804	yes	ENSG00000120690	ELF1	13	-	40981983	40982282	300	one_exon	novel
novel_circ_020145	novel_circ_020145	15.8	4.4	10.1	219.395	57.9034	-1.92181	0.00508111	0.597008	yes	ENSG00000164327	RICTOR	5	-	38990949	39021136	486	annot_exons	hsa_circ_0006308
novel_circ_025121	novel_circ_025121	4.4	15.8	10.1	63.336	248.599	1.97272	0.0123681	0.748018	yes	ENSG00000147677	EIF3H	8	-	116655856	116658980	418	annot_exons	hsa_circ_0005231
novel_circ_018615	novel_circ_018615	5.6	14.6	10.1	78.6925	236.695	1.58873	0.0154111	0.813045	yes	ENSG00000109685	NSD2	4	+	1900626	1935262	1765	annot_exons	hsa_circ_001422
novel_circ_007509	novel_circ_007509	4.8	0.8	2.8	64.7944	12.4409	-2.38078	0.0404216	0.974915	yes	ENSG00000139793	MBNL2	13	-	97339128	97339274	147	antisense	novel
novel_circ_007416	novel_circ_007416	16.6	3.2	9.9	195.102	43.732	-2.15747	0.00850575	0.659526	yes	ENSG00000005812	FBXL3	13	-	77015409	77021861	644	annot_exons	hsa_circ_0008794
novel_circ_007571	novel_circ_007571	3.2	0	1.6	51.0825	0.001	-15.6405	0.0138931	0.771207	yes	ENSG00000102452	NALCN	13	-	101229393	101292366	827	annot_exons	novel
novel_circ_004989	novel_circ_004989	4.2	15.4	9.8	62.5905	224.319	1.84153	0.00926243	0.670295	yes	ENSG00000158636	EMSY	11	+	76463821	76472840	537	annot_exons	hsa_circ_0007458
novel_circ_012803	novel_circ_012803	3.6	16	9.8	64.9772	295.015	2.18278	0.0306541	0.974915	yes	ENSG00000160007	ARHGAP35	19	+	46918488	46937408	4014	exon_intron	hsa_circ_001101
novel_circ_015256	novel_circ_015256	14.8	4.4	9.6	204.58	54.9619	-1.89616	0.0174425	0.845308	yes	ENSG00000153827	TRIP12	2	-	229836848	229880128	1319	annot_exons	hsa_circ_0007381
novel_circ_017449	novel_circ_017449	16.6	2.2	9.4	223.927	39.7491	-2.49403	0.000645278	0.26736	yes	ENSG00000151276	MAGI1	3	-	65429520	65430881	804	annot_exons	hsa_circ_0066452
novel_circ_012120	novel_circ_012120	15.2	3.2	9.2	181.432	39.7361	-2.1909	0.00901172	0.664244	yes	ENSG00000091157	WDR7	18	+	56731383	56758953	1074	annot_exons	hsa_circ_0047744
novel_circ_007786	novel_circ_007786	0	4.8	2.4	0.001	61.2253	15.9018	0.0431153	0.974915	yes	ENSG00000151320	AKAP6	14	+	32433460	32474558	1160	annot_exons	novel
novel_circ_014954	novel_circ_014954	14	4.4	9.2	196.961	57.5252	-1.77565	0.0196972	0.886457	yes	ENSG00000138380	CARF	2	+	202952559	202961426	526	annot_exons	hsa_circ_0003747
novel_circ_000677	novel_circ_000677	14.2	3.6	8.9	176.257	43.9306	-2.00438	0.0414104	0.974915	yes	ENSG00000187147	RNF220	1	+	44411981	44412722	742	one_exon	hsa_circ_0012152
novel_circ_007819	novel_circ_007819	0	2.6	1.3	0.001	38.1246	15.2184	0.00875737	0.659526	yes	ENSG00000198604	BAZ1A	14	-	34800224	34802988	402	annot_exons	novel
novel_circ_007851	novel_circ_007851	0	2	1	0.001	39.3795	15.2652	0.0277664	0.974915	yes	ENSG00000151338	MIPOL1	14	+	37247103	37308519	1131	annot_exons	novel
novel_circ_020612	novel_circ_020612	15.4	2.4	8.9	174.804	27.6481	-2.66049	0.00496964	0.597008	yes	ENSG00000175471	MCTP1	5	-	94888879	94912976	583	annot_exons	hsa_circ_000960
novel_circ_007860	novel_circ_007860	6.4	0.2	3.3	100.016	3.53045	-4.82424	0.00266026	0.460427	yes	ENSG00000139865	TTC6	14	+	37748939	37753235	903	annot_exons	novel
novel_circ_023690	novel_circ_023690	13.6	4	8.8	196.669	60.3716	-1.70383	0.0347704	0.974915	yes	ENSG00000164715	LMTK2	7	+	98191614	98194572	2959	one_exon	hsa_circ_0081207
novel_circ_015227	novel_circ_015227	13	4.4	8.7	163.475	56.5678	-1.53102	0.0384532	0.974915	yes	ENSG00000144468	RHBDD1	2	+	226906793	226914351	290	annot_exons	hsa_circ_0058497
novel_circ_016240	novel_circ_016240	13	4.4	8.7	199.167	66.7111	-1.57798	0.0222742	0.920828	yes	ENSG00000185658	BRWD1	21	-	39206108	39229436	1364	annot_exons	hsa_circ_001504
novel_circ_008037	novel_circ_008037	0.4	4.2	2.3	8.13769	87.364	3.42435	0.0221171	0.920828	yes	ENSG00000070367	EXOC5	14	-	57240575	57241880	1306	intronic	novel
novel_circ_008061	novel_circ_008061	0	2.6	1.3	0.001	35.4192	15.1122	0.0147102	0.784691	yes	ENSG00000139970	RTN1	14	-	59726919	59727668	750	one_exon	novel
novel_circ_008132	novel_circ_008132	4	0.4	2.2	55.4663	6.0815	-3.18911	0.0317532	0.974915	yes	ENSG00000054654	SYNE2	14	+	64107491	64122427	930	annot_exons	novel
novel_circ_005554	novel_circ_005554	4	12.6	8.3	60.7214	173.223	1.51235	0.0392004	0.974915	yes	ENSG00000082805	ERC1	12	+	1371833	1444750	498	annot_exons	hsa_circ_0006747
novel_circ_018026	novel_circ_018026	15.4	1.2	8.3	223.356	16.5571	-3.75382	6.93e-05	0.0877496	yes	ENSG00000114126	TFDP2	3	-	142093061	142101841	174	annot_exons	hsa_circ_0008304
novel_circ_004463	novel_circ_004463	14.2	2.4	8.3	156.207	23.1549	-2.75407	0.0304148	0.974915	yes	ENSG00000149150	SLC43A1	11	-	57491224	57491862	322	annot_exons	hsa_circ_0005204
novel_circ_011209	novel_circ_011209	13.8	2.6	8.2	183.98	34.8887	-2.39872	0.00531273	0.605342	yes	ENSG00000153933	DGKE	17	+	56844019	56848065	424	annot_exons	hsa_circ_0044709
novel_circ_008357	novel_circ_008357	23.2	4.4	13.8	308.25	58.5331	-2.39678	0.00137359	0.379415	yes	ENSG00000042317	SPATA7	14	+	88416711	88437903	1044	annot_exons	novel
novel_circ_009262	novel_circ_009262	12.6	3.6	8.1	154.876	45.1879	-1.77711	0.0251527	0.966124	yes	ENSG00000174485	DENND4A	15	-	65667449	65670188	777	annot_exons	hsa_circ_0035923
novel_circ_014482	novel_circ_014482	14.2	1.8	8	210.927	34.3691	-2.61756	0.00720214	0.647251	yes	ENSG00000153237	CCDC148	2	-	158309433	158345318	1096	annot_exons	hsa_circ_0056768
novel_circ_008495	novel_circ_008495	0.6	4.4	2.5	8.73676	55.8024	2.67516	0.0386866	0.974915	yes	ENSG00000127152	BCL11B	14	-	99257471	99257836	366	one_exon	novel
novel_circ_002374	novel_circ_002374	3.6	12.2	7.9	52.187	245.082	2.2315	0.0273189	0.974915	yes	ENSG00000185842	DNAH14	1	+	224952670	224968874	1045	annot_exons	hsa_circ_0016599
novel_circ_008529	novel_circ_008529	5.2	0	2.6	51.2579	0.001	-15.6455	0.0376544	0.974915	yes	ENSG00000197102	DYNC1H1	14	+	102004762	102004950	189	one_exon	novel
novel_circ_004322	novel_circ_004322	11.6	4	7.8	159.436	63.6681	-1.32434	0.0485613	0.974915	yes	ENSG00000110422	HIPK3	11	+	33286413	33328633	1223	annot_exons	hsa_circ_0008887
novel_circ_014214	novel_circ_014214	13	2.6	7.8	166.913	34.2589	-2.28454	0.00203308	0.414901	yes	ENSG00000144061	NPHP1	2	-	110161603	110163135	183	annot_exons	hsa_circ_0056019
novel_circ_016032	novel_circ_016032	3	12.4	7.7	52.8336	174.625	1.72474	0.0298717	0.974915	yes	ENSG00000155313	USP25	21	+	15833348	15842540	344	annot_exons	hsa_circ_0005238
novel_circ_008704	novel_circ_008704	6	0.6	3.3	80.7629	8.77149	-3.2028	0.038659	0.974915	yes	ENSG00000021776	AQR	15	-	34915038	34927138	470	annot_exons	novel
novel_circ_008707	novel_circ_008707	10.6	1.4	6	129.912	19.2503	-2.75458	0.00570553	0.621607	yes	ENSG00000021776	AQR	15	-	34927035	34938813	477	annot_exons	novel
novel_circ_008721	novel_circ_008721	4.4	0.2	2.3	49.5361	3.66939	-3.75487	0.048855	0.974915	yes	ENSG00000150667	FSIP1	15	-	39713444	39741900	629	annot_exons	novel
novel_circ_001982	novel_circ_001982	0.2	14.4	7.3	1.9876	262.234	7.04368	0.00927202	0.670295	yes	ENSG00000116698	SMG7	1	+	183515874	183517820	291	annot_exons	hsa_circ_0015613
novel_circ_020690	novel_circ_020690	12.6	2	7.3	158.083	22.6849	-2.80088	0.00188481	0.414901	yes	ENSG00000151422	FER	5	+	108946130	108959347	420	annot_exons	hsa_circ_0003032
novel_circ_000299	novel_circ_000299	11.4	3	7.2	162.262	41.7753	-1.95761	0.011605	0.733876	yes	ENSG00000004487	KDM1A	1	+	23030469	23059167	816	annot_exons	hsa_circ_0007822
novel_circ_008840	novel_circ_008840	3.8	0.4	2.1	51.2401	4.2584	-3.58889	0.0290215	0.974915	yes	ENSG00000067369	TP53BP1	15	-	43432194	43438416	577	annot_exons	novel
novel_circ_013521	novel_circ_013521	11.6	2.8	7.2	136.098	42.9509	-1.66388	0.0398934	0.974915	yes	ENSG00000138036	DYNC2LI1	2	+	43794457	43801709	1025	annot_exons	hsa_circ_0054326
novel_circ_008941	novel_circ_008941	6.2	0	3.1	61.1435	0.001	-15.8999	0.0201986	0.893771	yes	ENSG00000104043	ATP8B4	15	-	49859818	49866484	928	annot_exons	novel
novel_circ_009050	novel_circ_009050	0.2	3.4	1.8	4.06884	54.7356	3.74979	0.0118486	0.734554	yes	ENSG00000069869	NEDD4	15	-	55915284	55916911	1628	one_exon	novel
novel_circ_009053	novel_circ_009053	1.4	10.4	5.9	27.7686	166.506	2.58404	0.0314372	0.974915	yes	ENSG00000151575	TEX9	15	+	56373441	56412436	4351	annot_exons	novel
novel_circ_009072	novel_circ_009072	0	2	1	0.001	35.1422	15.1009	0.0355259	0.974915	yes	ENSG00000285253	0	15	-	56827524	56917694	661	annot_exons	novel
novel_circ_018616	novel_circ_018616	2.8	11.6	7.2	33.4403	177.748	2.41017	0.00792374	0.659526	yes	ENSG00000109685	NSD2	4	+	1900626	1939778	1972	annot_exons	hsa_circ_0005881
novel_circ_026648	novel_circ_026648	2.8	11.4	7.1	36.2803	194.958	2.4259	0.0421805	0.974915	yes	ENSG00000047644	WWC3	X	+	10063445	10098579	825	annot_exons	hsa_circ_001342
novel_circ_000427	novel_circ_000427	2	11.8	6.9	34.4346	152.419	2.14612	0.0277848	0.974915	yes	ENSG00000121774	KHDRBS1	1	+	32030298	32033334	389	annot_exons	hsa_circ_0007777
novel_circ_009163	novel_circ_009163	0	1.8	0.9	0.001	27.4649	14.7453	0.0452207	0.974915	yes	ENSG00000129003	VPS13C	15	-	62023411	62035052	437	annot_exons	novel
novel_circ_009195	novel_circ_009195	2.4	0	1.2	34.595	0.001	-15.0783	0.0437624	0.974915	yes	ENSG00000103657	HERC1	15	-	63690541	63713665	1787	annot_exons	novel
novel_circ_023249	novel_circ_023249	11.6	2.2	6.9	161.778	28.6076	-2.49954	0.00871188	0.659526	yes	ENSG00000122507	BBS9	7	+	33351219	33388144	806	annot_exons	hsa_circ_0079813
novel_circ_009331	novel_circ_009331	0	2.6	1.3	0.001	51.6417	15.6562	0.0118101	0.734554	yes	ENSG00000137831	UACA	15	-	70668963	70669176	214	one_exon	novel
novel_circ_009718	novel_circ_009718	10.2	3.4	6.8	161.078	44.1885	-1.86602	0.0449041	0.974915	yes	ENSG00000185418	TARSL2	15	-	101699331	101714963	2509	exon_intron	hsa_circ_0008425
novel_circ_019024	novel_circ_019024	13	0.4	6.7	152.112	7.33878	-4.37345	0.00693308	0.64487	yes	ENSG00000150471	ADGRL3	4	+	61934840	61948276	693	annot_exons	hsa_circ_0069863
novel_circ_009730	novel_circ_009730	0.8	12.2	6.5	10.9854	208.789	4.24838	0.000505674	0.235133	yes	ENSG00000103126	AXIN1	16	-	346148	347106	959	one_exon	hsa_circ_0005838
novel_circ_009411	novel_circ_009411	5.2	0.4	2.8	66.796	3.41469	-4.28994	0.00557867	0.618587	yes	ENSG00000169375	SIN3A	15	-	75407055	75414311	1041	annot_exons	novel
novel_circ_009471	novel_circ_009471	8.2	1.2	4.7	102.654	12.0672	-3.08862	0.0122253	0.745657	yes	ENSG00000188266	HYKK	15	+	78513084	78515107	482	annot_exons	novel
novel_circ_025030	novel_circ_025030	1.8	11.2	6.5	36.6134	166.523	2.18528	0.0361123	0.974915	yes	ENSG00000155096	AZIN1	8	-	102838744	102843747	544	annot_exons	hsa_circ_0003304
novel_circ_013664	novel_circ_013664	11	1.8	6.4	126.736	27.5653	-2.2009	0.0422684	0.974915	yes	ENSG00000170634	ACYP2	2	+	54050958	54057360	215	annot_exons	hsa_circ_0004462
novel_circ_009555	novel_circ_009555	0.4	5.6	3	8.83041	80.9543	3.19656	0.00444035	0.576929	yes	ENSG00000170776	AKAP13	15	+	85664563	85684873	552	annot_exons	novel
novel_circ_009589	novel_circ_009589	0	5.6	2.8	0.001	71.4295	16.1242	0.0294948	0.974915	yes	ENSG00000182054	IDH2	15	-	90097305	90116332	17448	exon_intron	novel
novel_circ_018614	novel_circ_018614	1	11.8	6.4	11.4555	153.373	3.74293	0.000457284	0.235133	yes	ENSG00000109685	NSD2	4	+	1900626	1930770	1646	annot_exons	hsa_circ_0002688
novel_circ_005794	novel_circ_005794	0.2	12.6	6.4	4.06884	222.418	5.77251	0.0187243	0.869804	yes	ENSG00000205754	SLCO1B7	12	+	21043334	21054636	955	annot_exons	hsa_circ_0025582
novel_circ_021732	novel_circ_021732	1.8	10.8	6.3	25.5176	113.973	2.15913	0.0476327	0.974915	yes	ENSG00000023892	DEF6	6	+	35312302	35312772	384	annot_exons	hsa_circ_0076125
novel_circ_002736	novel_circ_002736	0.6	12	6.3	5.96279	168.267	4.81862	3.48e-05	0.0634513	yes	ENSG00000196418	ZNF124	1	-	247159006	247159813	188	annot_exons	hsa_circ_0017348
novel_circ_015269	novel_circ_015269	10	2.4	6.2	131.83	20.4881	-2.68582	0.040129	0.974915	yes	ENSG00000067066	SP100	2	+	230442937	230449150	479	annot_exons	hsa_circ_0005116
novel_circ_026060	novel_circ_026060	10.6	1.6	6.1	129.781	23.33	-2.47582	0.0311652	0.974915	yes	ENSG00000106771	TMEM245	9	-	109050283	109073438	674	annot_exons	hsa_circ_0004010
novel_circ_001233	novel_circ_001233	2.2	9.8	6	42.8649	153.802	1.84321	0.038817	0.974915	yes	ENSG00000067334	DNTTIP2	1	-	93876268	93877862	1595	one_exon	hsa_circ_0013218
novel_circ_011908	novel_circ_011908	9.6	2.4	6	154.129	34.9658	-2.14012	0.0409655	0.974915	yes	ENSG00000101773	RBBP8	18	+	22990937	23001729	1495	annot_exons	hsa_circ_0047136
novel_circ_013638	novel_circ_013638	10	2	6	116.4	24.3724	-2.25577	0.0388078	0.974915	yes	ENSG00000115239	ASB3	2	-	53750783	53765585	368	annot_exons	hsa_circ_0002416
novel_circ_003787	novel_circ_003787	10.4	1.4	5.9	129.443	19.289	-2.74647	0.00354682	0.530866	yes	ENSG00000214435	AS3MT	10	+	102872448	102874661	358	annot_exons	hsa_circ_0019773
novel_circ_015071	novel_circ_015071	9.4	2.4	5.9	137.308	30.1594	-2.18673	0.0144799	0.784092	yes	ENSG00000197713	RPE	2	+	210015973	210021064	1979	annot_exons	hsa_circ_0007225
novel_circ_002696	novel_circ_002696	10	1.4	5.7	158.579	17.2883	-3.19733	0.00827608	0.659526	yes	ENSG00000179397	CATSPERE	1	+	244552322	244561145	971	annot_exons	hsa_circ_0006080
novel_circ_010788	novel_circ_010788	9.6	1.6	5.6	116.801	22.9583	-2.34696	0.0293877	0.974915	yes	ENSG00000072210	ALDH3A2	17	+	19651547	19671956	1566	annot_exons	hsa_circ_0008603
novel_circ_007974	novel_circ_007974	8.8	2.2	5.5	105.155	31.1575	-1.75486	0.0264199	0.974915	yes	ENSG00000151748	SAV1	14	-	50635214	50645014	586	annot_exons	hsa_circ_0004794
novel_circ_009535	novel_circ_009535	8.2	2.8	5.5	117.653	30.9271	-1.9276	0.0372352	0.974915	yes	ENSG00000073417	PDE8A	15	+	85113873	85117839	549	annot_exons	hsa_circ_0005889
novel_circ_013724	novel_circ_013724	1.4	9.6	5.5	16.5822	143.711	3.11546	0.0104147	0.7067	yes	ENSG00000162929	KIAA1841	2	+	61113770	61118116	2493	exon_intron	hsa_circ_001123
novel_circ_025316	novel_circ_025316	1.6	9.4	5.5	21.017	136.629	2.70063	0.0104554	0.707704	yes	ENSG00000167632	TRAPPC9	8	-	140347757	140360193	12437	exon_intron	hsa_circ_001609
novel_circ_002242	novel_circ_002242	8.8	2	5.4	126.125	27.0359	-2.22191	0.0307814	0.974915	yes	ENSG00000136643	RPS6KC1	1	+	213077696	213129889	772	annot_exons	hsa_circ_0005841
novel_circ_003593	novel_circ_003593	1	9.8	5.4	18.263	151.925	3.05636	0.00300806	0.49188	yes	ENSG00000138182	KIF20B	10	+	89751346	89762835	893	annot_exons	hsa_circ_0019079
novel_circ_008726	novel_circ_008726	9.4	1.4	5.4	136.587	17.424	-2.97068	0.00312381	0.502493	yes	ENSG00000128829	EIF2AK4	15	+	40009614	40019200	597	annot_exons	hsa_circ_0034557
novel_circ_010128	novel_circ_010128	0	3.6	1.8	0.001	63.5481	15.9556	0.0431513	0.974915	yes	ENSG00000121270	ABCC11	16	-	48222598	48224429	382	annot_exons	novel
novel_circ_010150	novel_circ_010150	0	2.6	1.3	0.001	43.2443	15.4002	0.0133463	0.771207	yes	ENSG00000102921	N4BP1	16	-	48546147	48562444	2135	annot_exons	novel
novel_circ_013107	novel_circ_013107	1.8	8.8	5.3	29.6801	121.645	2.03511	0.0317162	0.974915	yes	ENSG00000119778	ATAD2B	2	-	23819747	23823569	448	annot_exons	hsa_circ_0004736
novel_circ_007307	novel_circ_007307	8	2.6	5.3	114.129	30.4705	-1.90518	0.0372493	0.974915	yes	ENSG00000102531	FNDC3A	13	+	49168613	49178654	580	annot_exons	hsa_circ_0006978
novel_circ_022118	novel_circ_022118	8.2	2.4	5.3	113.284	32.6905	-1.793	0.044705	0.974915	yes	ENSG00000118420	UBE3D	6	-	82957312	83044659	784	annot_exons	hsa_circ_0008236
novel_circ_008933	novel_circ_008933	8.6	1.8	5.2	112.195	24.2103	-2.21232	0.0130975	0.762392	yes	ENSG00000156958	GALK2	15	+	49235851	49283718	490	annot_exons	hsa_circ_0035188
novel_circ_024020	novel_circ_024020	2.4	8	5.2	32.8689	132.977	2.01638	0.0495531	0.974915	yes	ENSG00000182158	CREB3L2	7	-	137901354	137916012	904	annot_exons	hsa_circ_0005047
novel_circ_020863	novel_circ_020863	0.8	9.4	5.1	12.8056	137.725	3.42694	0.0063768	0.630963	yes	ENSG00000072364	AFF4	5	-	132892164	132893118	330	annot_exons	hsa_circ_001524
novel_circ_014212	novel_circ_014212	8.2	2	5.1	116.452	35.8051	-1.7015	0.0349963	0.974915	yes	ENSG00000186522	44084	2	-	109574581	109593119	571	annot_exons	hsa_circ_0007654
novel_circ_022738	novel_circ_022738	0	10.2	5.1	0.001	130.104	16.9893	0.0131034	0.762392	yes	ENSG00000120256	LRP11	6	-	149836085	149837463	339	annot_exons	hsa_circ_0078260
novel_circ_005233	novel_circ_005233	7.4	2.6	5	113.11	31.1818	-1.85894	0.0478452	0.974915	yes	ENSG00000187240	DYNC2H1	11	+	103303093	103323990	944	annot_exons	hsa_circ_0024143
novel_circ_010306	novel_circ_010306	2.8	7.2	5	34.1952	103.188	1.59341	0.0472164	0.974915	yes	ENSG00000102974	CTCF	16	+	67628370	67629533	319	annot_exons	hsa_circ_0008272
novel_circ_021044	novel_circ_021044	8.4	1.4	4.9	103.328	18.4034	-2.48918	0.00779117	0.659526	yes	ENSG00000145819	ARHGAP26	5	+	142885298	142932125	1269	annot_exons	hsa_circ_0074362
novel_circ_024923	novel_circ_024923	2.2	7.4	4.8	30.9473	119.825	1.95305	0.0429335	0.974915	yes	ENSG00000104375	STK3	8	-	98706467	98722969	15991	exon_intron	hsa_circ_0005934
novel_circ_003915	novel_circ_003915	1.4	8.2	4.8	18.7159	103.321	2.46479	0.00722509	0.647251	yes	ENSG00000107581	EIF3A	10	-	119072890	119073937	492	annot_exons	hsa_circ_0004350
novel_circ_010770	novel_circ_010770	0	5.2	2.6	0.001	66.3274	16.0173	0.035391	0.974915	yes	ENSG00000091542	ALKBH5	17	+	18178769	18195035	5353	exon_intron	novel
novel_circ_011708	novel_circ_011708	8.2	1.4	4.8	105.488	19.5217	-2.43392	0.0251547	0.966124	yes	ENSG00000101577	LPIN2	18	-	2951055	2960849	599	annot_exons	hsa_circ_0007238
novel_circ_010824	novel_circ_010824	4.4	0	2.2	43.4124	0.001	-15.4058	0.0449042	0.974915	yes	ENSG00000141068	KSR1	17	+	27550568	27558187	283	annot_exons	novel
novel_circ_016563	novel_circ_016563	8.2	1.4	4.8	124.808	16.3056	-2.93627	0.00308417	0.499052	yes	ENSG00000100225	FBXO7	22	+	32478981	32493281	1022	annot_exons	hsa_circ_0062984
novel_circ_023845	novel_circ_023845	1	8.6	4.8	16.8744	121.341	2.84616	0.0128852	0.757351	yes	ENSG00000184903	IMMP2L	7	-	111487238	111521449	241	annot_exons	hsa_circ_0081963
novel_circ_000909	novel_circ_000909	0	9.4	4.7	0.001	83.8914	16.3562	0.0110971	0.731229	yes	ENSG00000132849	PATJ	1	+	62079450	62084648	252	annot_exons	hsa_circ_0012785
novel_circ_010902	novel_circ_010902	8.6	1.4	5	141.056	22.6826	-2.63661	0.00717995	0.647251	yes	ENSG00000196712	NF1	17	+	31327649	31358632	2705	exon_intron	novel
novel_circ_008159	novel_circ_008159	8.6	0.8	4.7	107.211	11.3193	-3.2436	0.0012306	0.376119	yes	ENSG00000171723	GPHN	14	+	66965191	67058786	415	annot_exons	hsa_circ_0032254
novel_circ_010329	novel_circ_010329	0.6	8.8	4.7	6.70406	125.81	4.23007	2.37e-05	0.0499107	yes	ENSG00000103064	SLC7A6	16	+	68266593	68275249	864	annot_exons	hsa_circ_0005623
novel_circ_011907	novel_circ_011907	8.8	0.6	4.7	166.22	10.5914	-3.97214	0.0084001	0.659526	yes	ENSG00000101773	RBBP8	18	+	22990937	22996462	1221	annot_exons	hsa_circ_0047135
novel_circ_011029	novel_circ_011029	0	12	6	0.001	340.204	18.376	0.00628573	0.630963	yes	ENSG00000108244	KRT23	17	-	40936208	40941183	4802	exon_intron	novel
novel_circ_009362	novel_circ_009362	8.2	1.2	4.7	137.61	17.5816	-2.96844	0.00506376	0.597008	yes	ENSG00000066933	MYO9A	15	-	71991103	72010447	567	annot_exons	hsa_circ_0036169
novel_circ_011111	novel_circ_011111	9.2	2	5.6	153.055	26.6058	-2.52423	0.0140662	0.773007	yes	ENSG00000178852	EFCAB13	17	+	47361378	47379253	921	annot_exons	novel
novel_circ_011145	novel_circ_011145	4.2	0.2	2.2	54.0802	5.67006	-3.25366	0.0250258	0.963882	yes	ENSG00000198740	ZNF652	17	-	49298106	49312845	1228	annot_exons	novel
novel_circ_011201	novel_circ_011201	2.6	0	1.3	51.5065	0.001	-15.6525	0.0352298	0.974915	yes	ENSG00000166263	STXBP4	17	+	54999345	55000883	400	annot_exons	novel
novel_circ_018612	novel_circ_018612	1.4	7.8	4.6	22.2351	117.18	2.39781	0.0303897	0.974915	yes	ENSG00000109685	NSD2	4	+	1900626	1904378	789	annot_exons	hsa_circ_0008460
novel_circ_009383	novel_circ_009383	1.4	7.4	4.4	15.4307	102.808	2.73608	0.00736652	0.647251	yes	ENSG00000159322	ADPGK	15	-	72760407	72775097	410	annot_exons	hsa_circ_0004033
novel_circ_020161	novel_circ_020161	7.4	1.4	4.4	104.467	20.2297	-2.3685	0.0290313	0.974915	yes	ENSG00000132356	PRKAA1	5	-	40764514	40775503	1764	annot_exons	hsa_circ_0072351
novel_circ_011599	novel_circ_011599	0.4	8.2	4.3	6.74916	139.584	4.37028	0.000392582	0.228605	yes	ENSG00000141519	CCDC40	17	+	80048583	80050283	483	annot_exons	hsa_circ_0008677
novel_circ_011266	novel_circ_011266	4.2	0.4	2.3	50.0148	4.2584	-3.55397	0.022461	0.925028	yes	ENSG00000062716	VMP1	17	+	59731421	59773944	799	exon_intron	novel
novel_circ_002788	novel_circ_002788	1	7.4	4.2	14.1005	125.524	3.15414	0.0274427	0.974915	yes	ENSG00000165568	AKR1E2	10	+	4830675	4847299	952	annot_exons	hsa_circ_0017523
novel_circ_009847	novel_circ_009847	1.8	6.6	4.2	21.4211	114.963	2.42407	0.0489718	0.974915	yes	ENSG00000153066	TXNDC11	16	-	11721577	11736233	539	annot_exons	hsa_circ_0009128
novel_circ_011353	novel_circ_011353	22.4	5.6	14	292.875	78.1122	-1.90667	0.00944664	0.676251	yes	ENSG00000108510	MED13	17	-	62010550	62063301	1901	annot_exons	novel
novel_circ_024339	novel_circ_024339	7.8	0.6	4.2	83.1317	9.88983	-3.07138	0.038451	0.974915	yes	ENSG00000120910	PPP3CC	8	+	22498001	22513432	576	annot_exons	hsa_circ_0083625
novel_circ_011384	novel_circ_011384	0	14.4	7.2	0.001	183.676	17.4868	0.00864896	0.659526	yes	ENSG00000198231	DDX42	17	+	63798038	63805175	354	annot_exons	novel
novel_circ_011439	novel_circ_011439	0.2	2.8	1.5	4.06884	40.4198	3.31237	0.0382898	0.974915	yes	ENSG00000198265	HELZ	17	-	67145743	67151224	592	annot_exons	novel
novel_circ_004352	novel_circ_004352	1.2	7	4.1	21.1383	114.103	2.43241	0.0374951	0.974915	yes	ENSG00000110435	PDHX	11	+	34931404	34984728	1049	annot_exons	hsa_circ_0021708
novel_circ_013535	novel_circ_013535	1.2	7	4.1	21.0093	101.261	2.26898	0.0259205	0.974915	yes	ENSG00000138032	PPM1B	2	+	44201186	44209327	978	annot_exons	hsa_circ_0004916
novel_circ_011578	novel_circ_011578	0	2	1	0.001	42.4985	15.3751	0.0263364	0.974915	yes	ENSG00000087157	PGS1	17	+	78392476	78398351	368	annot_exons	novel
novel_circ_015451	novel_circ_015451	7.2	1	4.1	78.2867	10.3598	-2.91777	0.0374672	0.974915	yes	ENSG00000088854	C20orf194	20	-	3296861	3298175	236	annot_exons	hsa_circ_0059286
novel_circ_011615	novel_circ_011615	0	3.2	1.6	0.001	35.4601	15.1139	0.0317707	0.974915	yes	ENSG00000173821	RNF213	17	+	80332006	80332631	626	one_exon	novel
novel_circ_011635	novel_circ_011635	1	4.8	2.9	9.86805	84.3545	3.09563	0.0275536	0.974915	yes	ENSG00000169718	DUS1L	17	-	82058107	82059981	660	annot_exons	novel
novel_circ_011870	novel_circ_011870	1	7	4	15.4859	108.353	2.80671	0.00929987	0.670295	yes	ENSG00000141446	ESCO1	18	-	21564203	21568094	291	annot_exons	hsa_circ_0009110
novel_circ_014963	novel_circ_014963	7.2	0.8	4	83.091	10.6145	-2.96865	0.034945	0.974915	yes	ENSG00000138380	CARF	2	+	202969919	202982441	1106	annot_exons	hsa_circ_0002905
novel_circ_026142	novel_circ_026142	1.6	6.4	4	21.212	112.116	2.40203	0.0468345	0.974915	yes	ENSG00000119314	PTBP3	9	-	112250929	112297916	853	annot_exons	hsa_circ_0003458
novel_circ_020210	novel_circ_020210	6.2	1.6	3.9	83.3087	17.3082	-2.26701	0.0237115	0.945212	yes	ENSG00000151883	PARP8	5	+	50759643	50763242	338	annot_exons	hsa_circ_0006787
novel_circ_025311	novel_circ_025311	1.6	6.2	3.9	25.7227	103.695	2.01123	0.0432091	0.974915	yes	ENSG00000167632	TRAPPC9	8	-	140275658	140300614	656	annot_exons	hsa_circ_0004023
novel_circ_001580	novel_circ_001580	0.8	7	3.9	10.9854	104.325	3.24743	0.0246551	0.95632	yes	ENSG00000143376	SNX27	1	+	151638888	151639119	232	one_exon	hsa_circ_000019
novel_circ_018541	novel_circ_018541	1	6.8	3.9	13.7317	113.476	3.0468	0.0272277	0.974915	yes	ENSG00000075711	DLG1	3	-	197081051	197119530	740	annot_exons	hsa_circ_0007203
novel_circ_022203	novel_circ_022203	0.6	7.2	3.9	8.73676	93.4009	3.41827	0.0024195	0.446076	yes	ENSG00000111880	RNGTT	6	-	88844357	88853764	373	annot_exons	hsa_circ_0077292
novel_circ_017801	novel_circ_017801	1.6	6	3.8	22.8372	119.545	2.38809	0.0411427	0.974915	yes	ENSG00000163848	ZNF148	3	-	125277726	125331238	1017	annot_exons	hsa_circ_0067098
novel_circ_011896	novel_circ_011896	0.2	5.8	3	4.06884	106.412	4.7089	0.0447175	0.974915	yes	ENSG00000101773	RBBP8	18	+	22929383	22936960	976	annot_exons	novel
novel_circ_011897	novel_circ_011897	0	7.6	3.8	0.001	139.437	17.0893	0.0130888	0.762392	yes	ENSG00000101773	RBBP8	18	+	22936754	22936960	207	one_exon	novel
novel_circ_011898	novel_circ_011898	7.6	1	4.3	128.309	18.2466	-2.81392	0.0215914	0.915409	yes	ENSG00000101773	RBBP8	18	+	22936754	22949713	346	annot_exons	novel
novel_circ_011899	novel_circ_011899	14	1.8	7.9	234.488	36.6509	-2.67759	0.0180805	0.85881	yes	ENSG00000101773	RBBP8	18	+	22968806	22984990	461	annot_exons	novel
novel_circ_011902	novel_circ_011902	6.2	0.4	3.3	113.134	6.0815	-4.21746	0.00389349	0.546587	yes	ENSG00000101773	RBBP8	18	+	22982218	22989318	379	annot_exons	novel
novel_circ_022914	novel_circ_022914	0.6	7	3.8	12.2695	141.525	3.52791	0.006927	0.64487	yes	ENSG00000188191	PRKAR1B	7	-	677229	711527	717	annot_exons	hsa_circ_0008039
novel_circ_023149	novel_circ_023149	0	7.6	3.8	0.001	96.94	16.5648	0.0191088	0.876448	yes	ENSG00000070882	OSBPL3	7	-	24892377	24892621	245	one_exon	hsa_circ_0079642
novel_circ_000331	novel_circ_000331	1.2	6.2	3.7	11.9081	98.6815	3.05084	0.0220197	0.919313	yes	ENSG00000130695	CEP85	1	+	26257597	26259802	438	annot_exons	hsa_circ_001236
novel_circ_017828	novel_circ_017828	1.6	5.8	3.7	21.4973	86.899	2.01519	0.0167529	0.837885	yes	ENSG00000058262	SEC61A1	3	+	128060102	128060661	264	annot_exons	hsa_circ_0007841
novel_circ_019707	novel_circ_019707	0	7.4	3.7	0.001	209.792	17.6786	0.010087	0.694025	yes	ENSG00000109670	FBXW7	4	-	152332596	152337936	259	annot_exons	hsa_circ_0071271
novel_circ_025763	novel_circ_025763	0.4	7	3.7	6.74916	166.298	4.62292	0.00641639	0.630963	yes	ENSG00000187210	GCNT1	9	+	76500916	76516776	14684	exon_intron	hsa_circ_0003654
novel_circ_012163	novel_circ_012163	0	3.4	1.7	0.001	50.2039	15.6155	0.00608619	0.630963	yes	ENSG00000141664	ZCCHC2	18	+	62539681	62565096	907	annot_exons	novel
novel_circ_001520	novel_circ_001520	6.6	0.8	3.7	89.6961	9.49619	-3.23962	0.00712353	0.647251	yes	ENSG00000163125	RPRD2	1	+	150417596	150446401	1265	annot_exons	hsa_circ_0006360
novel_circ_012198	novel_circ_012198	0	2.2	1.1	0.001	27.7639	14.7609	0.0336845	0.974915	yes	ENSG00000176225	RTTN	18	-	70121556	70128546	619	annot_exons	novel
novel_circ_015336	novel_circ_015336	0.8	6.6	3.7	15.5796	133.433	3.09839	0.00876286	0.659526	yes	ENSG00000157985	AGAP1	2	+	235797759	235807331	377	annot_exons	hsa_circ_0058806
novel_circ_012241	novel_circ_012241	0	7.4	3.7	0.001	94.389	16.5263	0.0198965	0.889034	yes	ENSG00000131196	NFATC1	18	+	79450954	79467582	503	annot_exons	novel
novel_circ_000757	novel_circ_000757	1.2	6	3.6	12.6843	74.9944	2.56373	0.0201763	0.893771	yes	ENSG00000185104	FAF1	1	-	50535369	50596216	750	annot_exons	hsa_circ_0012397
novel_circ_001396	novel_circ_001396	1.2	6	3.6	11.9081	81.4087	2.77324	0.0433426	0.974915	yes	ENSG00000081026	MAGI3	1	+	113671734	113673465	374	annot_exons	hsa_circ_0006583
novel_circ_012425	novel_circ_012425	0	3.2	1.6	0.001	65.2969	15.9947	0.0023858	0.446076	yes	ENSG00000129351	ILF3	19	+	10671357	10671536	180	exon_intron	novel
novel_circ_012431	novel_circ_012431	0	4.2	2.1	0.001	119.071	16.8615	0.0194359	0.879958	yes	ENSG00000214212	C19orf38	19	+	10869218	10871922	2705	exon_intron	novel
novel_circ_002591	novel_circ_002591	0	7.2	3.6	0.001	104.445	16.6724	1.72e-05	0.0426186	yes	ENSG00000162885	B3GALNT2	1	-	235480054	235494828	539	annot_exons	hsa_circ_0002343
novel_circ_008367	novel_circ_008367	6.4	0.8	3.6	90.6841	10.4788	-3.11337	0.0046087	0.578809	yes	ENSG00000165521	EML5	14	-	88712271	88715195	470	annot_exons	hsa_circ_0032873
novel_circ_016762	novel_circ_016762	1.4	5.8	3.6	13.9132	89.1104	2.67914	0.0416834	0.974915	yes	ENSG00000075275	CELSR1	22	-	46384543	46389499	538	annot_exons	hsa_circ_0063809
novel_circ_012483	novel_circ_012483	0	1.8	0.9	0.001	25.5062	14.6386	0.0449163	0.974915	yes	ENSG00000105612	DNASE2	19	-	12876180	12878834	547	annot_exons	novel
novel_circ_005176	novel_circ_005176	6.2	0.8	3.5	75.2398	14.4416	-2.38127	0.0414369	0.974915	yes	ENSG00000166025	AMOTL1	11	+	94821530	94831541	527	annot_exons	hsa_circ_0008648
novel_circ_012493	novel_circ_012493	0	2.2	1.1	0.001	30.4339	14.8934	0.0414817	0.974915	yes	ENSG00000132003	ZSWIM4	19	+	13814515	13814865	351	one_exon	novel
novel_circ_011382	novel_circ_011382	6.8	0.2	3.5	71.3278	3.53045	-4.33654	0.0252003	0.96652	yes	ENSG00000198231	DDX42	17	+	63792412	63807900	802	annot_exons	hsa_circ_0045226
novel_circ_012510	novel_circ_012510	0	1.6	0.8	0.001	33.2948	15.023	0.0463144	0.974915	yes	ENSG00000074181	NOTCH3	19	-	15184295	15185679	615	annot_exons	novel
novel_circ_012691	novel_circ_012691	7	0	3.5	68.954	0.001	-16.0733	0.033127	0.974915	yes	ENSG00000245680	ZNF585B	19	-	37207040	37207254	215	one_exon	hsa_circ_0050777
novel_circ_015774	novel_circ_015774	6.6	0.4	3.5	123.157	7.0609	-4.12451	0.013574	0.771207	yes	ENSG00000196090	PTPRT	20	-	42448220	42472562	407	annot_exons	hsa_circ_0060424
novel_circ_023632	novel_circ_023632	6	1	3.5	67.6137	11.2035	-2.59336	0.0468447	0.974915	yes	ENSG00000001629	ANKIB1	7	+	92327783	92371607	948	annot_exons	hsa_circ_0007187
novel_circ_012550	novel_circ_012550	4.8	0.8	2.8	62.8764	6.82938	-3.20269	0.0296051	0.974915	yes	ENSG00000130517	PGPEP1	19	+	18342859	18343415	557	exon_intron	novel
novel_circ_012583	novel_circ_012583	0	1.6	0.8	0.001	29.2934	14.8383	0.0447037	0.974915	yes	ENSG00000160229	ZNF66	19	+	20792512	20793878	223	annot_exons	novel
novel_circ_009991	novel_circ_009991	1.6	5.2	3.4	21.5808	83.428	1.95078	0.0386737	0.974915	yes	ENSG00000140740	UQCRC2	16	+	21961328	21976243	1924	exon_intron	hsa_circ_0008434
novel_circ_016662	novel_circ_016662	5.4	1.4	3.4	72.657	15.5976	-2.21978	0.0362941	0.974915	yes	ENSG00000100393	EP300	22	+	41135813	41140257	350	annot_exons	hsa_circ_0003184
novel_circ_005335	novel_circ_005335	5.8	1	3.4	64.527	11.0678	-2.54353	0.0406636	0.974915	yes	ENSG00000150768	DLAT	11	+	112037273	112045230	503	annot_exons	hsa_circ_0024297
novel_circ_012710	novel_circ_012710	0.8	82.6	41.7	10.6894	1515.46	7.14743	0.00616045	0.630963	yes	ENSG00000130402	ACTN4	19	+	38700600	38724565	1934	annot_exons	novel
novel_circ_012725	novel_circ_012725	8.6	2.2	5.4	137.492	29.9035	-2.20096	0.0160865	0.826881	yes	ENSG00000128000	ZNF780B	19	-	40034950	40036626	1677	one_exon	novel
novel_circ_012744	novel_circ_012744	0	29.6	14.8	0.001	377.556	18.5263	0.00421879	0.561082	yes	ENSG00000105323	HNRNPUL1	19	+	41292245	41294686	519	annot_exons	novel
novel_circ_016732	novel_circ_016732	0.6	6.2	3.4	6.72154	77.7626	3.53221	0.00515269	0.597057	yes	ENSG00000130638	ATXN10	22	+	45689712	45718493	612	annot_exons	hsa_circ_0003054
novel_circ_022257	novel_circ_022257	6	0.8	3.4	79.4279	11.3225	-2.81045	0.0267034	0.974915	yes	ENSG00000112234	FBXL4	6	-	98899268	98927822	1507	annot_exons	hsa_circ_0077417
novel_circ_012854	novel_circ_012854	0	8.8	4.4	0.001	155.34	17.2451	0.0113916	0.733876	yes	ENSG00000161551	ZNF577	19	-	51860904	51880877	13304	exon_intron	novel
novel_circ_012933	novel_circ_012933	0.2	2.4	1.3	4.06884	46.854	3.52548	0.0349169	0.974915	yes	ENSG00000204514	ZNF814	19	-	57863365	57863759	395	intronic	novel
novel_circ_012992	novel_circ_012992	0	2.2	1.1	0.001	33.4108	15.028	0.0247596	0.95632	yes	ENSG00000151694	ADAM17	2	-	9535834	9536828	220	annot_exons	novel
novel_circ_011562	novel_circ_011562	0.4	6.2	3.3	3.97519	105.89	4.7354	0.000134557	0.126882	yes	ENSG00000184640	44083	17	+	77402059	77402703	645	one_exon	hsa_circ_0005320
novel_circ_013012	novel_circ_013012	3.6	0	1.8	40.1369	0.001	-15.2926	0.0310085	0.974915	yes	ENSG00000134318	ROCK2	2	-	11221198	11224460	391	annot_exons	novel
novel_circ_013459	novel_circ_013459	5.4	1.2	3.3	68.282	11.9315	-2.51673	0.0185222	0.865827	yes	ENSG00000011566	MAP4K3	2	-	39336920	39337581	104	annot_exons	hsa_circ_0054214
novel_circ_024988	novel_circ_024988	0	6.6	3.3	0.001	102.883	16.6506	1.64e-05	0.0426186	yes	ENSG00000083307	GRHL2	8	+	101543241	101558812	658	annot_exons	hsa_circ_0085170
novel_circ_026145	novel_circ_026145	0.6	6	3.3	10.818	90.8011	3.06928	0.0146034	0.784691	yes	ENSG00000119314	PTBP3	9	-	112262435	112297916	567	annot_exons	hsa_circ_0008192
novel_circ_013139	novel_circ_013139	4	0	2	48.4669	0.001	-15.5647	0.0155943	0.813045	yes	ENSG00000198399	ITSN2	2	-	24270671	24312375	2242	annot_exons	novel
novel_circ_001906	novel_circ_001906	0	6.4	3.2	0.001	181.442	17.4691	0.0117147	0.733876	yes	ENSG00000075391	RASAL2	1	+	178283564	178300118	255	annot_exons	hsa_circ_0002846
novel_circ_013183	novel_circ_013183	0	4.4	2.2	0.001	56.1232	15.7763	0.0496253	0.974915	yes	ENSG00000138101	DTNB	2	-	25673386	25690540	17155	exon_intron	novel
novel_circ_013227	novel_circ_013227	0	4.2	2.1	0.001	75.6347	16.2068	0.000633752	0.266624	yes	ENSG00000213639	PPP1CB	2	+	28752038	28799433	1337	annot_exons	novel
novel_circ_009857	novel_circ_009857	1	5.4	3.2	15.747	83.8394	2.41256	0.018471	0.864912	yes	ENSG00000171490	RSL1D1	16	-	11846501	11847806	390	annot_exons	hsa_circ_0006979
novel_circ_013310	novel_circ_013310	1.8	10.4	6.1	21.2987	153.55	2.84987	0.00326335	0.50994	yes	ENSG00000115760	BIRC6	2	+	32488588	32493667	500	annot_exons	novel
novel_circ_016594	novel_circ_016594	0	6.4	3.2	0.001	179.441	17.4532	0.00637529	0.630963	yes	ENSG00000100345	MYH9	22	-	36348904	36349255	352	one_exon	hsa_circ_0063153
novel_circ_013395	novel_circ_013395	0.6	5	2.8	5.96279	107.794	4.17615	0.0129121	0.757351	yes	ENSG00000055332	EIF2AK2	2	-	37103462	37103894	433	one_exon	novel
novel_circ_013413	novel_circ_013413	3.8	0.4	2.1	50.4468	3.41469	-3.88494	0.0390949	0.974915	yes	ENSG00000138061	CYP1B1	2	+	38100924	38131614	30691	antisense	novel
novel_circ_013432	novel_circ_013432	4.2	0.4	2.3	66.4056	5.10211	-3.70214	0.0181459	0.85881	yes	ENSG00000188010	MORN2	2	+	38880179	38881578	313	annot_exons	novel
novel_circ_024852	novel_circ_024852	1.2	5.2	3.2	18.862	100.647	2.41574	0.0292666	0.974915	yes	ENSG00000104413	ESRP1	8	+	94664697	94665196	287	annot_exons	hsa_circ_0084927
novel_circ_008562	novel_circ_008562	0.8	5.6	3.2	11.4831	84.7329	2.88341	0.00907748	0.667292	yes	ENSG00000100664	EIF5	14	+	103336677	103339803	917	annot_exons	hsa_circ_0033469
novel_circ_010056	novel_circ_010056	0.8	5.6	3.2	10.2266	77.4152	2.92029	0.0267083	0.974915	yes	ENSG00000013364	MVP	16	+	29833733	29834066	257	annot_exons	hsa_circ_000014
novel_circ_012479	novel_circ_012479	0.6	5.8	3.2	5.96279	86.6146	3.86055	0.00322932	0.508463	yes	ENSG00000095059	DHPS	19	-	12679457	12680325	471	annot_exons	hsa_circ_000261
novel_circ_012500	novel_circ_012500	0.6	5.8	3.2	8.73676	69.4665	2.99115	0.0276085	0.974915	yes	ENSG00000123146	ADGRE5	19	+	14402597	14404562	446	annot_exons	hsa_circ_0004853
novel_circ_013607	novel_circ_013607	6.4	1	3.7	91.7447	12.3219	-2.8964	0.00984831	0.692316	yes	ENSG00000162869	PPP1R21	2	+	48461138	48465642	298	annot_exons	novel
novel_circ_018772	novel_circ_018772	5.8	0.6	3.2	81.0743	5.12203	-3.98446	0.0162956	0.833166	yes	ENSG00000168228	ZCCHC4	4	+	25349492	25364505	545	annot_exons	hsa_circ_0007107
novel_circ_013617	novel_circ_013617	11.2	1.6	6.4	135.9	26.0387	-2.38382	0.0364147	0.974915	yes	ENSG00000068781	STON1-GTF2A1L	2	+	48580587	48582563	1977	one_exon	novel
novel_circ_024604	novel_circ_024604	0.6	5.8	3.2	9.56154	68.9747	2.85075	0.0334907	0.974915	yes	ENSG00000254087	LYN	8	+	55941855	55953984	795	annot_exons	hsa_circ_000989
novel_circ_000984	novel_circ_000984	0.4	5.8	3.1	4.73394	62.2062	3.71594	0.0310289	0.974915	yes	ENSG00000184588	PDE4B	1	+	65913245	65937700	19216	exon_intron	hsa_circ_0005822
novel_circ_013677	novel_circ_013677	5.8	0.6	3.2	79.3331	7.65316	-3.3738	0.0374108	0.974915	yes	ENSG00000162994	CLHC1	2	-	55206270	55222493	1088	annot_exons	novel
novel_circ_013685	novel_circ_013685	0	1.8	0.9	0.001	30.0214	14.8737	0.0437526	0.974915	yes	ENSG00000085760	MTIF2	2	-	55249395	55254825	650	annot_exons	novel
novel_circ_013704	novel_circ_013704	0	4	2	0.001	55.5905	15.7625	0.00462486	0.578809	yes	ENSG00000275052	PPP4R3B	2	-	55598416	55604076	723	annot_exons	novel
novel_circ_013709	novel_circ_013709	0	3.2	1.6	0.001	56.2729	15.7802	0.00261904	0.456586	yes	ENSG00000028116	VRK2	2	+	58048827	58089723	548	annot_exons	novel
novel_circ_017834	novel_circ_017834	1.2	5	3.1	15.5243	70.8924	2.1911	0.0384265	0.974915	yes	ENSG00000132394	EEFSEC	3	+	128262128	128264781	262	annot_exons	hsa_circ_0008759
novel_circ_013731	novel_circ_013731	3.6	0	1.8	39.1307	0.001	-15.256	0.0247327	0.95632	yes	ENSG00000115464	USP34	2	+	61178981	61224842	45862	antisense	novel
novel_circ_017065	novel_circ_017065	5.6	0.6	3.1	95.1424	13.0475	-2.86632	0.0307307	0.974915	yes	ENSG00000153551	CMTM7	3	+	32441840	32454542	657	annot_exons	hsa_circ_0007783
novel_circ_013814	novel_circ_013814	4	0	2	47.3772	0.001	-15.5319	0.00408508	0.558365	yes	ENSG00000143951	WDPCP	2	-	63378386	63439871	1510	annot_exons	novel
novel_circ_013824	novel_circ_013824	0.2	10	5.1	4.06884	193.278	5.56991	1.6e-05	0.0426186	yes	ENSG00000014641	MDH1	2	+	63599223	63604829	204	annot_exons	novel
novel_circ_013871	novel_circ_013871	5.8	1	3.4	99.3531	18.8125	-2.40088	0.0318205	0.974915	yes	ENSG00000169621	APLF	2	+	68490190	68578003	1421	annot_exons	novel
novel_circ_019518	novel_circ_019518	0.6	5.6	3.1	11.5107	112.051	3.2831	0.010038	0.694025	yes	ENSG00000138709	LARP1B	4	+	128074460	128077962	294	annot_exons	hsa_circ_001149
novel_circ_013946	novel_circ_013946	31	12.8	21.9	419.578	189.989	-1.14302	0.0442496	0.974915	yes	ENSG00000075292	ZNF638	2	+	71426460	71427414	955	one_exon	novel
novel_circ_002549	novel_circ_002549	0	6	3	0.001	76.5316	16.2238	0.0270126	0.974915	yes	ENSG00000143674	MAP3K21	1	+	233353807	233355011	325	annot_exons	hsa_circ_0016997
novel_circ_010322	novel_circ_010322	0	6	3	0.001	78.4904	16.2602	0.0126184	0.755328	yes	ENSG00000072736	NFATC3	16	+	68181475	68183366	183	annot_exons	hsa_circ_0039934
novel_circ_014020	novel_circ_014020	0	10.2	5.1	0.001	289.173	18.1416	0.00734549	0.647251	yes	ENSG00000176407	KCMF1	2	+	85027889	85028056	168	one_exon	novel
novel_circ_015920	novel_circ_015920	0.8	5.2	3	8.70914	60.6918	2.8009	0.0308931	0.974915	yes	ENSG00000101096	NFATC2	20	-	51516784	51524110	1202	annot_exons	hsa_circ_0060849
novel_circ_014045	novel_circ_014045	7.8	0.4	4.1	81.4918	3.41469	-4.57683	0.0281946	0.974915	yes	ENSG00000115525	ST3GAL5	2	-	85847861	85863485	580	annot_exons	novel
novel_circ_014111	novel_circ_014111	3.6	0	1.8	43.1786	0.001	-15.398	0.0134608	0.771207	yes	ENSG00000075568	TMEM131	2	-	97813971	97833426	605	annot_exons	novel
novel_circ_000361	novel_circ_000361	0.4	5.4	2.9	6.05644	84.1108	3.79575	0.000933936	0.311456	yes	ENSG00000158161	EYA3	1	-	28035544	28058094	429	annot_exons	hsa_circ_0007895
novel_circ_023283	novel_circ_023283	0.4	5.4	2.9	9.52313	77.4845	3.0244	0.00678516	0.639817	yes	ENSG00000065883	CDK13	7	+	39987599	39988258	660	one_exon	hsa_circ_0079929
novel_circ_014176	novel_circ_014176	0	2.8	1.4	0.001	35.8274	15.1288	0.0126668	0.755328	yes	ENSG00000135966	TGFBRAP1	2	-	105296356	105298705	350	annot_exons	novel
novel_circ_013890	novel_circ_013890	0.6	5.2	2.9	7.48029	70.8163	3.24291	0.0050731	0.597008	yes	ENSG00000198380	GFPT1	2	-	69337898	69338565	279	annot_exons	hsa_circ_000308
novel_circ_023655	novel_circ_023655	5	0.8	2.9	69.03	12.3019	-2.48834	0.0213335	0.9087	yes	ENSG00000004766	VPS50	7	+	93291703	93311272	913	annot_exons	hsa_circ_0003974
novel_circ_014277	novel_circ_014277	4.8	0.6	2.7	55.3653	8.63256	-2.68112	0.0339079	0.974915	yes	ENSG00000088179	PTPN4	2	+	119960807	119967972	561	annot_exons	novel
novel_circ_025045	novel_circ_025045	0.2	5.6	2.9	1.9876	71.8586	5.17606	0.00342141	0.51838	yes	ENSG00000164933	SLC25A32	8	-	103404776	103407784	237	annot_exons	hsa_circ_0005499
novel_circ_026214	novel_circ_026214	1	4.8	2.9	15.618	74.3664	2.25144	0.0322423	0.974915	yes	ENSG00000095261	PSMD5	9	-	120831331	120833456	388	annot_exons	hsa_circ_0088300
novel_circ_001954	novel_circ_001954	5.4	0.2	2.8	61.7034	1.70734	-5.17552	0.00845175	0.659526	yes	ENSG00000135837	CEP350	1	+	180019949	180022848	1212	annot_exons	hsa_circ_0015482
novel_circ_004297	novel_circ_004297	5.4	0.2	2.8	70.1414	3.66939	-4.25665	0.012928	0.757351	yes	ENSG00000066382	MPPED2	11	-	30495296	30536175	408	annot_exons	hsa_circ_0021549
novel_circ_016680	novel_circ_016680	0.2	5.4	2.8	4.06884	73.7711	4.18037	0.000729414	0.286837	yes	ENSG00000100147	CCDC134	22	+	41808875	41810291	326	annot_exons	hsa_circ_002065
novel_circ_026699	novel_circ_026699	0.2	5.4	2.8	4.06884	79.8183	4.29403	0.00137345	0.379415	yes	ENSG00000147010	SH3KBP1	X	-	19683823	19695741	468	annot_exons	hsa_circ_001004
novel_circ_014521	novel_circ_014521	0.2	3	1.6	1.9876	38.5141	4.27629	0.0382617	0.974915	yes	ENSG00000136536	43897	2	+	159729009	159743253	478	annot_exons	novel
novel_circ_011208	novel_circ_011208	5	0.6	2.8	69.3465	9.88983	-2.80981	0.0137327	0.771207	yes	ENSG00000153933	DGKE	17	+	56844019	56845809	280	annot_exons	hsa_circ_0044708
novel_circ_012165	novel_circ_012165	1	4.6	2.8	9.93799	79.871	3.00665	0.0209307	0.905701	yes	ENSG00000141664	ZCCHC2	18	+	62539681	62575550	2530	annot_exons	hsa_circ_0047885
novel_circ_014793	novel_circ_014793	15.2	1.2	8.2	178.774	16.8736	-3.40529	0.000321553	0.204493	yes	ENSG00000151687	ANKAR	2	+	189719572	189720787	411	annot_exons	novel
novel_circ_014794	novel_circ_014794	3.8	0	1.9	44.4735	0.001	-15.4407	0.0113694	0.733876	yes	ENSG00000151687	ANKAR	2	+	189719572	189728420	807	annot_exons	novel
novel_circ_012442	novel_circ_012442	1	4.6	2.8	13.4183	90.4402	2.75277	0.0269634	0.974915	yes	ENSG00000130164	LDLR	19	+	11120092	11120522	295	annot_exons	hsa_circ_0006877
novel_circ_014810	novel_circ_014810	0	1.8	0.9	0.001	29.1556	14.8315	0.0312787	0.974915	yes	ENSG00000151690	MFSD6	2	+	190435977	190437561	1585	one_exon	novel
novel_circ_018339	novel_circ_018339	4.8	0.8	2.8	59.9555	7.67309	-2.96601	0.0461568	0.974915	yes	ENSG00000114450	GNB4	3	-	179413412	179426242	741	annot_exons	hsa_circ_0005009
novel_circ_023327	novel_circ_023327	0.6	5	2.8	12.2695	66.5327	2.43899	0.0471076	0.974915	yes	ENSG00000196262	PPIA	7	+	44798748	44799874	453	annot_exons	hsa_circ_0080085
novel_circ_014917	novel_circ_014917	5.6	0.6	3.1	69.3574	7.08408	-3.2914	0.00615247	0.630963	yes	ENSG00000155754	C2CD6	2	-	201545543	201582217	646	annot_exons	novel
novel_circ_014943	novel_circ_014943	16	3.6	9.8	214.84	62.6479	-1.77793	0.0165615	0.835114	yes	ENSG00000138439	FAM117B	2	+	202755538	202759353	491	annot_exons	novel
novel_circ_024141	novel_circ_024141	5.6	0	2.8	66.1692	0.001	-16.0139	0.00161533	0.404857	yes	ENSG00000055609	KMT2C	7	-	152145165	152149152	1388	annot_exons	hsa_circ_0082969
novel_circ_024483	novel_circ_024483	0.6	5	2.8	11.4932	102.139	3.15167	0.0413351	0.974915	yes	ENSG00000083168	KAT6A	8	-	41974704	41987563	882	annot_exons	hsa_circ_0084089
novel_circ_014965	novel_circ_014965	0.4	2.2	1.3	3.97519	41.0836	3.36947	0.0413484	0.974915	yes	ENSG00000138380	CARF	2	+	202977269	202982441	565	annot_exons	novel
novel_circ_014971	novel_circ_014971	0	5.8	2.9	0.001	164.432	17.3271	0.0132412	0.768779	yes	ENSG00000144426	NBEAL1	2	+	203107420	203113318	1237	annot_exons	novel
novel_circ_014972	novel_circ_014972	3.4	0.4	1.9	48.0521	6.22044	-2.94951	0.0406738	0.974915	yes	ENSG00000144426	NBEAL1	2	+	203110150	203122343	733	annot_exons	novel
novel_circ_003360	novel_circ_003360	5	0.4	2.7	58.7103	7.0609	-3.05569	0.0128388	0.757351	yes	ENSG00000122912	SLC25A16	10	-	68483420	68493570	660	annot_exons	hsa_circ_0002920
novel_circ_004298	novel_circ_004298	5.4	0	2.7	82.5566	0.001	-16.3331	0.000577062	0.246568	yes	ENSG00000066382	MPPED2	11	-	30495296	30580494	657	annot_exons	hsa_circ_0021550
novel_circ_007668	novel_circ_007668	0.4	5	2.7	9.52313	66.1159	2.79549	0.0484008	0.974915	yes	ENSG00000129566	TEP1	14	-	20395450	20395949	269	annot_exons	hsa_circ_0031113
novel_circ_015108	novel_circ_015108	0.4	3.8	2.1	6.74916	58.6058	3.11826	0.00825988	0.659526	yes	ENSG00000138376	BARD1	2	-	214752447	214781509	1313	annot_exons	novel
novel_circ_007853	novel_circ_007853	5	0.4	2.7	62.1743	6.0815	-3.35382	0.0448713	0.974915	yes	ENSG00000151338	MIPOL1	14	+	37285318	37308519	335	annot_exons	hsa_circ_0004455
novel_circ_020245	novel_circ_020245	5	0.4	2.7	77.4358	7.0609	-3.45508	0.0338001	0.974915	yes	ENSG00000067113	PLPP1	5	-	55467869	55475450	433	annot_exons	hsa_circ_0072492
novel_circ_015230	novel_circ_015230	0	3.4	1.7	0.001	62.3796	15.9288	0.0478964	0.974915	yes	ENSG00000168958	MFF	2	+	227311786	227332588	14666	exon_intron	novel
novel_circ_022025	novel_circ_022025	0.2	5.2	2.7	1.9876	61.2651	4.94597	0.0459986	0.974915	yes	ENSG00000156535	CD109	6	+	73723251	73736508	386	annot_exons	hsa_circ_0002465
novel_circ_023415	novel_circ_023415	0	5.4	2.7	0.001	94.1022	16.5219	0.00128796	0.376119	yes	ENSG00000169919	GUSB	7	-	65964323	65967907	313	annot_exons	hsa_circ_001716
novel_circ_015247	novel_circ_015247	0	32.4	16.2	0.001	592.479	19.1764	0.00192465	0.414901	yes	ENSG00000153827	TRIP12	2	-	229777315	229778990	435	annot_exons	novel
novel_circ_025273	novel_circ_025273	0.4	5	2.7	6.74916	67.6608	3.32554	0.0310326	0.974915	yes	ENSG00000165071	TMEM71	8	-	132727798	132757294	636	annot_exons	hsa_circ_0006050
novel_circ_025327	novel_circ_025327	0.2	5.2	2.7	4.76156	55.7695	3.54997	0.0431896	0.974915	yes	ENSG00000169398	PTK2	8	-	140700891	140706205	357	annot_exons	hsa_circ_0005273
novel_circ_015332	novel_circ_015332	0	4.8	2.4	0.001	61.2253	15.9018	0.0431373	0.974915	yes	ENSG00000157985	AGAP1	2	+	235740963	235744839	228	annot_exons	novel
novel_circ_025375	novel_circ_025375	0.4	5	2.7	9.52313	70.3532	2.88511	0.0198064	0.886457	yes	ENSG00000179832	MROH1	8	+	144190784	144200541	579	annot_exons	hsa_circ_001545
novel_circ_015402	novel_circ_015402	0.2	2.6	1.4	4.06884	58.4488	3.84448	0.0305401	0.974915	yes	ENSG00000115677	HDLBP	2	-	241252537	241252706	170	intronic	novel
novel_circ_015420	novel_circ_015420	7.4	1.2	4.3	94.2579	15.0505	-2.6468	0.0364042	0.974915	yes	ENSG00000006607	FARP2	2	+	241407537	241434321	700	annot_exons	novel
novel_circ_025743	novel_circ_025743	5	0.4	2.7	51.4215	3.41469	-3.91255	0.0456196	0.974915	yes	ENSG00000135048	CEMIP2	9	-	71750043	71750385	343	one_exon	hsa_circ_0087196
novel_circ_015533	novel_circ_015533	0	5.4	2.7	0.001	99.0735	16.5962	0.0205919	0.901265	yes	ENSG00000125870	SNRPB2	20	+	16688470	16732336	41967	exon_intron	novel
novel_circ_026722	novel_circ_026722	0.2	5.2	2.7	4.06884	121.606	4.90145	0.0098427	0.692316	yes	ENSG00000067992	PDK3	X	+	24494742	24505298	489	annot_exons	hsa_circ_0090135
novel_circ_000006	novel_circ_000006	0.2	5	2.6	1.9876	76.0001	5.2569	0.00168658	0.404857	yes	ENSG00000078808	SDF4	1	-	1223244	1223968	251	annot_exons	hsa_circ_000531
novel_circ_003540	novel_circ_003540	0	5.2	2.6	0.001	66.3274	16.0173	0.0354034	0.974915	yes	ENSG00000108175	ZMIZ1	10	+	79201584	79208449	223	annot_exons	hsa_circ_0018967
novel_circ_015690	novel_circ_015690	5	0.4	2.7	64.7066	5.23779	-3.62688	0.0185849	0.867273	yes	ENSG00000025293	PHF20	20	+	35801491	35863400	935	annot_exons	novel
novel_circ_006247	novel_circ_006247	5	0.2	2.6	79.4692	1.70734	-5.54057	0.00990877	0.693006	yes	ENSG00000111554	MDM1	12	-	68302620	68302872	253	one_exon	hsa_circ_0027459
novel_circ_015773	novel_circ_015773	3.8	0.4	2.1	62.1034	7.33878	-3.08106	0.0440942	0.974915	yes	ENSG00000196090	PTPRT	20	-	42350628	42352285	305	annot_exons	novel
novel_circ_006526	novel_circ_006526	4.4	0.8	2.6	57.5262	9.49619	-2.5988	0.026997	0.974915	yes	ENSG00000139372	TDG	12	+	103982799	103985728	612	annot_exons	hsa_circ_0008166
novel_circ_015778	novel_circ_015778	15.6	1.8	8.7	285.266	33.0245	-3.1107	0.0437004	0.974915	yes	ENSG00000196090	PTPRT	20	-	43043042	43047010	3969	intronic	novel
novel_circ_007024	novel_circ_007024	0	5.2	2.6	0.001	64.9457	15.9869	0.000444873	0.235133	yes	ENSG00000132964	CDK8	13	+	26337567	26353880	328	annot_exons	hsa_circ_0029803
novel_circ_007805	novel_circ_007805	0.2	5	2.6	4.06884	76.6584	4.23575	0.00150741	0.396361	yes	ENSG00000129515	SNX6	14	-	34575756	34609742	867	annot_exons	hsa_circ_0031607
novel_circ_015948	novel_circ_015948	2.2	0	1.1	39.1332	0.001	-15.2561	0.0397453	0.974915	yes	ENSG00000101144	BMP7	20	-	57170641	57173310	783	annot_exons	novel
novel_circ_007812	novel_circ_007812	0.2	5	2.6	4.76156	71.0158	3.89863	0.03425	0.974915	yes	ENSG00000198604	BAZ1A	14	-	34758704	34762223	610	annot_exons	hsa_circ_0031615
novel_circ_012849	novel_circ_012849	0	5.2	2.6	0.001	71.7801	16.1313	0.00644863	0.630963	yes	ENSG00000167755	KLK6	19	-	50961744	50967325	542	annot_exons	hsa_circ_0052040
novel_circ_013613	novel_circ_013613	1	4.2	2.6	14.2295	66.0802	2.21534	0.0392824	0.974915	yes	ENSG00000162869	PPP1R21	2	+	48498493	48511468	621	annot_exons	hsa_circ_0006911
novel_circ_016065	novel_circ_016065	0	1.6	0.8	0.001	31.1584	14.9273	0.0421609	0.974915	yes	ENSG00000142192	APP	21	+	26009864	26012723	2860	antisense	novel
novel_circ_024617	novel_circ_024617	0.8	4.4	2.6	12.8056	79.133	2.6275	0.0366576	0.974915	yes	ENSG00000171316	CHD7	8	+	60741259	60743097	1839	one_exon	hsa_circ_0084582
novel_circ_026891	novel_circ_026891	0.6	4.6	2.6	12.2065	86.1509	2.81921	0.029485	0.974915	yes	ENSG00000079482	OPHN1	X	-	68046994	68073299	901	annot_exons	hsa_circ_0004902
novel_circ_016416	novel_circ_016416	4	30.2	17.1	80.0556	490.189	2.61426	0.0490602	0.974915	yes	ENSG00000254709	IGLL5	22	+	22895638	22901238	5601	exon_intron	novel
novel_circ_005610	novel_circ_005610	0.6	4.4	2.5	7.48029	52.5896	2.81361	0.0388939	0.974915	yes	ENSG00000010295	IFFO1	12	-	6548425	6548825	279	annot_exons	hsa_circ_000134
novel_circ_020306	novel_circ_020306	0	5	2.5	0.001	54.7825	15.7414	0.0062818	0.630963	yes	ENSG00000086200	IPO11	5	+	62550367	62561257	332	annot_exons	hsa_circ_000728
novel_circ_016567	novel_circ_016567	6.2	0.4	3.3	76.009	7.33878	-3.37256	0.00787862	0.659526	yes	ENSG00000185666	SYN3	22	-	32859397	32859751	355	intronic	novel
novel_circ_024529	novel_circ_024529	0.8	4.2	2.5	7.95039	68.7107	3.11144	0.0211319	0.9087	yes	ENSG00000168522	FNTA	8	+	43064101	43077364	496	annot_exons	hsa_circ_0008397
novel_circ_002786	novel_circ_002786	0	4.8	2.4	0.001	100.55	16.6176	0.000371346	0.225663	yes	ENSG00000165568	AKR1E2	10	+	4830675	4842504	800	annot_exons	hsa_circ_0017521
novel_circ_003905	novel_circ_003905	4	0.8	2.4	53.4675	10.3399	-2.37044	0.0462458	0.974915	yes	ENSG00000151893	CACUL1	10	-	118729295	118730410	230	annot_exons	hsa_circ_0020134
novel_circ_016647	novel_circ_016647	6.8	1.4	4.1	100.802	19.6606	-2.35814	0.0208735	0.905701	yes	ENSG00000196236	XPNPEP3	22	+	40881770	40886515	611	annot_exons	novel
novel_circ_004215	novel_circ_004215	0	4.8	2.4	0.001	57.8108	15.8191	0.00695875	0.645065	yes	ENSG00000110693	SOX6	11	-	16341012	16341252	241	one_exon	hsa_circ_0021351
novel_circ_004963	novel_circ_004963	0.2	4.6	2.4	4.76156	93.1677	4.29032	0.00744557	0.648429	yes	ENSG00000168014	C2CD3	11	-	74132844	74139828	734	annot_exons	hsa_circ_0023559
novel_circ_008247	novel_circ_008247	0.2	4.6	2.4	4.76156	63.3309	3.7334	0.0182603	0.85881	yes	ENSG00000165861	ZFYVE1	14	-	72993143	72993357	215	one_exon	hsa_circ_0032491
novel_circ_016707	novel_circ_016707	35.4	10.8	23.1	451.305	150.062	-1.58854	0.00446358	0.576929	yes	ENSG00000100271	TTLL1	22	-	43039780	43046573	290	annot_exons	novel
novel_circ_016715	novel_circ_016715	2	0	1	33.3141	0.001	-15.0238	0.0264107	0.974915	yes	ENSG00000186976	EFCAB6	22	-	43711475	43773103	1069	annot_exons	novel
novel_circ_011108	novel_circ_011108	4	0.8	2.4	58.1735	6.82938	-3.09054	0.0194935	0.881106	yes	ENSG00000178852	EFCAB13	17	+	47328269	47345098	848	annot_exons	hsa_circ_0044241
novel_circ_018095	novel_circ_018095	0.8	4	2.4	13.0006	60.5491	2.21953	0.0428373	0.974915	yes	ENSG00000082996	RNF13	3	+	149846011	149902162	561	annot_exons	hsa_circ_0004565
novel_circ_016745	novel_circ_016745	1.2	8.4	4.8	18.991	110.763	2.54409	0.00783942	0.659526	yes	ENSG00000130638	ATXN10	22	+	45793545	45807022	298	exon_intron	novel
novel_circ_018655	novel_circ_018655	0.8	4	2.4	9.46789	76.4354	3.01313	0.0146637	0.784691	yes	ENSG00000159788	RGS12	4	+	3316070	3318051	1982	one_exon	hsa_circ_0002429
novel_circ_019133	novel_circ_019133	0.8	4	2.4	10.0316	50.6032	2.33467	0.0456074	0.974915	yes	ENSG00000138756	BMP2K	4	+	78842385	78851056	480	annot_exons	hsa_circ_0070197
novel_circ_021750	novel_circ_021750	0	4.8	2.4	0.001	90.1702	16.4604	0.00574767	0.623713	yes	ENSG00000096060	FKBP5	6	-	35619096	35620274	258	annot_exons	hsa_circ_0076154
novel_circ_027104	novel_circ_027104	4.6	0.2	2.4	53.9386	3.53045	-3.93339	0.030833	0.974915	yes	ENSG00000147251	DOCK11	X	+	118654602	118654961	274	annot_exons	hsa_circ_0007733
novel_circ_016911	novel_circ_016911	23.4	9.4	16.4	312.112	124.911	-1.32116	0.0368589	0.974915	yes	ENSG00000206562	METTL6	3	-	15411245	15415942	1410	annot_exons	novel
novel_circ_001666	novel_circ_001666	0.4	4.2	2.3	7.50791	56.0957	2.90141	0.00929588	0.670295	yes	ENSG00000132676	DAP3	1	+	155725382	155726019	202	annot_exons	hsa_circ_0014614
novel_circ_016941	novel_circ_016941	9.8	3.2	6.5	142.484	43.0691	-1.72608	0.020607	0.901265	yes	ENSG00000131374	TBC1D5	3	-	17508474	17586557	862	exon_intron	novel
novel_circ_009727	novel_circ_009727	0.4	4.2	2.3	6.05644	61.5903	3.34616	0.0060566	0.630963	yes	ENSG00000007392	LUC7L	16	-	199062	208188	432	annot_exons	hsa_circ_0005648
novel_circ_017095	novel_circ_017095	4.8	0	2.4	51.9401	0.001	-15.6646	0.0262531	0.974915	yes	ENSG00000163539	CLASP2	3	-	33606591	33663515	2015	annot_exons	novel
novel_circ_017135	novel_circ_017135	0	5.6	2.8	0.001	158.762	17.2765	0.0138563	0.771207	yes	ENSG00000144668	ITGA9	3	+	37732712	37785078	822	annot_exons	novel
novel_circ_017187	novel_circ_017187	0.2	2.8	1.5	4.06884	43.6138	3.42209	0.0177984	0.850899	yes	ENSG00000163814	CDCP1	3	-	45110473	45112445	732	annot_exons	novel
novel_circ_017289	novel_circ_017289	0	5.4	2.7	0.001	153.092	17.224	0.0144795	0.784092	yes	ENSG00000114316	USP4	3	-	49305715	49335596	2603	annot_exons	novel
novel_circ_011317	novel_circ_011317	0.4	4.2	2.3	7.50791	62.3568	3.05406	0.0279899	0.974915	yes	ENSG00000136492	BRIP1	17	-	61776401	61780401	303	annot_exons	hsa_circ_0006968
novel_circ_017389	novel_circ_017389	0	6.4	3.2	0.001	117.42	16.8413	0.016523	0.835114	yes	ENSG00000157500	APPL1	3	+	57240465	57249548	767	annot_exons	novel
novel_circ_012137	novel_circ_012137	0	4.6	2.3	0.001	58.6742	15.8404	0.0447105	0.974915	yes	ENSG00000081923	ATP8B1	18	-	57731627	57731832	206	one_exon	hsa_circ_0005525
novel_circ_016887	novel_circ_016887	0	4.6	2.3	0.001	83.9045	16.3565	0.000493007	0.235133	yes	ENSG00000144711	IQSEC1	3	-	12935448	12941865	1545	annot_exons	hsa_circ_0064388
novel_circ_017526	novel_circ_017526	4	0.6	2.3	63.7284	6.80945	-3.22633	0.0226555	0.925783	yes	ENSG00000169855	ROBO1	3	-	78938601	78938927	327	one_exon	hsa_circ_0004788
novel_circ_018750	novel_circ_018750	0.6	4	2.3	5.96279	55.2772	3.21262	0.0449648	0.974915	yes	ENSG00000152990	ADGRA3	4	-	22401431	22402799	249	annot_exons	hsa_circ_0002785
novel_circ_023545	novel_circ_023545	4.6	0	2.3	58.79	0.001	-15.8433	0.00275149	0.473221	yes	ENSG00000075223	SEMA3C	7	-	80789306	80828745	1251	annot_exons	hsa_circ_0003634
novel_circ_017655	novel_circ_017655	6	0.6	3.3	76.8131	8.76824	-3.13099	0.0411673	0.974915	yes	ENSG00000206530	CFAP44	3	-	113326445	113366309	2352	annot_exons	novel
novel_circ_024021	novel_circ_024021	0.8	3.8	2.3	12.8056	58.0367	2.18019	0.0327455	0.974915	yes	ENSG00000182158	CREB3L2	7	-	137912991	137916012	264	annot_exons	hsa_circ_001714
novel_circ_010261	novel_circ_010261	0	4.4	2.2	0.001	73.6925	16.1692	0.00112784	0.358627	yes	ENSG00000125107	CNOT1	16	-	58560212	58560362	151	one_exon	hsa_circ_0007079
novel_circ_013255	novel_circ_013255	4.4	0	2.2	75.0026	0.001	-16.1947	0.00195368	0.414901	yes	ENSG00000115295	CLIP4	2	+	29133655	29157402	1087	exon_intron	hsa_circ_0004732
novel_circ_014796	novel_circ_014796	4	0.4	2.2	77.2817	4.2584	-4.18174	0.00463101	0.578809	yes	ENSG00000151687	ANKAR	2	+	189728660	189755320	9967	exon_intron	hsa_circ_0005503
novel_circ_019158	novel_circ_019158	0.2	4.2	2.2	4.06884	52.8345	3.69879	0.0294753	0.974915	yes	ENSG00000138674	SEC31A	4	-	82866808	82867316	315	annot_exons	hsa_circ_0070245
novel_circ_022535	novel_circ_022535	4	0.4	2.2	50.6208	5.23779	-3.2727	0.0424696	0.974915	yes	ENSG00000112282	MED23	6	-	131598287	131608071	1530	annot_exons	hsa_circ_0077844
novel_circ_023045	novel_circ_023045	0.2	4.2	2.2	1.9876	66.5757	5.0659	0.0262433	0.974915	yes	ENSG00000136261	BZW2	7	+	16681301	16689906	486	annot_exons	hsa_circ_0079492
novel_circ_023178	novel_circ_023178	4.4	0	2.2	45.4762	0.001	-15.4728	0.0265267	0.974915	yes	ENSG00000146592	CREB5	7	+	28488175	28507737	422	annot_exons	hsa_circ_0079672
novel_circ_026477	novel_circ_026477	0	4.4	2.2	0.001	70.1094	16.0973	0.00458243	0.578809	yes	ENSG00000181090	EHMT1	9	+	137716626	137752408	3888	annot_exons	hsa_circ_0002647
novel_circ_018217	novel_circ_018217	2.4	0	1.2	38.5458	0.001	-15.2343	0.0206316	0.901265	yes	ENSG00000173889	PHC3	3	-	170097076	170178938	4934	annot_exons	novel
novel_circ_018250	novel_circ_018250	9.8	42.8	26.3	154.159	594.494	1.94725	0.0496916	0.974915	yes	ENSG00000136603	SKIL	3	-	170359697	170361427	1731	antisense	novel
novel_circ_018251	novel_circ_018251	11.8	43.4	27.6	178.103	603.54	1.76074	0.0405683	0.974915	yes	ENSG00000136603	SKIL	3	-	170359699	170361429	1731	antisense	novel
novel_circ_018254	novel_circ_018254	0.8	7.2	4	7.89794	99.6533	3.65737	0.0115379	0.733876	yes	ENSG00000136603	SKIL	3	+	170359699	170384765	2062	annot_exons	novel
novel_circ_000140	novel_circ_000140	0.6	3.8	2.2	7.48029	54.7986	2.87297	0.0448407	0.974915	yes	ENSG00000048707	VPS13D	1	+	12299202	12308641	617	annot_exons	hsa_circ_0008275
novel_circ_000202	novel_circ_000202	0.4	3.8	2.1	3.97519	63.4155	3.99574	0.00612051	0.630963	yes	ENSG00000065526	SPEN	1	+	15911101	15916279	353	annot_exons	hsa_circ_0010113
novel_circ_010244	novel_circ_010244	3.8	0.4	2.1	48.2082	5.37673	-3.16448	0.0433961	0.974915	yes	ENSG00000051108	HERPUD1	16	+	56939237	56940245	474	annot_exons	hsa_circ_0005022
novel_circ_018380	novel_circ_018380	15	3.2	9.1	197.742	47.345	-2.06233	0.00794948	0.659526	yes	ENSG00000114796	KLHL24	3	+	183650296	183665039	1285	annot_exons	novel
novel_circ_013389	novel_circ_013389	0.4	3.8	2.1	6.74916	58.9421	3.12652	0.0301907	0.974915	yes	ENSG00000008869	HEATR5B	2	-	37056440	37057480	340	annot_exons	hsa_circ_0054086
novel_circ_018409	novel_circ_018409	0	11.4	5.7	0.001	209.155	17.6742	0.00822855	0.659526	yes	ENSG00000114770	ABCC5	3	-	183977517	183989383	5292	annot_exons	novel
novel_circ_020477	novel_circ_020477	3.6	0.6	2.1	46.371	7.78885	-2.57374	0.0421896	0.974915	yes	ENSG00000132842	AP3B1	5	-	78128030	78165672	801	annot_exons	hsa_circ_001428
novel_circ_018529	novel_circ_018529	13	4.4	8.7	178.804	54.2893	-1.71964	0.0486137	0.974915	yes	ENSG00000163960	UBXN7	3	-	196391813	196407393	395	annot_exons	novel
novel_circ_022855	novel_circ_022855	4.2	0	2.1	58.6687	0.001	-15.8403	0.0118248	0.734554	yes	ENSG00000146477	SLC22A3	6	+	160397979	160410846	546	annot_exons	hsa_circ_0078607
novel_circ_025021	novel_circ_025021	0.8	3.4	2.1	10.0316	63.0714	2.65243	0.0389372	0.974915	yes	ENSG00000104517	UBR5	8	-	102327742	102346395	905	annot_exons	hsa_circ_0008171
novel_circ_018555	novel_circ_018555	3	0.2	1.6	41.0904	3.53045	-3.54088	0.0236218	0.943404	yes	ENSG00000075711	DLG1	3	-	197130527	197161738	781	annot_exons	novel
novel_circ_001454	novel_circ_001454	0.4	3.6	2	6.05644	65.3731	3.43216	0.0103234	0.703575	yes	ENSG00000198162	MAN1A2	1	+	117402186	117466427	866	annot_exons	hsa_circ_001022
novel_circ_003957	novel_circ_003957	0	4	2	0.001	48.447	15.5641	0.00827473	0.659526	yes	ENSG00000182022	CHST15	10	-	124012333	124046724	3610	annot_exons	hsa_circ_0020303
novel_circ_006088	novel_circ_006088	3.8	0.2	2	57.5752	3.53045	-4.02752	0.0102154	0.700124	yes	ENSG00000066117	SMARCD1	12	+	50094437	50096972	259	annot_exons	hsa_circ_0006535
novel_circ_015996	novel_circ_015996	0.6	3.4	2	5.96279	60.8986	3.35235	0.0237949	0.947153	yes	ENSG00000101152	DNAJC5	20	+	63928335	63931022	504	annot_exons	hsa_circ_0007609
novel_circ_016891	novel_circ_016891	0.2	3.8	2	2.74635	60.7288	4.4668	0.00823805	0.659526	yes	ENSG00000131389	SLC6A6	3	+	14443624	14447816	610	annot_exons	hsa_circ_0004705
novel_circ_017524	novel_circ_017524	3.8	0.2	2	53.5059	3.53045	-3.92177	0.0165559	0.835114	yes	ENSG00000169855	ROBO1	3	-	78714397	78717883	388	annot_exons	hsa_circ_0066568
novel_circ_023990	novel_circ_023990	0	4	2	0.001	51.9709	15.6654	0.0108695	0.723205	yes	ENSG00000131558	EXOC4	7	+	133317284	133375002	526	annot_exons	hsa_circ_0008419
novel_circ_000419	novel_circ_000419	0.2	3.6	1.9	1.9876	55.35	4.79948	0.00333337	0.514997	yes	ENSG00000121766	ZCCHC17	1	+	31337175	31348974	518	annot_exons	hsa_circ_0007249
novel_circ_002501	novel_circ_002501	0.2	3.6	1.9	1.9876	56.5455	4.83032	0.00617657	0.630963	yes	ENSG00000116918	TSNAX	1	+	231537213	231542611	267	annot_exons	hsa_circ_0004834
novel_circ_018842	novel_circ_018842	5.4	0.6	3	79.417	9.61195	-3.04655	0.0165826	0.835114	yes	ENSG00000121892	PDS5A	4	-	39841948	39849652	571	annot_exons	novel
novel_circ_018862	novel_circ_018862	0	2.2	1.1	0.001	35.0982	15.0991	0.0393123	0.974915	yes	ENSG00000163694	RBM47	4	-	40432651	40436644	416	annot_exons	novel
novel_circ_007579	novel_circ_007579	3.6	0.2	1.9	45.2949	1.70734	-4.72952	0.029228	0.974915	yes	ENSG00000198542	ITGBL1	13	+	101567699	101598299	707	annot_exons	hsa_circ_0008020
novel_circ_001960	novel_circ_001960	0.4	3.4	1.9	6.74916	48.1733	2.83545	0.0394131	0.974915	yes	ENSG00000230124	ACBD6	1	-	180397516	180413471	196	annot_exons	hsa_circ_0009175
novel_circ_018975	novel_circ_018975	10.8	1.2	6	121.865	17.5365	-2.79685	0.0327339	0.974915	yes	ENSG00000072201	LNX1	4	-	53573623	53591515	594	annot_exons	novel
novel_circ_004406	novel_circ_004406	0	3.8	1.9	0.001	41.148	15.3285	0.020965	0.905701	yes	ENSG00000157613	CREB3L1	11	+	46312325	46312919	278	annot_exons	hsa_circ_0007719
novel_circ_005083	novel_circ_005083	0	3.8	1.9	0.001	57.5293	15.812	0.00136592	0.379415	yes	ENSG00000073921	PICALM	11	-	85981129	86031611	1649	annot_exons	hsa_circ_0023903
novel_circ_019026	novel_circ_019026	16	0.2	8.1	190.294	3.66939	-5.69654	8.78e-06	0.0300175	yes	ENSG00000150471	ADGRL3	4	+	61934840	61998265	1283	annot_exons	novel
novel_circ_007052	novel_circ_007052	3.8	0	1.9	43.4295	0.001	-15.4064	0.0139937	0.773007	yes	ENSG00000152520	PAN3	13	+	28260447	28280541	1071	annot_exons	hsa_circ_0002552
novel_circ_019142	novel_circ_019142	0	2.2	1.1	0.001	29.0598	14.8267	0.0141474	0.773007	yes	ENSG00000138668	HNRNPD	4	-	82354049	82359639	914	annot_exons	novel
novel_circ_009729	novel_circ_009729	0	3.8	1.9	0.001	67.3652	16.0397	0.00423231	0.561082	yes	ENSG00000103126	AXIN1	16	-	304304	314683	376	annot_exons	hsa_circ_0037158
novel_circ_019162	novel_circ_019162	3.2	0	1.6	52.8029	0.001	-15.6883	0.00709792	0.647251	yes	ENSG00000138674	SEC31A	4	-	82874611	82881937	641	annot_exons	novel
novel_circ_019202	novel_circ_019202	3.8	0	1.9	44.7346	0.001	-15.4491	0.0199734	0.891016	yes	ENSG00000138639	ARHGAP24	4	+	85972036	85977691	528	annot_exons	novel
novel_circ_010974	novel_circ_010974	3.8	0	1.9	49.4483	0.001	-15.5936	0.00768734	0.659526	yes	ENSG00000276234	TADA2A	17	+	37437738	37444768	412	annot_exons	hsa_circ_0043280
novel_circ_019318	novel_circ_019318	0	3	1.5	0.001	85.0509	16.376	0.0303822	0.974915	yes	ENSG00000138814	PPP3CA	4	-	101098367	101099722	258	annot_exons	novel
novel_circ_015237	novel_circ_015237	0	3.8	1.9	0.001	48.0168	15.5513	0.00608416	0.630963	yes	ENSG00000173744	AGFG1	2	+	227531091	227536993	756	annot_exons	hsa_circ_0058528
novel_circ_019364	novel_circ_019364	6.8	0.2	3.5	75.77	1.70734	-5.4718	0.00149167	0.396032	yes	ENSG00000138777	PPA2	4	-	105456248	105456745	498	exon_intron	novel
novel_circ_019379	novel_circ_019379	7.4	0.6	4	100.285	8.90718	-3.493	0.0182587	0.85881	yes	ENSG00000168743	NPNT	4	+	105911149	105911732	584	intronic	novel
novel_circ_019461	novel_circ_019461	5.6	0.4	3	78.9707	3.41469	-4.53149	0.00441265	0.576929	yes	ENSG00000138735	PDE5A	4	-	119594170	119607297	3032	exon_intron	novel
novel_circ_020185	novel_circ_020185	0	3.8	1.9	0.001	84.2107	16.3617	0.00674403	0.638139	yes	ENSG00000172262	ZNF131	5	+	43122039	43139309	386	annot_exons	hsa_circ_0007071
novel_circ_026030	novel_circ_026030	0	3.8	1.9	0.001	54.6044	15.7367	0.00288808	0.482365	yes	ENSG00000165029	ABCA1	9	-	104883039	104889195	355	annot_exons	hsa_circ_0005443
novel_circ_001450	novel_circ_001450	0	3.6	1.8	0.001	50.4299	15.622	0.0138696	0.771207	yes	ENSG00000198162	MAN1A2	1	+	117402186	117405645	353	annot_exons	hsa_circ_002089
novel_circ_019547	novel_circ_019547	0	2.8	1.4	0.001	32.4944	14.9879	0.0182106	0.85881	yes	ENSG00000151466	SCLT1	4	+	128992165	129003874	11710	antisense	novel
novel_circ_002493	novel_circ_002493	0.2	3.4	1.8	4.76156	43.797	3.20132	0.0394355	0.974915	yes	ENSG00000143643	TTC13	1	-	230954333	230961303	242	annot_exons	hsa_circ_000564
novel_circ_019602	novel_circ_019602	3.8	0.4	2.1	45.9156	4.2584	-3.4306	0.0492298	0.974915	yes	ENSG00000109458	GAB1	4	+	143415477	143415771	295	one_exon	novel
novel_circ_019603	novel_circ_019603	14.6	3.6	9.1	177.565	50.0881	-1.82581	0.0265986	0.974915	yes	ENSG00000109458	GAB1	4	+	143415477	143440382	1594	annot_exons	novel
novel_circ_019606	novel_circ_019606	13	2.4	7.7	174.192	37.7099	-2.20766	0.0138468	0.771207	yes	ENSG00000109458	GAB1	4	+	143415477	143469277	2272	annot_exons	novel
novel_circ_019608	novel_circ_019608	0.4	2.6	1.5	3.97519	50.1682	3.65768	0.0340256	0.974915	yes	ENSG00000109458	GAB1	4	+	143433491	143466225	1730	annot_exons	novel
novel_circ_019640	novel_circ_019640	10.2	2.6	6.4	145.217	34.6891	-2.06566	0.0245561	0.95632	yes	ENSG00000164168	TMEM184C	4	+	147633765	147634581	585	annot_exons	novel
novel_circ_019646	novel_circ_019646	25	6.2	15.6	344.481	91.8809	-1.90658	0.00158312	0.404857	yes	ENSG00000071205	ARHGAP10	4	+	147854676	147881932	3527	exon_intron	novel
novel_circ_019668	novel_circ_019668	0.2	22	11.1	4.76156	623.707	7.03329	0.0151127	0.799366	yes	ENSG00000198589	LRBA	4	-	150302625	150302792	168	one_exon	novel
novel_circ_004116	novel_circ_004116	0.6	3	1.8	6.72154	44.8722	2.73896	0.0369454	0.974915	yes	ENSG00000166471	TMEM41B	11	-	9286455	9295387	630	annot_exons	hsa_circ_0021155
novel_circ_019742	novel_circ_019742	0	4.6	2.3	0.001	58.6742	15.8404	0.0447143	0.974915	yes	ENSG00000121210	TMEM131L	4	+	153603802	153604430	629	one_exon	novel
novel_circ_019782	novel_circ_019782	0	3	1.5	0.001	36.8267	15.1685	0.0330775	0.974915	yes	ENSG00000109466	KLHL2	4	+	165310553	165310750	198	one_exon	novel
novel_circ_005881	novel_circ_005881	3.2	0.4	1.8	54.5184	4.2584	-3.67836	0.0176755	0.849876	yes	ENSG00000064115	TM7SF3	12	-	26996742	26999676	272	annot_exons	hsa_circ_0007683
novel_circ_019939	novel_circ_019939	0	2.8	1.4	0.001	38.7136	15.2406	0.0143379	0.779493	yes	ENSG00000113504	SLC12A7	5	-	1057471	1065478	785	annot_exons	novel
novel_circ_009913	novel_circ_009913	0.4	3.2	1.8	3.97519	55.7558	3.81002	0.00794524	0.659526	yes	ENSG00000103222	ABCC1	16	+	16086824	16090588	352	annot_exons	hsa_circ_0008120
novel_circ_020030	novel_circ_020030	0	2.2	1.1	0.001	35.6926	15.1233	0.0244616	0.95632	yes	ENSG00000113384	GOLPH3	5	-	32125793	32143880	1091	annot_exons	novel
novel_circ_020082	novel_circ_020082	0	6.6	3.3	0.001	56.3424	15.7819	0.0471762	0.974915	yes	ENSG00000164190	NIPBL	5	+	36953618	36958231	437	annot_exons	novel
novel_circ_020089	novel_circ_020089	0.2	4.6	2.4	1.9876	52.218	4.71545	0.0155258	0.813045	yes	ENSG00000164190	NIPBL	5	+	36984676	36986301	1626	one_exon	novel
novel_circ_010073	novel_circ_010073	0	3.6	1.8	0.001	37.8889	15.2095	0.0292223	0.974915	yes	ENSG00000080603	SRCAP	16	+	30704064	30704315	252	one_exon	hsa_circ_0039076
novel_circ_014453	novel_circ_014453	3.6	0	1.8	45.1845	0.001	-15.4635	0.0107599	0.718066	yes	ENSG00000080345	RIF1	2	+	151437241	151446575	872	annot_exons	hsa_circ_0056719
novel_circ_015655	novel_circ_015655	0	3.6	1.8	0.001	35.9301	15.1329	0.0382708	0.974915	yes	ENSG00000078747	ITCH	20	+	34489266	34492597	323	annot_exons	hsa_circ_0003073
novel_circ_016610	novel_circ_016610	0.2	3.4	1.8	4.76156	56.2059	3.56121	0.0401945	0.974915	yes	ENSG00000198792	TMEM184B	22	-	38245935	38248019	416	annot_exons	hsa_circ_0005243
novel_circ_020202	novel_circ_020202	0.4	3.2	1.8	3.97519	48.8935	3.62055	0.0206827	0.902056	yes	ENSG00000112992	NNT	5	+	43675511	43677806	242	annot_exons	hsa_circ_0003832
novel_circ_020875	novel_circ_020875	0.2	3.4	1.8	1.9876	69.671	5.13146	0.00684589	0.643325	yes	ENSG00000113575	PPP2CA	5	-	134199086	134206131	755	annot_exons	hsa_circ_0002602
novel_circ_022151	novel_circ_022151	0.6	3	1.8	8.73676	49.5618	2.50406	0.0488871	0.974915	yes	ENSG00000135317	SNX14	6	-	85517756	85533800	660	annot_exons	hsa_circ_0077236
novel_circ_020247	novel_circ_020247	2.2	0	1.1	33.9823	0.001	-15.0525	0.0485157	0.974915	yes	ENSG00000067113	PLPP1	5	-	55475299	55491114	307	annot_exons	novel
novel_circ_020273	novel_circ_020273	28.2	9	18.6	362.2	130.688	-1.47065	0.0223254	0.920828	yes	ENSG00000062194	GPBP1	5	-	57246297	57251138	4842	antisense	novel
novel_circ_020291	novel_circ_020291	0	1.8	0.9	0.001	37.6722	15.2012	0.0421846	0.974915	yes	ENSG00000130449	ZSWIM6	5	+	61472676	61473032	357	exon_intron	novel
novel_circ_022716	novel_circ_022716	3.2	0.4	1.8	48.1213	4.2584	-3.49829	0.0370265	0.974915	yes	ENSG00000055211	GINM1	6	+	149578822	149582603	828	annot_exons	hsa_circ_001313
novel_circ_025855	novel_circ_025855	0.6	3	1.8	5.94531	43.5984	2.87445	0.0371309	0.974915	yes	ENSG00000135049	AGTPBP1	9	-	85669485	85712566	695	annot_exons	hsa_circ_0087391
novel_circ_020411	novel_circ_020411	8.8	2.6	5.7	119.8	27.9427	-2.10008	0.0375209	0.974915	yes	ENSG00000164331	ANKRA2	5	-	73554322	73561288	516	annot_exons	novel
novel_circ_008560	novel_circ_008560	0.2	3.2	1.7	1.9876	39.145	4.29973	0.0400615	0.974915	yes	ENSG00000198752	CDC42BPB	14	-	102999565	103012188	421	annot_exons	hsa_circ_0005178
novel_circ_010699	novel_circ_010699	0.2	3.2	1.7	4.06884	48.7799	3.58359	0.0268366	0.974915	yes	ENSG00000170037	CNTROB	17	+	7945728	7945986	259	one_exon	hsa_circ_0008310
novel_circ_012240	novel_circ_012240	0.2	3.2	1.7	4.76156	52.3654	3.45911	0.030397	0.974915	yes	ENSG00000131196	NFATC1	18	+	79448782	79451816	517	annot_exons	hsa_circ_001267
novel_circ_026003	novel_circ_026003	0.2	3.2	1.7	1.9876	53.2344	4.74326	0.017496	0.845308	yes	ENSG00000023318	ERP44	9	-	100006506	100022226	730	annot_exons	hsa_circ_0087749
novel_circ_004959	novel_circ_004959	3.4	0	1.7	39.4058	0.001	-15.2661	0.020471	0.901265	yes	ENSG00000168014	C2CD3	11	-	74118228	74118382	155	one_exon	hsa_circ_0023554
novel_circ_009708	novel_circ_009708	0	3.4	1.7	0.001	72.4602	16.1449	0.00820928	0.659526	yes	ENSG00000140479	PCSK6	15	-	101366196	101370523	326	annot_exons	hsa_circ_0037096
novel_circ_020632	novel_circ_020632	0	20.2	10.1	0.001	572.676	19.1274	0.0042472	0.561082	yes	ENSG00000118985	ELL2	5	-	95900693	95901080	213	annot_exons	novel
novel_circ_020681	novel_circ_020681	3.2	0	1.6	37.5056	0.001	-15.1948	0.0115101	0.733876	yes	ENSG00000151422	FER	5	+	108768093	108835807	696	annot_exons	novel
novel_circ_009764	novel_circ_009764	0	3.4	1.7	0.001	60.0177	15.8731	0.0485235	0.974915	yes	ENSG00000162063	CCNF	16	+	2448855	2449915	393	annot_exons	hsa_circ_0037533
novel_circ_010046	novel_circ_010046	0.4	3	1.7	3.97519	45.4569	3.5154	0.0200611	0.893471	yes	ENSG00000169180	XPO6	16	-	28166508	28169909	238	annot_exons	hsa_circ_0008223
novel_circ_020738	novel_circ_020738	8.2	1.4	4.8	109.275	17.5629	-2.63735	0.00827942	0.659526	yes	ENSG00000047188	YTHDC2	5	+	113532879	113535798	427	annot_exons	novel
novel_circ_020765	novel_circ_020765	2.2	0	1.1	36.1925	0.001	-15.1434	0.0437776	0.974915	yes	ENSG00000172869	DMXL1	5	+	119189708	119197956	610	annot_exons	novel
novel_circ_011831	novel_circ_011831	0	3.4	1.7	0.001	51.8913	15.6632	0.00588644	0.630963	yes	ENSG00000101639	CEP192	18	+	13048859	13073185	3551	annot_exons	hsa_circ_0047022
novel_circ_016704	novel_circ_016704	0.6	2.8	1.7	5.91034	44.5965	2.91562	0.0468284	0.974915	yes	ENSG00000242247	ARFGAP3	22	-	42826940	42835493	380	annot_exons	hsa_circ_0005679
novel_circ_016898	novel_circ_016898	0	3.4	1.7	0.001	37.161	15.1815	0.034332	0.974915	yes	ENSG00000177463	NR2C2	3	+	15028586	15030452	312	annot_exons	hsa_circ_0004046
novel_circ_021368	novel_circ_021368	0	3.4	1.7	0.001	81.129	16.3079	0.00366026	0.538138	yes	ENSG00000112699	GMDS	6	-	2115771	2124731	243	annot_exons	hsa_circ_0075451
novel_circ_020938	novel_circ_020938	3.2	0.4	1.8	58.9837	5.23779	-3.49328	0.0331269	0.974915	yes	ENSG00000031003	FAM13B	5	-	137945902	137954376	833	annot_exons	novel
novel_circ_020940	novel_circ_020940	2.8	0.4	1.6	52.0294	3.41469	-3.9295	0.0475091	0.974915	yes	ENSG00000031003	FAM13B	5	-	137948955	137954376	653	annot_exons	novel
novel_circ_020959	novel_circ_020959	3.8	0	1.9	43.0756	0.001	-15.3946	0.041103	0.974915	yes	ENSG00000120733	KDM3B	5	+	138381516	138425582	3706	annot_exons	novel
novel_circ_020980	novel_circ_020980	0.4	51.4	25.9	6.81519	659.719	6.59695	0.00254273	0.453193	yes	ENSG00000044115	CTNNA1	5	+	138812183	138824799	390	annot_exons	novel
novel_circ_021023	novel_circ_021023	0.2	2.8	1.5	4.06884	50.5797	3.63587	0.0295742	0.974915	yes	ENSG00000081842	PCDHA6	5	+	140925896	140929325	3430	intronic	novel
novel_circ_000091	novel_circ_000091	3	0.2	1.6	40.1433	1.70734	-4.55533	0.0283236	0.974915	yes	ENSG00000162444	RBP7	1	+	10007570	10008274	281	annot_exons	hsa_circ_0009682
novel_circ_021129	novel_circ_021129	13.6	4.6	9.1	169.583	65.2576	-1.37778	0.0378853	0.974915	yes	ENSG00000055147	FAM114A2	5	-	154026399	154034967	927	annot_exons	novel
novel_circ_002232	novel_circ_002232	3	0.2	1.6	38.062	2.55105	-3.89919	0.0295267	0.974915	yes	ENSG00000162769	FLVCR1	1	+	212863725	212889257	787	annot_exons	hsa_circ_001625
novel_circ_004136	novel_circ_004136	3.2	0	1.6	43.0361	0.001	-15.3933	0.010101	0.694025	yes	ENSG00000133812	SBF2	11	-	9808000	9809002	288	annot_exons	hsa_circ_0007156
novel_circ_021134	novel_circ_021134	5.6	0	2.8	65.1805	0.001	-15.9922	0.00217321	0.42449	yes	ENSG00000037749	MFAP3	5	+	154049557	154054089	1631	annot_exons	novel
novel_circ_007963	novel_circ_007963	0	3.2	1.6	0.001	52.9312	15.6918	0.013468	0.771207	yes	ENSG00000087299	L2HGDH	14	-	50265358	50294246	947	annot_exons	hsa_circ_0031842
novel_circ_021247	novel_circ_021247	6	0.8	3.4	75.9601	10.2042	-2.89608	0.0348459	0.974915	yes	ENSG00000164463	CREBRF	5	+	173090315	173091401	1087	one_exon	novel
novel_circ_012633	novel_circ_012633	0	3.2	1.6	0.001	49.918	15.6073	0.0175539	0.846613	yes	ENSG00000257103	LSM14A	19	+	34194478	34196763	294	annot_exons	hsa_circ_0006446
novel_circ_021297	novel_circ_021297	4.2	0	2.1	42.9423	0.001	-15.3901	0.0320213	0.974915	yes	ENSG00000113240	CLK4	5	-	178612416	178618778	890	annot_exons	novel
novel_circ_014903	novel_circ_014903	0.2	3	1.6	1.9876	42.0697	4.40369	0.0231257	0.934116	yes	ENSG00000155744	FAM126B	2	-	201016991	201022932	338	annot_exons	hsa_circ_0057741
novel_circ_021366	novel_circ_021366	0	2	1	0.001	27.6271	14.7538	0.0219869	0.919313	yes	ENSG00000112699	GMDS	6	-	1930103	1960966	426	annot_exons	novel
novel_circ_017701	novel_circ_017701	0	3.2	1.6	0.001	41.107	15.3271	0.0039563	0.546587	yes	ENSG00000113845	TIMMDC1	3	+	119503532	119517315	347	annot_exons	hsa_circ_001293
novel_circ_017849	novel_circ_017849	0.2	3	1.6	1.9876	52.2672	4.71681	0.0123677	0.748018	yes	ENSG00000181789	COPG1	3	+	129265549	129267099	320	annot_exons	hsa_circ_0004271
novel_circ_021423	novel_circ_021423	4.6	1	2.8	62.1005	11.2035	-2.47065	0.0269965	0.974915	yes	ENSG00000124782	RREB1	6	+	7187434	7211709	536	annot_exons	novel
novel_circ_020561	novel_circ_020561	0.2	3	1.6	4.06884	58.4312	3.84405	0.0192481	0.877123	yes	ENSG00000038427	VCAN	5	+	83519349	83522309	2961	one_exon	hsa_circ_0073236
novel_circ_021474	novel_circ_021474	0	2.2	1.1	0.001	38.8502	15.2456	0.044706	0.974915	yes	ENSG00000010017	RANBP9	6	-	13634431	13644729	868	annot_exons	novel
novel_circ_021521	novel_circ_021521	2.8	0	1.4	34.717	0.001	-15.0834	0.0403228	0.974915	yes	ENSG00000137177	KIF13A	6	-	17825768	17837583	956	annot_exons	novel
novel_circ_021624	novel_circ_021624	0	2.8	1.4	0.001	54.6197	15.7371	0.00343109	0.51838	yes	ENSG00000197062	ZSCAN26	6	+	28271854	28272787	604	annot_exons	novel
novel_circ_021637	novel_circ_021637	1	5.4	3.2	12.9555	83.5911	2.68978	0.0404232	0.974915	yes	ENSG00000206503	HLA-A	6	+	29890810	29945608	52219	exon_intron	novel
novel_circ_002261	novel_circ_002261	0.4	2.8	1.6	6.74916	47.8931	2.82704	0.0401776	0.974915	yes	ENSG00000152104	PTPN14	1	-	214451805	214464957	498	annot_exons	hsa_circ_0007015
novel_circ_021742	novel_circ_021742	0	4.4	2.2	0.001	77.6699	16.2451	0.0286177	0.974915	yes	ENSG00000096060	FKBP5	6	-	35591130	35642843	775	annot_exons	novel
novel_circ_021747	novel_circ_021747	0	5.2	2.6	0.001	91.7917	16.4861	0.0221554	0.920828	yes	ENSG00000096060	FKBP5	6	-	35597248	35642843	684	annot_exons	novel
novel_circ_002426	novel_circ_002426	0.2	2.8	1.5	2.74635	74.2612	4.75702	0.0384109	0.974915	yes	ENSG00000143819	EPHX1	1	+	225828725	225831959	369	annot_exons	hsa_circ_0003740
novel_circ_021753	novel_circ_021753	0	5.2	2.6	0.001	91.9306	16.4883	0.012619	0.755328	yes	ENSG00000096060	FKBP5	6	-	35619096	35646366	4050	exon_intron	novel
novel_circ_021934	novel_circ_021934	4.4	0.2	2.3	53.6702	3.66939	-3.87051	0.0117265	0.733876	yes	ENSG00000146151	HMGCLL1	6	-	55514048	55542140	434	annot_exons	novel
novel_circ_021937	novel_circ_021937	3.8	0	1.9	60.979	0.001	-15.896	0.0017859	0.414901	yes	ENSG00000151914	DST	6	-	56492934	56504098	1086	annot_exons	novel
novel_circ_005002	novel_circ_005002	0	3	1.5	0.001	57.8037	15.8189	0.00589598	0.630963	yes	ENSG00000149269	PAK1	11	-	77379241	77379994	249	annot_exons	hsa_circ_0008992
novel_circ_022066	novel_circ_022066	0.2	2.6	1.4	1.9876	55.2327	4.79643	0.0433405	0.974915	yes	ENSG00000196586	MYO6	6	+	75817501	75832947	544	annot_exons	novel
novel_circ_022072	novel_circ_022072	0	4.2	2.1	0.001	54.5515	15.7353	0.0340932	0.974915	yes	ENSG00000196586	MYO6	6	+	75866526	75873300	403	annot_exons	novel
novel_circ_006998	novel_circ_006998	2.8	0.2	1.5	50.2822	1.70734	-4.88022	0.0248207	0.95733	yes	ENSG00000151835	SACS	13	-	23353785	23371165	2014	annot_exons	hsa_circ_0003408
novel_circ_022094	novel_circ_022094	7.8	0.4	4.1	117.116	3.41469	-5.10004	0.000283977	0.192579	yes	ENSG00000135338	LCA5	6	-	79489084	79493750	511	annot_exons	novel
novel_circ_007100	novel_circ_007100	0.2	2.8	1.5	4.76156	41.6164	3.12765	0.0170843	0.841947	yes	ENSG00000244754	N4BP2L2	13	-	32480590	32527532	37705	exon_intron	hsa_circ_0005723
novel_circ_007644	novel_circ_007644	0	3	1.5	0.001	45.1501	15.4624	0.00501838	0.597008	yes	ENSG00000150403	TMCO3	13	+	113510238	113539507	1698	annot_exons	hsa_circ_0031027
novel_circ_022169	novel_circ_022169	0	10.2	5.1	0.001	183.215	17.4832	0.00499017	0.597008	yes	ENSG00000135316	SYNCRIP	6	-	85614981	85624112	981	annot_exons	novel
novel_circ_008016	novel_circ_008016	2.6	0.4	1.5	38.0204	4.2584	-3.15839	0.0395363	0.974915	yes	ENSG00000020577	SAMD4A	14	+	54702062	54737287	783	annot_exons	hsa_circ_0002612
novel_circ_022177	novel_circ_022177	3	0.4	1.7	46.7044	5.37673	-3.11876	0.0377823	0.974915	yes	ENSG00000188994	ZNF292	6	+	87215901	87218729	370	exon_intron	novel
novel_circ_008284	novel_circ_008284	0	3	1.5	0.001	55.0964	15.7497	0.0385021	0.974915	yes	ENSG00000119596	YLPM1	14	+	74780405	74802676	3411	annot_exons	hsa_circ_001060
novel_circ_011534	novel_circ_011534	0.2	2.8	1.5	1.9876	42.6312	4.42281	0.0343107	0.974915	yes	ENSG00000132478	UNK	17	+	75812112	75813878	562	annot_exons	hsa_circ_0045714
novel_circ_022256	novel_circ_022256	6.2	1.2	3.7	101.223	17.8176	-2.50616	0.0273411	0.974915	yes	ENSG00000112234	FBXL4	6	-	98899268	98917719	805	annot_exons	novel
novel_circ_014036	novel_circ_014036	0	3	1.5	0.001	38.5527	15.2345	0.0136509	0.771207	yes	ENSG00000042493	CAPG	2	-	85398020	85399285	376	annot_exons	hsa_circ_0055412
novel_circ_022390	novel_circ_022390	8.4	0.6	4.5	117.331	8.77149	-3.74162	0.00100096	0.32586	yes	ENSG00000009413	REV3L	6	-	111387765	111474479	3424	exon_intron	novel
novel_circ_014157	novel_circ_014157	0.2	2.8	1.5	1.9876	34.9836	4.13758	0.047625	0.974915	yes	ENSG00000158435	CNOT11	2	+	101257791	101262691	318	annot_exons	hsa_circ_0002401
novel_circ_022521	novel_circ_022521	2.8	0.2	1.5	36.8332	3.66939	-3.32739	0.0443759	0.974915	yes	ENSG00000079819	EPB41L2	6	+	130926605	130956506	29902	antisense	novel
novel_circ_015232	novel_circ_015232	0	3	1.5	0.001	51.7764	15.66	0.00395759	0.546587	yes	ENSG00000173744	AGFG1	2	+	227491547	227536993	1662	annot_exons	hsa_circ_0058518
novel_circ_022524	novel_circ_022524	4	0.6	2.3	70.2298	7.65316	-3.19796	0.0419072	0.974915	yes	ENSG00000118507	AKAP7	6	+	131145285	131199573	683	annot_exons	novel
novel_circ_022529	novel_circ_022529	4.8	0.6	2.7	60.8646	9.92846	-2.61596	0.0341476	0.974915	yes	ENSG00000118507	AKAP7	6	+	131199461	131219808	417	annot_exons	novel
novel_circ_015686	novel_circ_015686	0.4	2.6	1.5	3.97519	46.7097	3.55462	0.0405355	0.974915	yes	ENSG00000131051	RBM39	20	-	35729312	35732135	896	annot_exons	hsa_circ_0008817
novel_circ_022596	novel_circ_022596	0	4.2	2.1	0.001	87.8039	16.422	0.00243053	0.446076	yes	ENSG00000112379	ARFGEF3	6	+	138207042	138210041	214	annot_exons	novel
novel_circ_022609	novel_circ_022609	4	0	2	40.3184	0.001	-15.2991	0.0273073	0.974915	yes	ENSG00000135597	REPS1	6	-	138911276	138934326	5160	exon_intron	novel
novel_circ_022623	novel_circ_022623	0.2	7.2	3.7	2.74635	132.098	5.58795	0.0326079	0.974915	yes	ENSG00000010818	HIVEP2	6	+	142765632	142772181	6550	antisense	novel
novel_circ_019287	novel_circ_019287	0	3	1.5	0.001	42.5771	15.3778	0.00933523	0.670295	yes	ENSG00000163110	PDLIM5	4	+	94618004	94640450	363	annot_exons	hsa_circ_0070473
novel_circ_022648	novel_circ_022648	12.2	1.4	6.8	154.069	21.0734	-2.87008	0.00146628	0.393108	yes	ENSG00000152818	UTRN	6	+	144487548	144539443	2697	annot_exons	novel
novel_circ_020001	novel_circ_020001	0	3	1.5	0.001	39.9301	15.2852	0.0135708	0.771207	yes	ENSG00000154122	ANKH	5	-	14741827	14758598	698	annot_exons	hsa_circ_0003057
novel_circ_023005	novel_circ_023005	0.2	2.8	1.5	1.9876	42.1657	4.40697	0.0218937	0.919313	yes	ENSG00000106415	GLCCI1	7	+	8055436	8071131	478	annot_exons	hsa_circ_001326
novel_circ_022710	novel_circ_022710	5.4	1	3.2	68.2027	9.38043	-2.8621	0.0292169	0.974915	yes	ENSG00000131013	PPIL4	6	-	149512155	149541586	1571	annot_exons	novel
novel_circ_022713	novel_circ_022713	7.6	1.2	4.4	101.057	19.8183	-2.35026	0.0278033	0.974915	yes	ENSG00000055211	GINM1	6	+	149572285	149582603	985	annot_exons	novel
novel_circ_023085	novel_circ_023085	0	3	1.5	0.001	35.6145	15.1202	0.0188474	0.869804	yes	ENSG00000048052	HDAC9	7	+	18666213	18666476	264	one_exon	hsa_circ_0007904
novel_circ_011748	novel_circ_011748	0.2	2.6	1.4	4.76156	36.1239	2.92345	0.0329711	0.974915	yes	ENSG00000101745	ANKRD12	18	+	9182382	9208803	502	annot_exons	hsa_circ_0046842
novel_circ_025688	novel_circ_025688	0.2	2.6	1.4	1.9876	44.4344	4.48258	0.047827	0.974915	yes	ENSG00000159921	GNE	9	-	36246031	36249397	658	annot_exons	hsa_circ_0087009
novel_circ_002661	novel_circ_002661	0	2.8	1.4	0.001	35.9861	15.1352	0.0431169	0.974915	yes	ENSG00000054282	SDCCAG8	1	+	243293091	243378863	2703	annot_exons	hsa_circ_0017235
novel_circ_009732	novel_circ_009732	0	2.8	1.4	0.001	40.7276	15.3137	0.0271791	0.974915	yes	ENSG00000103326	CAPN15	16	+	533946	536142	167	annot_exons	hsa_circ_0008883
novel_circ_022791	novel_circ_022791	28.2	4.6	16.4	400.114	89.8996	-2.15402	0.00500103	0.597008	yes	ENSG00000213079	SCAF8	6	+	154773989	154833409	3800	annot_exons	novel
novel_circ_022792	novel_circ_022792	9.2	0.8	5	111.016	15.5985	-2.83128	0.00782827	0.659526	yes	ENSG00000213079	SCAF8	6	+	154773989	154860998	31389	exon_intron	novel
novel_circ_022854	novel_circ_022854	0	9	4.5	0.001	255.153	17.961	0.00823025	0.659526	yes	ENSG00000197081	IGF2R	6	+	160064401	160070058	557	annot_exons	novel
novel_circ_010328	novel_circ_010328	0	2.8	1.4	0.001	39.2022	15.2586	0.0141621	0.773007	yes	ENSG00000103064	SLC7A6	16	+	68266593	68266721	129	one_exon	hsa_circ_0039943
novel_circ_022858	novel_circ_022858	11.4	4.6	8	160.477	50.9188	-1.65609	0.0428484	0.974915	yes	ENSG00000085511	MAP3K4	6	+	161022010	161034449	409	exon_intron	novel
novel_circ_012376	novel_circ_012376	0	2.8	1.4	0.001	49.7129	15.6013	0.0100272	0.694025	yes	ENSG00000171105	INSR	19	-	7267345	7267896	552	one_exon	hsa_circ_000257
novel_circ_022961	novel_circ_022961	0	2.4	1.2	0.001	40.6127	15.3096	0.00644557	0.630963	yes	ENSG00000106305	AIMP2	7	+	6015146	6018045	439	annot_exons	novel
novel_circ_013001	novel_circ_013001	0	2.8	1.4	0.001	35.417	15.1122	0.0182039	0.85881	yes	ENSG00000115756	HPCAL1	2	+	10419734	10420135	402	one_exon	hsa_circ_000296
novel_circ_023027	novel_circ_023027	0	13.8	6.9	0.001	117.807	16.8461	0.0141026	0.773007	yes	ENSG00000106460	TMEM106B	7	+	12214809	12215027	219	one_exon	novel
novel_circ_013577	novel_circ_013577	0	2.8	1.4	0.001	36.9489	15.1732	0.0160685	0.826881	yes	ENSG00000068724	TTC7A	2	+	46974973	46978907	247	annot_exons	hsa_circ_0003478
novel_circ_023076	novel_circ_023076	0	2.8	1.4	0.001	43.3843	15.4049	0.030736	0.974915	yes	ENSG00000048052	HDAC9	7	+	18585281	18666476	1709	annot_exons	novel
novel_circ_017432	novel_circ_017432	0	2.8	1.4	0.001	77.2412	16.2371	0.0227852	0.925832	yes	ENSG00000163636	PSMD6	3	-	64018599	64022523	681	annot_exons	hsa_circ_0066438
novel_circ_023125	novel_circ_023125	0	14.8	7.4	0.001	419.584	18.6786	0.00531193	0.605342	yes	ENSG00000164548	TRA2A	7	-	23531789	23532279	491	exon_intron	novel
novel_circ_018103	novel_circ_018103	0	2.8	1.4	0.001	40.1816	15.2942	0.0136344	0.771207	yes	ENSG00000144895	EIF2A	3	+	150562542	150563614	219	annot_exons	hsa_circ_0008138
novel_circ_018816	novel_circ_018816	0	2.8	1.4	0.001	40.5588	15.3077	0.0170877	0.841947	yes	ENSG00000065882	TBC1D1	4	+	38089932	38118192	912	annot_exons	hsa_circ_0007486
novel_circ_023167	novel_circ_023167	0.2	3.8	2	4.76156	58.9554	3.63012	0.041009	0.974915	yes	ENSG00000106052	TAX1BP1	7	+	27748518	27769834	619	annot_exons	novel
novel_circ_018955	novel_circ_018955	0	2.8	1.4	0.001	32.9278	15.007	0.0448893	0.974915	yes	ENSG00000184178	SCFD2	4	-	53145333	53145582	250	one_exon	hsa_circ_0002000
novel_circ_018986	novel_circ_018986	0	2.8	1.4	0.001	39.1957	15.2584	0.0298074	0.974915	yes	ENSG00000134851	TMEM165	4	+	55411614	55424643	691	annot_exons	hsa_circ_0069776
novel_circ_024855	novel_circ_024855	0	2.8	1.4	0.001	68.8217	16.0706	0.0120985	0.741808	yes	ENSG00000104413	ESRP1	8	+	94678203	94692827	320	annot_exons	hsa_circ_0084929
novel_circ_023251	novel_circ_023251	3.2	0.6	1.9	50.0425	5.96574	-3.06838	0.0236317	0.943404	yes	ENSG00000122507	BBS9	7	+	33357855	33436800	49219	exon_intron	novel
novel_circ_025337	novel_circ_025337	0	2.8	1.4	0.001	41.5911	15.344	0.0484686	0.974915	yes	ENSG00000169398	PTK2	8	-	140800459	140879637	1207	annot_exons	hsa_circ_0085762
novel_circ_023313	novel_circ_023313	0	3.4	1.7	0.001	62.3796	15.9288	0.047871	0.974915	yes	ENSG00000015676	NUDCD3	7	-	44392297	44392485	189	one_exon	novel
novel_circ_002564	novel_circ_002564	0	2.6	1.3	0.001	46.5607	15.5068	0.0062519	0.630963	yes	ENSG00000054267	ARID4B	1	-	235175184	235182793	1552	annot_exons	hsa_circ_0017043
novel_circ_002711	novel_circ_002711	0	2.6	1.3	0.001	36.5089	15.156	0.0361034	0.974915	yes	ENSG00000185420	SMYD3	1	-	246186743	246193963	489	exon_intron	hsa_circ_0008650
novel_circ_004320	novel_circ_004320	0	2.6	1.3	0.001	35.8493	15.1297	0.0116093	0.733876	yes	ENSG00000110422	HIPK3	11	+	33286413	33286952	540	one_exon	hsa_circ_0002127
novel_circ_023520	novel_circ_023520	0.4	3.6	2	3.97519	48.8594	3.61954	0.0122326	0.745657	yes	ENSG00000187257	RSBN1L	7	+	77765495	77778814	843	annot_exons	novel
novel_circ_005989	novel_circ_005989	0	2.6	1.3	0.001	53.7813	15.7148	0.0201237	0.893771	yes	ENSG00000188906	LRRK2	12	+	40302789	40304134	281	annot_exons	hsa_circ_0025887
novel_circ_009642	novel_circ_009642	0	2.6	1.3	0.001	36.4989	15.1556	0.035762	0.974915	yes	ENSG00000173575	CHD2	15	+	92978234	92979283	299	annot_exons	hsa_circ_0036988
novel_circ_010001	novel_circ_010001	2.6	0	1.3	39.0402	0.001	-15.2527	0.0455391	0.974915	yes	ENSG00000168434	COG7	16	-	23392380	23413564	854	annot_exons	hsa_circ_0038566
novel_circ_023560	novel_circ_023560	3	0	1.5	58.4444	0.001	-15.8348	0.00735736	0.647251	yes	ENSG00000153993	SEMA3D	7	-	85036889	85068284	1090	annot_exons	novel
novel_circ_023617	novel_circ_023617	5.2	1.2	3.2	71.4224	12.9109	-2.46779	0.0415024	0.974915	yes	ENSG00000001631	KRIT1	7	-	92225720	92234923	525	annot_exons	novel
novel_circ_011915	novel_circ_011915	0	2.6	1.3	0.001	30.3349	14.8887	0.025831	0.974915	yes	ENSG00000141452	RMC1	18	+	23515856	23519174	441	annot_exons	hsa_circ_0008503
novel_circ_012528	novel_circ_012528	0	2.6	1.3	0.001	31.8668	14.9598	0.0468389	0.974915	yes	ENSG00000072954	TMEM38A	19	+	16679984	16682508	430	annot_exons	hsa_circ_001497
novel_circ_023669	novel_circ_023669	0.2	4.2	2.2	4.76156	49.8797	3.38895	0.0415528	0.974915	yes	ENSG00000158528	PPP1R9A	7	+	94909898	94911508	1611	one_exon	novel
novel_circ_023672	novel_circ_023672	0	2	1	0.001	34.1177	15.0582	0.0123515	0.748018	yes	ENSG00000158528	PPP1R9A	7	+	95198349	95268707	1069	annot_exons	novel
novel_circ_023677	novel_circ_023677	0	1.6	0.8	0.001	23.3687	14.5123	0.0474607	0.974915	yes	ENSG00000158528	PPP1R9A	7	+	95269207	95284330	786	annot_exons	novel
novel_circ_013141	novel_circ_013141	0	2.6	1.3	0.001	33.8486	15.0468	0.0244006	0.95632	yes	ENSG00000198399	ITSN2	2	-	24293688	24295804	229	annot_exons	hsa_circ_0004348
novel_circ_023729	novel_circ_023729	1.8	8.4	5.1	19.9696	125.677	2.65384	0.0177372	0.849876	yes	ENSG00000106261	ZKSCAN1	7	+	100023417	100024305	668	annot_exons	novel
novel_circ_013981	novel_circ_013981	0	2.6	1.3	0.001	39.9445	15.2857	0.0117724	0.734554	yes	ENSG00000116127	ALMS1	2	+	73489634	73491498	1865	one_exon	hsa_circ_0055240
novel_circ_014829	novel_circ_014829	0	2.6	1.3	0.001	36.9258	15.1723	0.0139035	0.771207	yes	ENSG00000196950	SLC39A10	2	+	195680032	195681050	1019	one_exon	hsa_circ_0057550
novel_circ_017465	novel_circ_017465	0	2.6	1.3	0.001	41.4543	15.3392	0.00830002	0.659526	yes	ENSG00000144741	SLC25A26	3	+	66243203	66263379	263	annot_exons	hsa_circ_0004113
novel_circ_023881	novel_circ_023881	0	6.8	3.4	0.001	192.782	17.5566	0.0111438	0.731982	yes	ENSG00000106034	CPED1	7	+	121099926	121100094	169	one_exon	novel
novel_circ_023923	novel_circ_023923	14.2	3.6	8.9	217.412	55.0003	-1.98292	0.021325	0.9087	yes	ENSG00000205085	FAM71F2	7	+	128674396	128674819	424	intronic	novel
novel_circ_023952	novel_circ_023952	5.8	0.8	3.3	66.1144	6.82938	-3.27514	0.00873409	0.659526	yes	ENSG00000091732	ZC3HC1	7	-	130040951	130049144	263	annot_exons	novel
novel_circ_022719	novel_circ_022719	0	2.6	1.3	0.001	38.9651	15.2499	0.0111643	0.731982	yes	ENSG00000186625	KATNA1	6	-	149597063	149598350	389	annot_exons	hsa_circ_0078214
novel_circ_024854	novel_circ_024854	0	2.6	1.3	0.001	64.3119	15.9728	0.00929801	0.670295	yes	ENSG00000104413	ESRP1	8	+	94671453	94692827	738	annot_exons	hsa_circ_0084928
novel_circ_025932	novel_circ_025932	0	2.6	1.3	0.001	39.6345	15.2745	0.00922413	0.670295	yes	ENSG00000148120	C9orf3	9	+	94773002	94801002	567	annot_exons	hsa_circ_0002191
novel_circ_024098	novel_circ_024098	2	0	1	33.9089	0.001	-15.0494	0.0227026	0.925783	yes	ENSG00000157764	BRAF	7	-	140794308	140834872	1537	annot_exons	novel
novel_circ_024104	novel_circ_024104	2.4	10	6.2	29.4263	145.135	2.30222	0.0433037	0.974915	yes	ENSG00000159840	ZYX	7	+	143383156	143383322	167	one_exon	novel
novel_circ_026169	novel_circ_026169	0	2.6	1.3	0.001	35.7104	15.1241	0.0191999	0.876528	yes	ENSG00000157693	TMEM268	9	+	114633768	114638726	375	annot_exons	hsa_circ_0088190
novel_circ_024170	novel_circ_024170	0	1.8	0.9	0.001	27.7814	14.7618	0.0404777	0.974915	yes	ENSG00000184863	RBM33	7	+	155700773	155707068	927	annot_exons	novel
novel_circ_004677	novel_circ_004677	0.2	2.2	1.2	4.06884	37.9646	3.22196	0.0382544	0.974915	yes	ENSG00000110047	EHD1	11	-	64859924	64860336	413	one_exon	hsa_circ_0022723
novel_circ_002694	novel_circ_002694	2.4	0	1.2	39.1511	0.001	-15.2568	0.0408803	0.974915	yes	ENSG00000179397	CATSPERE	1	+	244518592	244561145	1078	annot_exons	hsa_circ_0017267
novel_circ_024344	novel_circ_024344	8	0.4	4.2	86.0448	7.0609	-3.60716	0.0154363	0.813045	yes	ENSG00000197217	ENTPD4	8	-	23434317	23439915	740	annot_exons	novel
novel_circ_024420	novel_circ_024420	8.2	2	5.1	112.947	25.9176	-2.12365	0.0261976	0.974915	yes	ENSG00000172728	FUT10	8	-	33372644	33389798	997	annot_exons	novel
novel_circ_004046	novel_circ_004046	0	2.4	1.2	0.001	39.533	15.2708	0.0174851	0.845308	yes	ENSG00000078902	TOLLIP	11	-	1286002	1295794	577	annot_exons	hsa_circ_0008301
novel_circ_007563	novel_circ_007563	0	2.4	1.2	0.001	40.6845	15.3122	0.0342745	0.974915	yes	ENSG00000175198	PCCA	13	+	100309833	100368574	393	annot_exons	hsa_circ_0030770
novel_circ_024534	novel_circ_024534	2.6	0	1.3	39.273	0.001	-15.2613	0.0117116	0.733876	yes	ENSG00000165102	HGSNAT	8	+	43158575	43172386	586	annot_exons	novel
novel_circ_024542	novel_circ_024542	27.6	7.2	17.4	388.799	107.978	-1.84829	0.00535954	0.606952	yes	ENSG00000164808	SPIDR	8	+	47396376	47440542	572	annot_exons	novel
novel_circ_007700	novel_circ_007700	0	2.4	1.2	0.001	31.4333	14.94	0.0168597	0.839789	yes	ENSG00000254505	CHMP4A	14	-	24211415	24211829	328	annot_exons	hsa_circ_0031359
novel_circ_010004	novel_circ_010004	0	2.4	1.2	0.001	46.0103	15.4897	0.0148103	0.787945	yes	ENSG00000168434	COG7	16	-	23413448	23417121	272	annot_exons	hsa_circ_0002902
novel_circ_010331	novel_circ_010331	0	2.4	1.2	0.001	33.1174	15.0153	0.0222381	0.920828	yes	ENSG00000103064	SLC7A6	16	+	68274691	68275249	559	one_exon	hsa_circ_0007669
novel_circ_024622	novel_circ_024622	0.2	8.2	4.2	2.74635	150.445	5.77558	0.0278546	0.974915	yes	ENSG00000171316	CHD7	8	+	60816387	60822145	459	annot_exons	novel
novel_circ_024801	novel_circ_024801	0	4.6	2.3	0.001	84.3959	16.3649	0.0247071	0.95632	yes	ENSG00000104320	NBN	8	-	89946140	89947892	225	annot_exons	novel
novel_circ_011294	novel_circ_011294	0	2.4	1.2	0.001	30.3117	14.8876	0.0476697	0.974915	yes	ENSG00000170832	USP32	17	-	60269450	60271481	240	annot_exons	hsa_circ_0007272
novel_circ_014690	novel_circ_014690	0	2.4	1.2	0.001	31.43	14.9399	0.0282863	0.974915	yes	ENSG00000172845	SP3	2	-	173918593	173956232	1553	annot_exons	hsa_circ_0057128
novel_circ_015660	novel_circ_015660	0	2.4	1.2	0.001	38.0563	15.2158	0.0279332	0.974915	yes	ENSG00000198646	NCOA6	20	-	34727259	34736758	255	annot_exons	hsa_circ_0004468
novel_circ_024857	novel_circ_024857	0	1.8	0.9	0.001	31.2501	14.9316	0.0296511	0.974915	yes	ENSG00000156162	DPY19L4	8	+	94726331	94739790	595	annot_exons	novel
novel_circ_024890	novel_circ_024890	6.6	1.4	4	87.409	14.4825	-2.59347	0.00933893	0.670295	yes	ENSG00000104324	CPQ	8	+	97055529	97066210	10682	exon_intron	novel
novel_circ_015977	novel_circ_015977	0.4	2	1.2	3.97519	37.101	3.22236	0.0493991	0.974915	yes	ENSG00000130703	OSBPL2	20	+	62256057	62272259	611	annot_exons	hsa_circ_0008402
novel_circ_024933	novel_circ_024933	0	3.2	1.6	0.001	42.9146	15.3892	0.0359445	0.974915	yes	ENSG00000132549	VPS13B	8	+	99096312	99156743	2234	annot_exons	novel
novel_circ_024957	novel_circ_024957	6	0.6	3.3	63.6183	8.63256	-2.88158	0.0435039	0.974915	yes	ENSG00000132549	VPS13B	8	+	99511104	99521010	521	annot_exons	novel
novel_circ_024964	novel_circ_024964	0	4	2	0.001	73.3878	16.1633	0.0324281	0.974915	yes	ENSG00000132549	VPS13B	8	+	99832369	99848894	731	annot_exons	novel
novel_circ_024965	novel_circ_024965	5	0.2	2.6	64.203	1.70734	-5.23281	0.00861337	0.659526	yes	ENSG00000132554	RGS22	8	-	100038931	100080355	2049	annot_exons	novel
novel_circ_024966	novel_circ_024966	5	0.4	2.7	60.5935	4.2584	-3.83078	0.0167601	0.837885	yes	ENSG00000132554	RGS22	8	-	100047463	100066296	1229	annot_exons	novel
novel_circ_024969	novel_circ_024969	5.4	0.2	2.8	94.9333	2.55105	-5.21775	0.00900196	0.664244	yes	ENSG00000132554	RGS22	8	-	100062591	100080355	1397	annot_exons	novel
novel_circ_016632	novel_circ_016632	2.4	0	1.2	38.1141	0.001	-15.218	0.019134	0.876448	yes	ENSG00000100354	TNRC6B	22	+	40273425	40280143	446	annot_exons	hsa_circ_0063410
novel_circ_024990	novel_circ_024990	0.6	4.8	2.7	5.96279	86.3198	3.85563	0.00506681	0.597008	yes	ENSG00000083307	GRHL2	8	+	101543241	101577519	983	annot_exons	novel
novel_circ_024992	novel_circ_024992	0.4	5	2.7	8.13769	93.4666	3.52176	0.00888916	0.659526	yes	ENSG00000083307	GRHL2	8	+	101543241	101619697	1237	annot_exons	novel
novel_circ_018917	novel_circ_018917	0	2.4	1.2	0.001	30.4539	14.8943	0.026691	0.974915	yes	ENSG00000170448	NFXL1	4	-	47894180	47910994	1217	annot_exons	hsa_circ_0069660
novel_circ_020893	novel_circ_020893	0	2.4	1.2	0.001	33.7053	15.0407	0.0245296	0.95632	yes	ENSG00000113615	SEC24A	5	+	134697899	134703932	333	annot_exons	hsa_circ_0073997
novel_circ_021187	novel_circ_021187	0	2.4	1.2	0.001	51.9737	15.6655	0.0134922	0.771207	yes	ENSG00000038274	MAT2B	5	+	163513555	163517674	1425	annot_exons	hsa_circ_0074854
novel_circ_022782	novel_circ_022782	2.4	0	1.2	42.5793	0.001	-15.3779	0.0273129	0.974915	yes	ENSG00000153721	CNKSR3	6	-	154422506	154442290	729	annot_exons	hsa_circ_0005497
novel_circ_025521	novel_circ_025521	2.4	0	1.2	53.6752	0.001	-15.712	0.0400362	0.974915	yes	ENSG00000164989	CCDC171	9	+	15874532	15920422	3014	annot_exons	hsa_circ_0086411
novel_circ_025127	novel_circ_025127	0	7.2	3.6	0.001	61.4644	15.9075	0.0383932	0.974915	yes	ENSG00000164754	RAD21	8	-	116866586	116866761	176	one_exon	novel
novel_circ_025166	novel_circ_025166	3.4	0	1.7	38.9054	0.001	-15.2477	0.0330987	0.974915	yes	ENSG00000187955	COL14A1	8	+	120243879	120263014	667	annot_exons	novel
novel_circ_025178	novel_circ_025178	0.4	2.6	1.5	3.97519	43.552	3.45364	0.0301553	0.974915	yes	ENSG00000156787	TBC1D31	8	+	123077111	123101007	955	annot_exons	novel
novel_circ_025223	novel_circ_025223	0	2.6	1.3	0.001	39.9896	15.2873	0.032833	0.974915	yes	ENSG00000156831	NSMCE2	8	+	125182103	125195272	13170	exon_intron	novel
novel_circ_025241	novel_circ_025241	0.2	5	2.6	1.9876	72.9944	5.19869	0.00690358	0.64487	yes	ENSG00000147697	GSDMC	8	-	129776102	129777591	408	annot_exons	novel
novel_circ_025249	novel_circ_025249	6.6	0	3.3	65.0137	0.001	-15.9885	0.0370765	0.974915	yes	ENSG00000153317	ASAP1	8	-	130112094	130152805	1391	annot_exons	novel
novel_circ_026494	novel_circ_026494	0	2.4	1.2	0.001	38.376	15.2279	0.00737355	0.647251	yes	ENSG00000181090	EHMT1	9	+	137790848	137818138	1949	annot_exons	hsa_circ_0009134
novel_circ_027052	novel_circ_027052	0	2.4	1.2	0.001	55.6199	15.7633	0.0168592	0.839789	yes	ENSG00000080561	MID2	X	+	107840670	107905626	1069	annot_exons	hsa_circ_0007966
novel_circ_001484	novel_circ_001484	0	2.2	1.1	0.001	33.7857	15.0441	0.0235838	0.943404	yes	ENSG00000186141	POLR3C	1	+	145825757	145827005	609	annot_exons	hsa_circ_0013916
novel_circ_002103	novel_circ_002103	0	2.2	1.1	0.001	29.8616	14.866	0.0235787	0.943404	yes	ENSG00000118200	CAMSAP2	1	+	200760839	200761098	260	one_exon	hsa_circ_0015837
novel_circ_011777	novel_circ_011777	0	2.2	1.1	0.001	35.8669	15.1304	0.0255883	0.97321	yes	ENSG00000154845	PPP4R1	18	-	9588089	9588853	290	annot_exons	hsa_circ_0046881
novel_circ_012259	novel_circ_012259	0	2.2	1.1	0.001	30.8796	14.9144	0.0333598	0.974915	yes	ENSG00000118046	STK11	19	+	1218417	1219413	174	annot_exons	hsa_circ_0008771
novel_circ_013544	novel_circ_013544	0	2.2	1.1	0.001	42.1049	15.3617	0.0222602	0.920828	yes	ENSG00000143919	CAMKMT	2	+	44502689	44505730	3042	intronic	hsa_circ_001701
novel_circ_025432	novel_circ_025432	2.2	0	1.1	45.4469	0.001	-15.4719	0.0386167	0.974915	yes	ENSG00000120158	RCL1	9	+	4823548	4860901	2252	annot_exons	novel
novel_circ_015181	novel_circ_015181	0	2.2	1.1	0.001	36.672	15.1624	0.0119725	0.736104	yes	ENSG00000116120	FARSB	2	-	222630113	222634541	393	annot_exons	hsa_circ_0058441
novel_circ_015723	novel_circ_015723	0	2.2	1.1	0.001	29.512	14.849	0.0365981	0.974915	yes	ENSG00000080839	RBL1	20	-	37040153	37055656	540	annot_exons	hsa_circ_0060229
novel_circ_015799	novel_circ_015799	0	2.2	1.1	0.001	44.4805	15.4409	0.0312821	0.974915	yes	ENSG00000101109	STK4	20	+	44972078	44987296	490	annot_exons	hsa_circ_0060521
novel_circ_023354	novel_circ_023354	0	2.2	1.1	0.001	38.2724	15.224	0.0452869	0.974915	yes	ENSG00000106070	GRB10	7	-	50669722	50705323	637	annot_exons	hsa_circ_0080210
novel_circ_025556	novel_circ_025556	4.6	0.2	2.4	72.0304	3.66939	-4.29499	0.00447264	0.576929	yes	ENSG00000137145	DENND4C	9	+	19316417	19328162	766	annot_exons	novel
novel_circ_025866	novel_circ_025866	0	2.2	1.1	0.001	33.3721	15.0264	0.0271761	0.974915	yes	ENSG00000083223	TUT7	9	-	86303086	86304947	208	annot_exons	hsa_circ_0007037
novel_circ_001441	novel_circ_001441	0	2	1	0.001	44.1794	15.4311	0.0408717	0.974915	yes	ENSG00000173218	VANGL1	1	+	115659641	115664268	741	annot_exons	hsa_circ_0002623
novel_circ_001582	novel_circ_001582	0	2	1	0.001	38.8104	15.2442	0.0434756	0.974915	yes	ENSG00000143376	SNX27	1	+	151638888	151683445	1151	annot_exons	hsa_circ_0014186
novel_circ_003372	novel_circ_003372	0	2	1	0.001	28.3351	14.7903	0.0350199	0.974915	yes	ENSG00000138336	TET1	10	+	68651846	68652594	185	annot_exons	hsa_circ_0008783
novel_circ_005365	novel_circ_005365	0	2	1	0.001	37.4175	15.1914	0.0316166	0.974915	yes	ENSG00000160584	SIK3	11	-	116863668	116873636	2061	annot_exons	hsa_circ_001015
novel_circ_005372	novel_circ_005372	0	2	1	0.001	44.4187	15.4389	0.0286554	0.974915	yes	ENSG00000168092	PAFAH1B2	11	+	117159934	117163892	330	annot_exons	hsa_circ_0004962
novel_circ_025785	novel_circ_025785	0	1.8	0.9	0.001	33.9841	15.0526	0.0398451	0.974915	yes	ENSG00000148019	CEP78	9	+	78254836	78264316	374	annot_exons	novel
novel_circ_006145	novel_circ_006145	0	2	1	0.001	35.6661	15.1223	0.0439792	0.974915	yes	ENSG00000185591	SP1	12	+	53381659	53383622	1668	annot_exons	hsa_circ_0026626
novel_circ_007006	novel_circ_007006	0	2	1	0.001	38.1222	15.2183	0.0308589	0.974915	yes	ENSG00000182957	SPATA13	13	+	24222819	24224582	1764	one_exon	hsa_circ_0004865
novel_circ_008748	novel_circ_008748	0	2	1	0.001	29.8384	14.8649	0.03589	0.974915	yes	ENSG00000128908	INO80	15	-	41069570	41087682	1245	annot_exons	hsa_circ_0034673
novel_circ_025899	novel_circ_025899	0	3.4	1.7	0.001	37.7333	15.2036	0.0257414	0.974915	yes	ENSG00000169071	ROR2	9	-	91883258	91886770	3513	intronic	novel
novel_circ_009837	novel_circ_009837	0	2	1	0.001	26.3312	14.6845	0.0299886	0.974915	yes	ENSG00000038532	CLEC16A	16	+	11120615	11126146	525	annot_exons	hsa_circ_0002988
novel_circ_012547	novel_circ_012547	0	2	1	0.001	34.4309	15.0714	0.0475002	0.974915	yes	ENSG00000130313	PGLS	19	+	17516173	17517850	351	annot_exons	hsa_circ_0049998
novel_circ_026009	novel_circ_026009	0	1.8	0.9	0.001	28.4895	14.7981	0.0427219	0.974915	yes	ENSG00000119509	INVS	9	-	100239999	100272982	32984	antisense	novel
novel_circ_018050	novel_circ_018050	0	2	1	0.001	31.4541	14.941	0.0260509	0.974915	yes	ENSG00000175054	ATR	3	-	142465097	142468068	489	annot_exons	hsa_circ_0067627
novel_circ_025042	novel_circ_025042	0	2	1	0.001	39.7645	15.2792	0.0354114	0.974915	yes	ENSG00000164933	SLC25A32	8	-	103401516	103407784	658	annot_exons	hsa_circ_0085292
novel_circ_025473	novel_circ_025473	0	2	1	0.001	38.2226	15.2221	0.0374728	0.974915	yes	ENSG00000107077	KDM4C	9	+	6980925	6990524	865	annot_exons	hsa_circ_0086338
novel_circ_026478	novel_circ_026478	0	2	1	0.001	39.8616	15.2827	0.0353797	0.974915	yes	ENSG00000181090	EHMT1	9	+	137716626	137758011	4141	annot_exons	hsa_circ_0089714
novel_circ_026157	novel_circ_026157	0	10.4	5.2	0.001	190.669	17.5407	0.00493646	0.597008	yes	ENSG00000148158	SNX30	9	+	112817705	112850945	753	annot_exons	novel
novel_circ_027000	novel_circ_027000	0	2	1	0.001	28.2932	14.7882	0.0334254	0.974915	yes	ENSG00000165288	BRWD3	X	-	80809013	80809304	89	annot_exons	hsa_circ_0091178
novel_circ_027195	novel_circ_027195	0	2	1	0.001	33.1029	15.0147	0.0483346	0.974915	yes	ENSG00000198689	SLC9A6	X	+	136012958	136016758	300	annot_exons	hsa_circ_0008579
novel_circ_002588	novel_circ_002588	0	1.8	0.9	0.001	25.5062	14.6386	0.0449025	0.974915	yes	ENSG00000162885	B3GALNT2	1	-	235465636	235494828	729	annot_exons	hsa_circ_0017065
novel_circ_026251	novel_circ_026251	0	4.8	2.4	0.001	136.081	17.0541	0.0163306	0.833166	yes	ENSG00000056586	RC3H2	9	-	122879912	122882502	2123	exon_intron	novel
novel_circ_026252	novel_circ_026252	0	8.4	4.2	0.001	238.142	17.8615	0.0088796	0.659526	yes	ENSG00000056586	RC3H2	9	-	122879993	122880794	334	annot_exons	novel
novel_circ_026265	novel_circ_026265	0	25.8	12.9	0.001	731.438	19.4804	0.00355325	0.530866	yes	ENSG00000011454	RABGAP1	9	+	122984485	122984719	235	one_exon	novel
novel_circ_026278	novel_circ_026278	4.8	0	2.4	49.3989	0.001	-15.5922	0.0272099	0.974915	yes	ENSG00000011454	RABGAP1	9	+	123065348	123103386	1589	annot_exons	novel
novel_circ_003419	novel_circ_003419	0	1.8	0.9	0.001	32.2746	14.9781	0.0292246	0.974915	yes	ENSG00000156515	HK1	10	+	69376934	69380095	390	annot_exons	hsa_circ_0018620
novel_circ_005358	novel_circ_005358	0	1.8	0.9	0.001	45.9109	15.4865	0.0466169	0.974915	yes	ENSG00000182985	CADM1	11	-	115229113	115240420	597	annot_exons	hsa_circ_0024340
novel_circ_009844	novel_circ_009844	0	1.8	0.9	0.001	29.4689	14.8469	0.0383283	0.974915	yes	ENSG00000153066	TXNDC11	16	-	11698125	11736233	934	annot_exons	hsa_circ_0037870
novel_circ_012443	novel_circ_012443	0	1.8	0.9	0.001	36.6509	15.1616	0.0268391	0.974915	yes	ENSG00000130164	LDLR	19	+	11120092	11123344	466	annot_exons	hsa_circ_0049398
novel_circ_026498	novel_circ_026498	1.8	13.6	7.7	37.3092	257.95	2.78948	0.00856566	0.659526	yes	ENSG00000198888	MT-ND1	MT	+	952	3560	2609	exon_intron	novel
novel_circ_026501	novel_circ_026501	2.4	8.2	5.3	32.764	149.042	2.18553	0.0219579	0.919313	yes	ENSG00000198888	MT-ND1	MT	+	952	5372	4421	exon_intron	novel
novel_circ_026506	novel_circ_026506	0	2.6	1.3	0.001	54.2082	15.7262	0.00541148	0.608981	yes	ENSG00000198786	MT-ND5	MT	+	952	15397	14446	exon_intron	novel
novel_circ_026519	novel_circ_026519	0.2	2.8	1.5	4.06884	43.7528	3.42668	0.0138844	0.771207	yes	ENSG00000198888	MT-ND1	MT	+	1679	5313	3635	exon_intron	novel
novel_circ_026524	novel_circ_026524	0	2	1	0.001	41.1607	15.329	0.0173474	0.845308	yes	ENSG00000198804	MT-CO1	MT	+	1680	11424	9745	exon_intron	novel
novel_circ_026533	novel_circ_026533	0	2	1	0.001	40.7439	15.3143	0.0421094	0.974915	yes	ENSG00000198804	MT-CO1	MT	+	2210	10613	8404	exon_intron	novel
novel_circ_026534	novel_circ_026534	0	1.8	0.9	0.001	36.1922	15.1434	0.0486609	0.974915	yes	ENSG00000198804	MT-CO1	MT	-	2210	10613	8404	antisense	novel
novel_circ_026536	novel_circ_026536	0.2	3.2	1.7	4.76156	59.8156	3.65101	0.0387825	0.974915	yes	ENSG00000198804	MT-CO1	MT	+	2230	11066	8837	exon_intron	novel
novel_circ_026543	novel_circ_026543	2.4	9	5.7	30.0075	181.987	2.60044	0.0492675	0.974915	yes	ENSG00000198888	MT-ND1	MT	+	3560	3729	170	one_exon	novel
novel_circ_026550	novel_circ_026550	1.4	8.2	4.8	22.2487	154.623	2.79697	0.0030095	0.49188	yes	ENSG00000198763	MT-ND2	MT	+	4636	4950	315	one_exon	novel
novel_circ_026551	novel_circ_026551	2	7.6	4.8	34.4727	136.753	1.98804	0.0460975	0.974915	yes	ENSG00000228253	MT-ATP8	MT	-	8398	8624	227	antisense	novel
novel_circ_026552	novel_circ_026552	3.2	16	9.6	52.7535	274.159	2.37767	0.00143707	0.389091	yes	ENSG00000228253	MT-ATP8	MT	+	8436	8641	206	exon_intron	novel
novel_circ_026559	novel_circ_026559	9.6	39.8	24.7	148.442	751.55	2.33996	0.00320871	0.508463	yes	ENSG00000198899	MT-ATP6	MT	-	8927	9189	263	antisense	novel
novel_circ_026566	novel_circ_026566	0.4	3.8	2.1	9.52313	80.966	3.08781	0.0473461	0.974915	yes	ENSG00000198886	MT-ND4	MT	+	11496	11657	162	one_exon	novel
novel_circ_026567	novel_circ_026567	24	79.6	51.8	423.825	1504.87	1.8281	0.0268936	0.974915	yes	ENSG00000198886	MT-ND4	MT	+	11497	11658	162	one_exon	novel
novel_circ_026569	novel_circ_026569	0.2	4.2	2.2	1.9876	79.2643	5.31757	0.00126872	0.376119	yes	ENSG00000198886	MT-ND4	MT	+	11500	11661	162	one_exon	novel
novel_circ_026570	novel_circ_026570	59.2	143.6	101.4	926.47	2687.29	1.53633	0.0329425	0.974915	yes	ENSG00000198886	MT-ND4	MT	+	11501	11662	162	one_exon	novel
novel_circ_026572	novel_circ_026572	59.6	143.6	101.6	933.22	2687.29	1.52586	0.0340478	0.974915	yes	ENSG00000198886	MT-ND4	MT	+	11506	11667	162	one_exon	novel
novel_circ_026573	novel_circ_026573	27.2	62.4	44.8	402.636	1209.1	1.58639	0.0244661	0.95632	yes	ENSG00000198886	MT-ND4	MT	+	11510	11670	161	one_exon	novel
novel_circ_026581	novel_circ_026581	3	0	1.5	31.9154	0.001	-14.962	0.0468837	0.974915	yes	ENSG00000198786	MT-ND5	MT	-	13254	13626	373	antisense	novel
novel_circ_026607	novel_circ_026607	217.2	486.8	352	3364.63	9152.43	1.44371	0.0376667	0.974915	yes	ENSG00000198727	MT-CYB	MT	+	15651	15824	174	one_exon	novel
novel_circ_012703	novel_circ_012703	0	1.8	0.9	0.001	28.173	14.782	0.0472048	0.974915	yes	ENSG00000105738	SIPA1L3	19	+	38162253	38164906	547	annot_exons	hsa_circ_0008209
novel_circ_026656	novel_circ_026656	7	0	3.5	96.6325	0.001	-16.5602	5.29e-05	0.085163	yes	ENSG00000047648	ARHGAP6	X	-	11169505	11188984	989	annot_exons	novel
novel_circ_014336	novel_circ_014336	0	1.8	0.9	0.001	31.292	14.9335	0.0362739	0.974915	yes	ENSG00000136731	UGGT1	2	+	128164730	128171284	279	annot_exons	hsa_circ_0008298
novel_circ_014503	novel_circ_014503	0	1.8	0.9	0.001	22.8393	14.4792	0.047179	0.974915	yes	ENSG00000115183	TANC1	2	+	159169250	159172272	557	annot_exons	hsa_circ_0056811
novel_circ_026788	novel_circ_026788	5.2	0.2	2.7	59.265	2.55105	-4.53802	0.0472147	0.974915	yes	ENSG00000069535	MAOB	X	-	43793419	43839005	787	annot_exons	novel
novel_circ_026789	novel_circ_026789	3.6	0	1.8	44.6332	0.001	-15.4458	0.0257063	0.974915	yes	ENSG00000069535	MAOB	X	-	43838868	43844645	1114	exon_intron	novel
novel_circ_016254	novel_circ_016254	1.8	0	0.9	33.4078	0.001	-15.0279	0.0478978	0.974915	yes	ENSG00000185658	BRWD1	21	-	39224408	39298582	5179	annot_exons	hsa_circ_0061732
novel_circ_026904	novel_circ_026904	0	6	3	0.001	170.102	17.376	0.0126735	0.755328	yes	ENSG00000147140	NONO	X	+	71290628	71291971	357	exon_intron	novel
novel_circ_026905	novel_circ_026905	0.6	99.8	50.2	13.592	2829.36	7.70158	0.00841456	0.659526	yes	ENSG00000147140	NONO	X	+	71290629	71291972	357	annot_exons	novel
novel_circ_017292	novel_circ_017292	0	1.8	0.9	0.001	28.6252	14.805	0.0359051	0.974915	yes	ENSG00000114316	USP4	3	-	49324702	49327816	466	annot_exons	hsa_circ_0065635
novel_circ_027050	novel_circ_027050	0	15.8	7.9	0.001	289.882	18.1451	0.00598158	0.630963	yes	ENSG00000147224	PRPS1	X	+	107639295	107642490	532	annot_exons	novel
novel_circ_018512	novel_circ_018512	0	1.8	0.9	0.001	37.9854	15.2132	0.0422476	0.974915	yes	ENSG00000061938	TNK2	3	-	195878253	195888606	1277	annot_exons	hsa_circ_000937
novel_circ_007062	novel_circ_007062	0	1.6	0.8	0.001	30.1371	14.8793	0.0338952	0.974915	yes	ENSG00000122042	UBL3	13	-	29767099	29777263	483	annot_exons	hsa_circ_0005865
novel_circ_010955	novel_circ_010955	0	1.6	0.8	0.001	27.7615	14.7608	0.0459691	0.974915	yes	ENSG00000278311	GGNBP2	17	+	36554820	36567776	548	annot_exons	hsa_circ_0003930
novel_circ_027228	novel_circ_027228	15	0	7.5	165.629	0.001	-17.3376	0.0013904	0.38022	yes	ENSG00000184258	CDR1	X	+	140783416	140783620	205	antisense	novel
novel_circ_027229	novel_circ_027229	11.6	0.2	5.9	135.225	2.55105	-5.72812	0.00982946	0.692316	yes	ENSG00000184258	CDR1	X	+	140783416	140783659	244	antisense	novel
novel_circ_027230	novel_circ_027230	51.8	1.4	26.6	651.241	15.3262	-5.40911	0.000737836	0.286837	yes	ENSG00000184258	CDR1	X	+	140783416	140783714	299	antisense	novel
novel_circ_027237	novel_circ_027237	7	0.8	3.9	77.5342	12.5766	-2.62409	0.0305866	0.974915	yes	ENSG00000184258	CDR1	X	+	140783490	140783659	170	antisense	novel
novel_circ_027238	novel_circ_027238	4.4	0	2.2	48.8111	0.001	-15.5749	0.0174557	0.845308	yes	ENSG00000184258	CDR1	X	+	140783490	140783788	299	antisense	novel
novel_circ_027242	novel_circ_027242	7.6	1.2	4.4	91.7772	11.9315	-2.94336	0.0476019	0.974915	yes	ENSG00000184258	CDR1	X	+	140783621	140783788	168	antisense	novel
novel_circ_027255	novel_circ_027255	5.4	0.4	2.9	65.2993	5.23779	-3.64004	0.0388114	0.974915	yes	ENSG00000184258	CDR1	X	-	140783705	140783923	219	one_exon	novel
novel_circ_027257	novel_circ_027257	36.6	2.8	19.7	429.768	34.4376	-3.6415	0.00284279	0.481316	yes	ENSG00000184258	CDR1	X	+	140783715	140783933	219	antisense	novel
novel_circ_027261	novel_circ_027261	4.8	0	2.4	58.15	0.001	-15.8275	0.0216968	0.917035	yes	ENSG00000184258	CDR1	X	+	140783715	140784060	346	antisense	novel
novel_circ_027266	novel_circ_027266	5.4	0.4	2.9	68.4878	4.2584	-4.00746	0.0165004	0.835114	yes	ENSG00000184258	CDR1	X	+	140783753	140783970	218	antisense	novel
novel_circ_027267	novel_circ_027267	23.8	4.8	14.3	282.921	59.3726	-2.25253	0.0381782	0.974915	yes	ENSG00000184258	CDR1	X	+	140783753	140784042	290	antisense	novel
novel_circ_027270	novel_circ_027270	4.8	0.4	2.6	65.7687	7.19984	-3.19136	0.0318614	0.974915	yes	ENSG00000184258	CDR1	X	+	140783753	140784168	416	antisense	novel
novel_circ_027273	novel_circ_027273	10.8	0.4	5.6	111.837	7.33878	-3.92972	0.0272138	0.974915	yes	ENSG00000184258	CDR1	X	-	140783789	140783988	200	one_exon	novel
novel_circ_027274	novel_circ_027274	4.6	0.2	2.4	53.8687	3.53045	-3.93152	0.0439643	0.974915	yes	ENSG00000184258	CDR1	X	-	140783789	140784096	308	one_exon	novel
novel_circ_027278	novel_circ_027278	6.6	0	3.3	79.5497	0.001	-16.2796	0.00228085	0.435117	yes	ENSG00000184258	CDR1	X	-	140783801	140783982	182	one_exon	novel
novel_circ_027282	novel_circ_027282	7.6	0.2	3.9	89.929	3.53045	-4.67086	0.00877619	0.659526	yes	ENSG00000184258	CDR1	X	-	140783823	140784130	308	one_exon	novel
novel_circ_027289	novel_circ_027289	6.6	0.2	3.4	71.2236	2.55105	-4.80319	0.0307399	0.974915	yes	ENSG00000184258	CDR1	X	+	140783845	140784114	270	antisense	novel
novel_circ_027300	novel_circ_027300	6.4	0.2	3.3	69.7337	3.53045	-4.30393	0.0126367	0.755328	yes	ENSG00000184258	CDR1	X	-	140784115	140784330	216	one_exon	novel
