# Supplementary material for: Circular HER2 RNA positive triple negative breast cancer is sensitive to Pertuzumab
Source: Mol Cancer. 2020 Sep 11;19:142. doi: 10.1186/s12943-020-01259-6 (PMC7488427; doi:10.1186/s12943-020-01259-6)
Supplement: Supplementary file 5 — Additional file 5: Table S5. 909 differentially expressed circRNAs derived from 697 host coding genes that were not differentially expressed between 5 paired TNBC samples. [file 12943_2020_1259_MOESM5_ESM.xlsx]

## Sheet: Sheet1
GeneID	Symbol	Module	All.kTotal	All.kWithin	MM.darkred	CK-1	CK-2	CK-3	CK-4	CK-5	CT-1	CT-2	CT-3	CT-4	CT-5	KEGG_A_class	KEGG_B_class	Pathway	K_ID	GO Component	GO Function	GO Process
ENSG00000093009	CDC45	darkred	893.686	81.2598	0.859609	0.99	1.5	0.3	0.17	0.01	15.77	5.5	2.5	7.11	5.72	-	-	-	-	-	-	-
ENSG00000101057	MYBL2	darkred	933.933	90.0929	0.927283	1.59	1.21	1.1	0.02	0	42.84	14.83	11.71	25.26	13.7	Human Diseases	Infectious diseases	ko05166//HTLV-I infection	K09421	GO:0005654//nucleoplasm;GO:0043231//intracellular membrane-bounded organelle;GO:0044422//organelle part;GO:0005622//intracellular;GO:0044446//intracellular organelle part;GO:0031974//membrane-enclosed lumen;GO:0043226//organelle;GO:0044428//nuclear part;GO:0043233//organelle lumen;GO:0031981//nuclear lumen;GO:0043229//intracellular organelle;GO:0044424//intracellular part;GO:0044464//cell part;GO…	GO:0000977//RNA polymerase II regulatory region sequence-specific DNA binding;GO:0003676//nucleic acid binding;GO:0001159//core promoter proximal region DNA binding;GO:0001012//RNA polymerase II regulatory region DNA binding;GO:0000976//transcription regulatory region sequence-specific DNA binding;GO:0005515//protein binding;GO:0003690//double-stranded DNA binding;GO:0000978//RNA polymerase II co…	GO:0009889//regulation of biosynthetic process;GO:0000278//mitotic cell cycle;GO:2000112//regulation of cellular macromolecule biosynthetic process;GO:0045935//positive regulation of nucleobase-containing compound metabolic process;GO:0009893//positive regulation of metabolic process;GO:1903508//positive regulation of nucleic acid-templated transcription;GO:0010604//positive regulation of macromo…
ENSG00000126453	BCL2L12	darkred	814.807	91.5144	0.866987	1.77	0.7	0.89	0.6	1.11	8.85	1.93	2.59	4.08	3.08	-	-	-	-	GO:0005623//cell;GO:0043226//organelle;GO:0016020//membrane;GO:0044464//cell part;GO:0005622//intracellular;GO:0043229//intracellular organelle;GO:0043227//membrane-bounded organelle;GO:0005634//nucleus;GO:0043231//intracellular membrane-bounded organelle;GO:0044424//intracellular part	GO:0005488//binding;GO:0005515//protein binding;GO:0002039//p53 binding	GO:0051246//regulation of protein metabolic process;GO:0043281//regulation of cysteine-type endopeptidase activity involved in apoptotic process;GO:0010628//positive regulation of gene expression;GO:2000773//negative regulation of cellular senescence;GO:0042981//regulation of apoptotic process;GO:1990001//inhibition of cysteine-type endopeptidase activity involved in apoptotic process;GO:0048523/…
ENSG00000131652	THOC6	darkred	890.03	78.26	0.938223	6.86	4.07	6.4	4.41	4.3	16.23	7.02	8.4	12.02	9.63	Genetic Information Processing	Translation	ko03013//RNA transport	K13175	GO:0043228//non-membrane-bounded organelle;GO:0044422//organelle part;GO:0000781//chromosome, telomeric region;GO:0044454//nuclear chromosome part;GO:0044424//intracellular part;GO:0000228//nuclear chromosome;GO:0044428//nuclear part;GO:0005623//cell;GO:0005634//nucleus;GO:0016607//nuclear speck;GO:0005622//intracellular;GO:0043234//protein complex;GO:0005694//chromosome;GO:0044464//cell part;GO:…	GO:0005488//binding;GO:0003723//RNA binding;GO:0097159//organic cyclic compound binding;GO:0003676//nucleic acid binding;GO:1901363//heterocyclic compound binding	GO:0007399//nervous system development;GO:0071702//organic substance transport;GO:0031123//RNA 3'-end processing;GO:0075733//intracellular transport of virus;GO:0016032//viral process;GO:0016482//cytoplasmic transport;GO:0065007//biological regulation;GO:0050658//RNA transport;GO:0044763//single-organism cellular process;GO:0071166//ribonucleoprotein complex localization;GO:0006139//nucleobase-co…
ENSG00000137804	NUSAP1	darkred	964.681	78.4005	0.84492	4.2	4.39	1.4	0.6	0.81	44.47	17.94	14.73	29.94	32.96	-	-	-	-	GO:0005623//cell;GO:0005694//chromosome;GO:0005856//cytoskeleton;GO:0015630//microtubule cytoskeleton;GO:0031974//membrane-enclosed lumen;GO:0043233//organelle lumen;GO:0099512//supramolecular fiber;GO:0070013//intracellular organelle lumen;GO:0044428//nuclear part;GO:0005819//spindle;GO:0072686//mitotic spindle;GO:0043231//intracellular membrane-bounded organelle;GO:0031981//nuclear lumen;GO:004…	GO:1901363//heterocyclic compound binding;GO:0015631//tubulin binding;GO:0003723//RNA binding;GO:0008092//cytoskeletal protein binding;GO:0003677//DNA binding;GO:0097159//organic cyclic compound binding;GO:0032403//protein complex binding;GO:0003676//nucleic acid binding;GO:0005488//binding;GO:0005515//protein binding;GO:0008017//microtubule binding;GO:0044877//macromolecular complex binding	GO:0051179//localization;GO:0051783//regulation of nuclear division;GO:0051301//cell division;GO:0000910//cytokinesis;GO:0090068//positive regulation of cell cycle process;GO:0044699//single-organism process;GO:0007059//chromosome segregation;GO:1902589//single-organism organelle organization;GO:0007076//mitotic chromosome condensation;GO:1903047//mitotic cell cycle process;GO:0000281//mitotic cy…
ENSG00000146670	CDCA5	darkred	906.033	92.3846	0.9024	0.98	1.13	0.8	0.3	0.69	18.23	6.64	6.52	9.58	4.86	Human Diseases	Cancers	ko05206//MicroRNAs in cancer	K17390	GO:0070013//intracellular organelle lumen;GO:0005737//cytoplasm;GO:0031981//nuclear lumen;GO:0031974//membrane-enclosed lumen;GO:0032991//macromolecular complex;GO:0000793//condensed chromosome;GO:0008278//cohesin complex;GO:0044446//intracellular organelle part;GO:0043227//membrane-bounded organelle;GO:0005634//nucleus;GO:0005694//chromosome;GO:0044428//nuclear part;GO:0044427//chromosomal part;…	GO:0005488//binding;GO:0003682//chromatin binding;GO:0044877//macromolecular complex binding;GO:0005515//protein binding	GO:0044699//single-organism process;GO:1901992//positive regulation of mitotic cell cycle phase transition;GO:0050000//chromosome localization;GO:1901360//organic cyclic compound metabolic process;GO:0050794//regulation of cellular process;GO:0006259//DNA metabolic process;GO:0044238//primary metabolic process;GO:0045840//positive regulation of mitotic nuclear division;GO:0051234//establishment o…
ENSG00000149269	PAK1	darkred	843.833	91.2575	0.883666	7.77	5.42	4.73	2.45	1.64	21.85	7.98	5	12.38	8.73	Environmental Information Processing;Human Diseases;Cellular Processes;Organismal Systems	Cell motility;Infectious diseases;Signal transduction;Development;Cancers;Cellular community - eukaryotes;Immune system	ko04010//MAPK signaling pathway;ko04014//Ras signaling pathway;ko04810//Regulation of actin cytoskeleton;ko04510//Focal adhesion;ko04024//cAMP signaling pathway;ko04062//Chemokine signaling pathway;ko05205//Proteoglycans in cancer;ko04650//Natural killer cell mediated cytotoxicity;ko04360//Axon guidance;ko04660//T cell receptor signaling pathway;ko04666//Fc gamma R-mediated phagocytosis;ko04012//…	K04409	GO:0043227//membrane-bounded organelle;GO:0099512//supramolecular fiber;GO:0070161//anchoring junction;GO:0015629//actin cytoskeleton;GO:0030425//dendrite;GO:0031256//leading edge membrane;GO:0005635//nuclear envelope;GO:0005886//plasma membrane;GO:0044449//contractile fiber part;GO:0005912//adherens junction;GO:0044446//intracellular organelle part;GO:0031253//cell projection membrane;GO:0005622…	GO:0035639//purine ribonucleoside triphosphate binding;GO:0048365//Rac GTPase binding;GO:0005488//binding;GO:0001882//nucleoside binding;GO:0044877//macromolecular complex binding;GO:0016773//phosphotransferase activity, alcohol group as acceptor;GO:0032403//protein complex binding;GO:0017016//Ras GTPase binding;GO:0036094//small molecule binding;GO:0016772//transferase activity, transferring pho…	GO:0007154//cell communication;GO:0045595//regulation of cell differentiation;GO:0031294//lymphocyte costimulation;GO:0040011//locomotion;GO:0023056//positive regulation of signaling;GO:0016477//cell migration;GO:0045860//positive regulation of protein kinase activity;GO:0022008//neurogenesis;GO:0032874//positive regulation of stress-activated MAPK cascade;GO:0051716//cellular response to stimulu…
ENSG00000156711	MAPK13	darkred	818.445	100.783	0.87013	2.48	3.04	3.64	0.5	0.59	19.65	6.72	2.73	9.05	5.2	Environmental Information Processing;Organismal Systems;Cellular Processes	Endocrine system;Sensory system;Circulatory system;Nervous system;Immune system;Cellular community - eukaryotes;Development;Signal transduction	ko04010//MAPK signaling pathway;ko04015//Rap1 signaling pathway;ko04550//Signaling pathways regulating pluripotency of stem cells;ko04261//Adrenergic signaling in cardiomyocytes;ko04068//FoxO signaling pathway;ko04380//Osteoclast differentiation;ko04728//Dopaminergic synapse;ko04071//Sphingolipid signaling pathway;ko04611//Platelet activation;ko04722//Neurotrophin signaling pathway;ko04670//Leuko…	K04441	GO:0005737//cytoplasm;GO:0044444//cytoplasmic part;GO:0005623//cell;GO:0044464//cell part;GO:0044424//intracellular part;GO:0005622//intracellular	GO:0001882//nucleoside binding;GO:0005488//binding;GO:0016773//phosphotransferase activity, alcohol group as acceptor;GO:0003824//catalytic activity;GO:0004871//signal transducer activity;GO:0036094//small molecule binding;GO:1901363//heterocyclic compound binding;GO:0032550//purine ribonucleoside binding;GO:0005057//receptor signaling protein activity;GO:0032549//ribonucleoside binding;GO:009715…	GO:0048584//positive regulation of response to stimulus;GO:0006464//cellular protein modification process;GO:0019222//regulation of metabolic process;GO:0071704//organic substance metabolic process;GO:0034645//cellular macromolecule biosynthetic process;GO:0080134//regulation of response to stress;GO:0006468//protein phosphorylation;GO:0019538//protein metabolic process;GO:0044763//single-organis…
ENSG00000176887	SOX11	darkred	732.351	109.189	0.915108	0.53	0.73	0	0.18	0.17	6.63	1.25	0.87	3.81	0.99	-	-	-	-	GO:0005623//cell;GO:0044424//intracellular part;GO:0043231//intracellular membrane-bounded organelle;GO:0005622//intracellular;GO:0043226//organelle;GO:0044464//cell part;GO:0043227//membrane-bounded organelle;GO:0043229//intracellular organelle	GO:0043565//sequence-specific DNA binding;GO:0003712//transcription cofactor activity;GO:0001071//nucleic acid binding transcription factor activity;GO:0003677//DNA binding;GO:1990837//sequence-specific double-stranded DNA binding;GO:1901363//heterocyclic compound binding;GO:0003723//RNA binding;GO:0003690//double-stranded DNA binding;GO:0003676//nucleic acid binding;GO:0000982//transcription fac…	GO:0048729//tissue morphogenesis;GO:0048864//stem cell development;GO:0010001//glial cell differentiation;GO:0016265//death;GO:0003007//heart morphogenesis;GO:0009889//regulation of biosynthetic process;GO:0055123//digestive system development;GO:0007423//sensory organ development;GO:0048518//positive regulation of biological process;GO:0050793//regulation of developmental process;GO:0010556//reg…
ENSG00000258947	TUBB3	darkred	829.87	95.9304	0.888375	2.84	0.76	1.24	0.67	0.69	73.68	18.51	7.82	34.67	20.31	Cellular Processes;Human Diseases	Transport and catabolism;Cellular community - eukaryotes;Infectious diseases	ko04145//Phagosome;ko04540//Gap junction;ko05130//Pathogenic Escherichia coli infection	K07375	GO:0044424//intracellular part;GO:0005623//cell;GO:0030424//axon;GO:0043229//intracellular organelle;GO:0099512//supramolecular fiber;GO:1903561//extracellular vesicle;GO:0043005//neuron projection;GO:0044430//cytoskeletal part;GO:0070062//extracellular exosome;GO:0043227//membrane-bounded organelle;GO:0043226//organelle;GO:0005576//extracellular region;GO:0043232//intracellular non-membrane-boun…	GO:0016462//pyrophosphatase activity;GO:0016818//hydrolase activity, acting on acid anhydrides, in phosphorus-containing anhydrides;GO:0032553//ribonucleotide binding;GO:0035639//purine ribonucleoside triphosphate binding;GO:0043168//anion binding;GO:0036094//small molecule binding;GO:0003824//catalytic activity;GO:0017111//nucleoside-triphosphatase activity;GO:0097367//carbohydrate derivative bi…	GO:0030154//cell differentiation;GO:0000278//mitotic cell cycle;GO:0016043//cellular component organization;GO:0071840//cellular component organization or biogenesis;GO:0044707//single-multicellular organism process;GO:0048856//anatomical structure development;GO:0030182//neuron differentiation;GO:0009653//anatomical structure morphogenesis;GO:0006996//organelle organization;GO:0032989//cellular …
novel_circ_009804	-	darkred	622.262	51.613	0.916067	20.3442	190.463	89.4419	0	27.4635	425.254	110.082	221.955	441.306	191.329	-	-	-	-	-	-	-
novel_circ_011015	-	darkred	603.528	55.293	0.837281	244.131	47.6156	59.6368	78.8045	151.049	793.808	165.122	68.2938	494.263	420.924	-	-	-	-	-	-	-
novel_circ_018548	-	darkred	709.883	55.3778	0.912326	81.3769	71.4235	258.388	68.954	82.3904	567.006	183.469	187.808	441.306	344.392	-	-	-	-	-	-	-
novel_circ_018615	-	darkred	611.043	78.3623	0.843895	81.3769	95.2313	49.6899	98.5057	68.6587	340.204	275.204	196.345	282.436	89.2869	-	-	-	-	-	-	-
novel_circ_021399	-	darkred	772.61	110.291	0.886781	467.917	571.388	318.016	0	13.7317	2863.38	550.408	870.746	1394.53	408.168	-	-	-	-	-	-	-
ENSG00000001561	ENPP4	darkred	359.54	23.695	-0.626197	7.58	10.72	10.32	19.24	16.63	10.16	16.4	7.06	1.01	9.41	Metabolism	Nucleotide metabolism	ko00230//Purine metabolism	K18424	GO:0016020//membrane;GO:0030141//secretory granule;GO:1903561//extracellular vesicle;GO:0031090//organelle membrane;GO:0044444//cytoplasmic part;GO:0044446//intracellular organelle part;GO:0005886//plasma membrane;GO:0043227//membrane-bounded organelle;GO:0070062//extracellular exosome;GO:0043229//intracellular organelle;GO:0071944//cell periphery;GO:0043226//organelle;GO:0031224//intrinsic compo…	GO:0043167//ion binding;GO:0047710//bis(5'-adenosyl)-triphosphatase activity;GO:0016787//hydrolase activity;GO:0043169//cation binding;GO:0005488//binding;GO:0016462//pyrophosphatase activity;GO:0004551//nucleotide diphosphatase activity;GO:0046872//metal ion binding;GO:0003824//catalytic activity;GO:0016818//hydrolase activity, acting on acid anhydrides, in phosphorus-containing anhydrides;GO:00…	GO:0046903//secretion;GO:0009056//catabolic process;GO:1902578//single-organism localization;GO:0002443//leukocyte mediated immunity;GO:0006887//exocytosis;GO:0002252//immune effector process;GO:0032501//multicellular organismal process;GO:0080134//regulation of response to stress;GO:0044238//primary metabolic process;GO:0008152//metabolic process;GO:0002444//myeloid leukocyte mediated immunity;G…
ENSG00000003249	DBNDD1	darkred	699.293	102.49	0.892991	6.32	2.2	4.34	0.52	1.1	32.12	4.44	1.87	16.93	7.32	-	-	-	-	GO:0005622//intracellular;GO:0044464//cell part;GO:0005737//cytoplasm;GO:0044424//intracellular part;GO:0005623//cell	-	-
ENSG00000003402	CFLAR	darkred	565.888	64.6145	-0.71277	32.54	31.07	25.68	37.33	36.06	19.48	32.95	25.19	16.68	13.6	Human Diseases;Environmental Information Processing;Cellular Processes	Infectious diseases;Cell growth and death;Signal transduction	ko04668//TNF signaling pathway;ko04064//NF-kappa B signaling pathway;ko04210//Apoptosis;ko05142//Chagas disease (American trypanosomiasis)	K04724	GO:0098796//membrane protein complex;GO:0043234//protein complex;GO:0005829//cytosol;GO:0005737//cytoplasm;GO:0016020//membrane;GO:0044444//cytoplasmic part;GO:0044445//cytosolic part;GO:0044424//intracellular part;GO:0031265//CD95 death-inducing signaling complex;GO:0098797//plasma membrane protein complex;GO:0044425//membrane part;GO:1902494//catalytic complex;GO:0098857//membrane microdomain;G…	GO:0098772//molecular function regulator;GO:0004175//endopeptidase activity;GO:0070011//peptidase activity, acting on L-amino acid peptides;GO:0019899//enzyme binding;GO:0005102//receptor binding;GO:0004197//cysteine-type endopeptidase activity;GO:0032813//tumor necrosis factor receptor superfamily binding;GO:0016787//hydrolase activity;GO:0005123//death receptor binding;GO:0016504//peptidase act…	GO:0050767//regulation of neurogenesis;GO:0014866//skeletal myofibril assembly;GO:0033993//response to lipid;GO:0030162//regulation of proteolysis;GO:0031344//regulation of cell projection organization;GO:0060142//regulation of syncytium formation by plasma membrane fusion;GO:0071453//cellular response to oxygen levels;GO:0048523//negative regulation of cellular process;GO:0061061//muscle structu…
ENSG00000004059	ARF5	darkred	589.533	87.2889	0.95308	57.27	57.55	67.97	53.94	40.51	112.56	52.74	75.57	126.72	56.43	Cellular Processes	Transport and catabolism	ko04144//Endocytosis	K07940	GO:0005623//cell;GO:0031982//vesicle;GO:0005886//plasma membrane;GO:0005794//Golgi apparatus;GO:0012505//endomembrane system;GO:0048471//perinuclear region of cytoplasm;GO:0031988//membrane-bounded vesicle;GO:0065010//extracellular membrane-bounded organelle;GO:0043229//intracellular organelle;GO:1903561//extracellular vesicle;GO:0044424//intracellular part;GO:0043227//membrane-bounded organelle;…	GO:0017076//purine nucleotide binding;GO:0005488//binding;GO:0032561//guanyl ribonucleotide binding;GO:0003924//GTPase activity;GO:0000166//nucleotide binding;GO:0043168//anion binding;GO:0005515//protein binding;GO:0017111//nucleoside-triphosphatase activity;GO:0032555//purine ribonucleotide binding;GO:0001882//nucleoside binding;GO:0032553//ribonucleotide binding;GO:0016462//pyrophosphatase act…	GO:0044765//single-organism transport;GO:0044699//single-organism process;GO:0046907//intracellular transport;GO:0006892//post-Golgi vesicle-mediated transport;GO:0051179//localization;GO:0034613//cellular protein localization;GO:0008104//protein localization;GO:0071702//organic substance transport;GO:0006890//retrograde vesicle-mediated transport, Golgi to ER;GO:0015031//protein transport;GO:001…
ENSG00000004139	SARM1	darkred	419.805	50.7881	-0.843468	3.55	3.41	2.34	3.5	2.38	1	1.63	1.91	0.41	3.07	-	-	-	-	GO:0043228//non-membrane-bounded organelle;GO:0031312//extrinsic component of organelle membrane;GO:0043227//membrane-bounded organelle;GO:0044444//cytoplasmic part;GO:0043231//intracellular membrane-bounded organelle;GO:0044464//cell part;GO:0044425//membrane part;GO:0042995//cell projection;GO:0015630//microtubule cytoskeleton;GO:0005623//cell;GO:0043229//intracellular organelle;GO:0019898//ext…	GO:0005488//binding	GO:0044767//single-organism developmental process;GO:0044699//single-organism process;GO:0048731//system development;GO:0010941//regulation of cell death;GO:0023052//signaling;GO:0065007//biological regulation;GO:1901700//response to oxygen-containing compound;GO:0007154//cell communication;GO:0006915//apoptotic process;GO:0032502//developmental process;GO:0050794//regulation of cellular process;…
ENSG00000004487	KDM1A	darkred	606.475	102.161	0.798284	13.81	12.3	11.77	10.37	11.33	30.94	17.32	13.91	18.29	7.85	-	-	-	-	GO:0044464//cell part;GO:0044424//intracellular part;GO:0043233//organelle lumen;GO:0005694//chromosome;GO:0043231//intracellular membrane-bounded organelle;GO:0043226//organelle;GO:0043234//protein complex;GO:0031974//membrane-enclosed lumen;GO:0031981//nuclear lumen;GO:0005623//cell;GO:0070013//intracellular organelle lumen;GO:0005634//nucleus;GO:0044428//nuclear part;GO:0044422//organelle part…	GO:0001071//nucleic acid binding transcription factor activity;GO:0000989//transcription factor activity, transcription factor binding;GO:0016740//transferase activity;GO:0005488//binding;GO:0035258//steroid hormone receptor binding;GO:0032453//histone demethylase activity (H3-K4 specific);GO:0035257//nuclear hormone receptor binding;GO:0000166//nucleotide binding;GO:0001067//regulatory region nu…	GO:0032844//regulation of homeostatic process;GO:0009889//regulation of biosynthetic process;GO:0070988//demethylation;GO:0051100//negative regulation of binding;GO:0009892//negative regulation of metabolic process;GO:0050794//regulation of cellular process;GO:1902165//regulation of intrinsic apoptotic signaling pathway in response to DNA damage by p53 class mediator;GO:0002684//positive regulati…
ENSG00000005007	UPF1	darkred	337.975	47.5311	0.660886	1.99	1.85	2.34	2.78	1.01	5.06	4.86	2.63	3.42	1.11	Genetic Information Processing	Translation	ko03013//RNA transport;ko03015//mRNA surveillance pathway	K14326	GO:0043228//non-membrane-bounded organelle;GO:0044422//organelle part;GO:0043231//intracellular membrane-bounded organelle;GO:0043232//intracellular non-membrane-bounded organelle;GO:0000228//nuclear chromosome;GO:0043234//protein complex;GO:0035145//exon-exon junction complex;GO:0044454//nuclear chromosome part;GO:0031974//membrane-enclosed lumen;GO:0005654//nucleoplasm;GO:0000932//cytoplasmic m…	GO:0032555//purine ribonucleotide binding;GO:0008186//RNA-dependent ATPase activity;GO:0036094//small molecule binding;GO:0097159//organic cyclic compound binding;GO:0043565//sequence-specific DNA binding;GO:0003682//chromatin binding;GO:0003724//RNA helicase activity;GO:0032553//ribonucleotide binding;GO:0005524//ATP binding;GO:0042162//telomeric DNA binding;GO:0003824//catalytic activity;GO:001…	GO:0061014//positive regulation of mRNA catabolic process;GO:0044770//cell cycle phase transition;GO:0034645//cellular macromolecule biosynthetic process;GO:0043207//response to external biotic stimulus;GO:0006810//transport;GO:0016071//mRNA metabolic process;GO:0009889//regulation of biosynthetic process;GO:0031325//positive regulation of cellular metabolic process;GO:0006807//nitrogen compound …
ENSG00000005194	CIAPIN1	darkred	505.39	64.5116	0.857504	11.62	8.66	11.26	13.09	9.98	16.55	10.07	13.79	22.53	11.88	-	-	-	-	GO:0031974//membrane-enclosed lumen;GO:0043233//organelle lumen;GO:0031975//envelope;GO:0044429//mitochondrial part;GO:0005654//nucleoplasm;GO:0044464//cell part;GO:0031967//organelle envelope;GO:0043226//organelle;GO:0031981//nuclear lumen;GO:0005634//nucleus;GO:0044444//cytoplasmic part;GO:0070013//intracellular organelle lumen;GO:0044446//intracellular organelle part;GO:0044422//organelle part…	GO:0009055//electron carrier activity;GO:0051536//iron-sulfur cluster binding;GO:0051537//2 iron, 2 sulfur cluster binding;GO:0046872//metal ion binding;GO:0003824//catalytic activity;GO:0016740//transferase activity;GO:0043169//cation binding;GO:0005515//protein binding;GO:0051540//metal cluster binding;GO:0005488//binding;GO:0043167//ion binding;GO:0051539//4 iron, 4 sulfur cluster binding;GO:0…	GO:0043069//negative regulation of programmed cell death;GO:0065007//biological regulation;GO:0002376//immune system process;GO:0042981//regulation of apoptotic process;GO:0016265//death;GO:0009058//biosynthetic process;GO:0022900//electron transport chain;GO:0048523//negative regulation of cellular process;GO:0050789//regulation of biological process;GO:0022607//cellular component assembly;GO:00…
ENSG00000006327	TNFRSF12A	darkred	636.134	74.8289	0.684877	9.48	1.74	2.78	3.17	1.45	16.91	12.21	14.3	30.78	31.5	Environmental Information Processing	Signaling molecules and interaction	ko04060//Cytokine-cytokine receptor interaction	K05149	-	-	-
ENSG00000006432	MAP3K9	darkred	358.692	25.6518	0.74622	2.38	2.42	0.33	0.46	0.74	3.64	1.78	1.37	3.28	0.63	-	-	-	-	-	GO:0097159//organic cyclic compound binding;GO:0016740//transferase activity;GO:0001882//nucleoside binding;GO:0004702//receptor signaling protein serine/threonine kinase activity;GO:0005057//receptor signaling protein activity;GO:0004672//protein kinase activity;GO:1901363//heterocyclic compound binding;GO:0004674//protein serine/threonine kinase activity;GO:0004712//protein serine/threonine/tyr…	GO:0032270//positive regulation of cellular protein metabolic process;GO:0010941//regulation of cell death;GO:0034645//cellular macromolecule biosynthetic process;GO:0051174//regulation of phosphorus metabolic process;GO:0065007//biological regulation;GO:1901576//organic substance biosynthetic process;GO:0031325//positive regulation of cellular metabolic process;GO:0043406//positive regulation of…
ENSG00000006451	RALA	darkred	332.867	27.3112	0.727957	18.95	23.22	21.7	21.23	27.52	32.38	19.49	25.67	40.77	32.75	Environmental Information Processing	Signal transduction	ko04014//Ras signaling pathway;ko04015//Rap1 signaling pathway;ko04072//Phospholipase D signaling pathway	K07834	GO:0031988//membrane-bounded vesicle;GO:0016020//membrane;GO:0044464//cell part;GO:0031090//organelle membrane;GO:0030054//cell junction;GO:0030055//cell-substrate junction;GO:0044424//intracellular part;GO:0032153//cell division site;GO:0005912//adherens junction;GO:0005737//cytoplasm;GO:0043229//intracellular organelle;GO:0043227//membrane-bounded organelle;GO:0044422//organelle part;GO:0031410…	GO:0017111//nucleoside-triphosphatase activity;GO:0031753//endothelial differentiation G-protein coupled receptor binding;GO:0001882//nucleoside binding;GO:0008092//cytoskeletal protein binding;GO:0005102//receptor binding;GO:0032550//purine ribonucleoside binding;GO:0019899//enzyme binding;GO:0097159//organic cyclic compound binding;GO:0036094//small molecule binding;GO:1901363//heterocyclic com…	GO:0060627//regulation of vesicle-mediated transport;GO:0051704//multi-organism process;GO:0007167//enzyme linked receptor protein signaling pathway;GO:0048518//positive regulation of biological process;GO:0065007//biological regulation;GO:0007049//cell cycle;GO:0031346//positive regulation of cell projection organization;GO:0022402//cell cycle process;GO:0050794//regulation of cellular process;G…
ENSG00000006459	KDM7A	darkred	381.143	46.1549	0.778277	11.87	11.81	13.25	12.08	12.29	20.45	14.38	12.43	18.41	6.71	-	-	-	-	GO:0043229//intracellular organelle;GO:0044446//intracellular organelle part;GO:0043232//intracellular non-membrane-bounded organelle;GO:0031981//nuclear lumen;GO:0031974//membrane-enclosed lumen;GO:0005634//nucleus;GO:0005622//intracellular;GO:0043228//non-membrane-bounded organelle;GO:0043231//intracellular membrane-bounded organelle;GO:0043233//organelle lumen;GO:0043227//membrane-bounded orga…	GO:0042393//histone binding;GO:0032452//histone demethylase activity;GO:0032451//demethylase activity;GO:0043167//ion binding;GO:0016705//oxidoreductase activity, acting on paired donors, with incorporation or reduction of molecular oxygen;GO:0046872//metal ion binding;GO:0043169//cation binding;GO:0016491//oxidoreductase activity;GO:0046914//transition metal ion binding;GO:0003824//catalytic act…	GO:0071840//cellular component organization or biogenesis;GO:0009889//regulation of biosynthetic process;GO:0007399//nervous system development;GO:0007417//central nervous system development;GO:0044699//single-organism process;GO:0048731//system development;GO:0050794//regulation of cellular process;GO:0007420//brain development;GO:0043933//macromolecular complex subunit organization;GO:0031323//…
ENSG00000006704	GTF2IRD1	darkred	797.438	48.6904	0.861173	4.37	3.44	3.53	2.32	2.96	7.12	5.63	4.36	5.53	3.75	Genetic Information Processing;Human Diseases;Environmental Information Processing	Signal transduction;Transcription;Infectious diseases	ko04022//cGMP - PKG signaling pathway;ko05168//Herpes simplex infection;ko03022//Basal transcription factors	K03121	GO:0043229//intracellular organelle;GO:0031974//membrane-enclosed lumen;GO:0005622//intracellular;GO:0005829//cytosol;GO:0044464//cell part;GO:0044424//intracellular part;GO:0044446//intracellular organelle part;GO:0044444//cytoplasmic part;GO:0043233//organelle lumen;GO:0043227//membrane-bounded organelle;GO:0005634//nucleus;GO:0043231//intracellular membrane-bounded organelle;GO:0070013//intrac…	GO:0001071//nucleic acid binding transcription factor activity;GO:0003700//transcription factor activity, sequence-specific DNA binding;GO:0005488//binding;GO:0003676//nucleic acid binding;GO:0097159//organic cyclic compound binding;GO:0003677//DNA binding;GO:1901363//heterocyclic compound binding	GO:1903506//regulation of nucleic acid-templated transcription;GO:0044237//cellular metabolic process;GO:0034641//cellular nitrogen compound metabolic process;GO:0006139//nucleobase-containing compound metabolic process;GO:0009059//macromolecule biosynthetic process;GO:0009889//regulation of biosynthetic process;GO:0043170//macromolecule metabolic process;GO:0006725//cellular aromatic compound me…
ENSG00000007080	CCDC124	darkred	770.744	111.013	0.956647	21.02	14.17	22.96	14.81	13.52	52.85	25.95	24.44	39.4	18.94	-	-	-	-	GO:0005829//cytosol;GO:0043228//non-membrane-bounded organelle;GO:0044422//organelle part;GO:0005886//plasma membrane;GO:0043229//intracellular organelle;GO:0005856//cytoskeleton;GO:0005623//cell;GO:0071944//cell periphery;GO:0005737//cytoplasm;GO:0005622//intracellular;GO:0044446//intracellular organelle part;GO:0005815//microtubule organizing center;GO:0044424//intracellular part;GO:0044430//cy…	GO:0097159//organic cyclic compound binding;GO:0005488//binding;GO:1901363//heterocyclic compound binding;GO:0003676//nucleic acid binding;GO:0003723//RNA binding	GO:0051301//cell division;GO:0007049//cell cycle;GO:0009987//cellular process;GO:0044763//single-organism cellular process;GO:0044699//single-organism process
ENSG00000007202	KIAA0100	darkred	191.03	13.6328	-0.585761	60	45.06	59.65	58.52	68.8	46.81	65.11	43.54	39.99	45.85	-	-	-	-	GO:0005576//extracellular region	-	-
ENSG00000007376	RPUSD1	darkred	258.932	15.4126	0.733867	2.98	2.55	5.6	4.22	1.87	5.32	3.48	4.89	6.16	4.05	-	-	-	-	-	GO:0097159//organic cyclic compound binding;GO:1901363//heterocyclic compound binding;GO:0016853//isomerase activity;GO:0003824//catalytic activity;GO:0005488//binding;GO:0016866//intramolecular transferase activity;GO:0003676//nucleic acid binding	GO:0046483//heterocycle metabolic process;GO:0006807//nitrogen compound metabolic process;GO:0071704//organic substance metabolic process;GO:0034641//cellular nitrogen compound metabolic process;GO:0008152//metabolic process;GO:0043170//macromolecule metabolic process;GO:0006139//nucleobase-containing compound metabolic process;GO:0016070//RNA metabolic process;GO:0044260//cellular macromolecule …
ENSG00000008083	JARID2	darkred	542.396	90.3002	0.725747	11.06	12.15	11.26	8.64	7.67	30.97	13.97	10.47	14.5	3.96	Cellular Processes	Cellular community - eukaryotes	ko04550//Signaling pathways regulating pluripotency of stem cells	K11478	GO:0005623//cell;GO:0034708//methyltransferase complex;GO:0031519//PcG protein complex;GO:0043229//intracellular organelle;GO:0043226//organelle;GO:0032991//macromolecular complex;GO:0005634//nucleus;GO:0044446//intracellular organelle part;GO:0044422//organelle part;GO:0043227//membrane-bounded organelle;GO:0043233//organelle lumen;GO:0070013//intracellular organelle lumen;GO:0044424//intracellu…	GO:0032451//demethylase activity;GO:0005488//binding;GO:0003676//nucleic acid binding;GO:0097159//organic cyclic compound binding;GO:1901363//heterocyclic compound binding;GO:0003824//catalytic activity	GO:0032501//multicellular organismal process;GO:0032269//negative regulation of cellular protein metabolic process;GO:1903310//positive regulation of chromatin modification;GO:0044767//single-organism developmental process;GO:0009892//negative regulation of metabolic process;GO:0051247//positive regulation of protein metabolic process;GO:0080090//regulation of primary metabolic process;GO:0010604…
ENSG00000008294	SPAG9	darkred	745.328	40.5942	-0.927619	32.04	34.59	29.14	39.32	40.29	15.24	32.87	24.03	19.85	30.02	-	-	-	-	GO:0044430//cytoskeletal part;GO:0043228//non-membrane-bounded organelle;GO:0097223//sperm part;GO:0016023//cytoplasmic, membrane-bounded vesicle;GO:0031410//cytoplasmic vesicle;GO:0044424//intracellular part;GO:0030141//secretory granule;GO:0005829//cytosol;GO:0005815//microtubule organizing center;GO:0031982//vesicle;GO:0005623//cell;GO:0044446//intracellular organelle part;GO:0043229//intracel…	GO:0005198//structural molecule activity;GO:0019900//kinase binding;GO:0019894//kinesin binding;GO:0019901//protein kinase binding;GO:0019899//enzyme binding;GO:0005515//protein binding;GO:0060090//binding, bridging;GO:0030159//receptor signaling complex scaffold activity;GO:0032947//protein complex scaffold;GO:0035591//signaling adaptor activity;GO:0005488//binding;GO:0008432//JUN kinase binding…	GO:0043408//regulation of MAPK cascade;GO:0042325//regulation of phosphorylation;GO:0051962//positive regulation of nervous system development;GO:0022008//neurogenesis;GO:0071902//positive regulation of protein serine/threonine kinase activity;GO:0036211//protein modification process;GO:0030334//regulation of cell migration;GO:0009967//positive regulation of signal transduction;GO:0044237//cellul…
ENSG00000010017	RANBP9	darkred	393.925	54.8389	0.629622	7.62	7.03	7.92	9.55	7.59	15.83	17.21	12.2	12.14	7.68	-	-	-	-	GO:0043228//non-membrane-bounded organelle;GO:0005737//cytoplasm;GO:0005875//microtubule associated complex;GO:0043234//protein complex;GO:0044446//intracellular organelle part;GO:0071944//cell periphery;GO:0005634//nucleus;GO:0000151//ubiquitin ligase complex;GO:0043231//intracellular membrane-bounded organelle;GO:0005856//cytoskeleton;GO:1902494//catalytic complex;GO:0044444//cytoplasmic part;G…	GO:0098772//molecular function regulator;GO:0005085//guanyl-nucleotide exchange factor activity;GO:0017016//Ras GTPase binding;GO:0031267//small GTPase binding;GO:0008536//Ran GTPase binding;GO:0051020//GTPase binding;GO:0005488//binding;GO:0005088//Ras guanyl-nucleotide exchange factor activity;GO:0005515//protein binding;GO:0019899//enzyme binding	GO:0006935//chemotaxis;GO:0009987//cellular process;GO:0007010//cytoskeleton organization;GO:0061564//axon development;GO:1902589//single-organism organelle organization;GO:0036211//protein modification process;GO:0030154//cell differentiation;GO:0051716//cellular response to stimulus;GO:0065003//macromolecular complex assembly;GO:0032990//cell part morphogenesis;GO:0006796//phosphate-containing …
ENSG00000010165	EEF1AKNMT	darkred	495.352	78.2965	0.83415	11.21	8.09	9.96	10.47	8.01	19.66	17.43	14.12	18.29	7.19	-	-	-	-	-	GO:0008168//methyltransferase activity;GO:0016740//transferase activity;GO:0005515//protein binding;GO:0003824//catalytic activity;GO:0016741//transferase activity, transferring one-carbon groups;GO:0005488//binding	GO:0032259//methylation;GO:0008152//metabolic process
ENSG00000010256	UQCRC1	darkred	566.772	76.9878	0.919544	14.86	11.13	13.81	10.02	11.49	30.3	8.74	15.25	38.47	19.35	Human Diseases;Metabolism;Organismal Systems	Neurodegenerative diseases;Circulatory system;Energy metabolism;Global and overview maps;Endocrine and metabolic diseases	ko01100//Metabolic pathways;ko05016//Huntington disease;ko05010//Alzheimer disease;ko00190//Oxidative phosphorylation;ko04932//Non-alcoholic fatty liver disease (NAFLD);ko05012//Parkinson disease;ko04260//Cardiac muscle contraction	K00414	GO:1902494//catalytic complex;GO:0044446//intracellular organelle part;GO:0031967//organelle envelope;GO:0031975//envelope;GO:0044429//mitochondrial part;GO:0005743//mitochondrial inner membrane;GO:1990351//transporter complex;GO:0043209//myelin sheath;GO:0044455//mitochondrial membrane part;GO:0031224//intrinsic component of membrane;GO:0098798//mitochondrial protein complex;GO:1902495//transmem…	GO:0043169//cation binding;GO:0043167//ion binding;GO:0015075//ion transmembrane transporter activity;GO:0022857//transmembrane transporter activity;GO:0022890//inorganic cation transmembrane transporter activity;GO:0008237//metallopeptidase activity;GO:0004175//endopeptidase activity;GO:0008233//peptidase activity;GO:0015077//monovalent inorganic cation transmembrane transporter activity;GO:0016…	GO:0009199//ribonucleoside triphosphate metabolic process;GO:0006163//purine nucleotide metabolic process;GO:0071704//organic substance metabolic process;GO:0050896//response to stimulus;GO:0072521//purine-containing compound metabolic process;GO:0044699//single-organism process;GO:0006753//nucleoside phosphate metabolic process;GO:0009141//nucleoside triphosphate metabolic process;GO:0009144//pu…
ENSG00000010361	FUZ	darkred	116.652	16.2521	-0.548909	2.97	2.03	4.15	2.33	3.66	2.09	1.93	2.29	1.14	3.62	-	-	-	-	GO:0070062//extracellular exosome;GO:0005622//intracellular;GO:0043226//organelle;GO:1903561//extracellular vesicle;GO:0043227//membrane-bounded organelle;GO:0043232//intracellular non-membrane-bounded organelle;GO:0065010//extracellular membrane-bounded organelle;GO:0044421//extracellular region part;GO:0005856//cytoskeleton;GO:0044464//cell part;GO:0005576//extracellular region;GO:0043228//non-…	GO:0005488//binding;GO:0005515//protein binding	GO:0090301//negative regulation of neural crest formation;GO:0048704//embryonic skeletal system morphogenesis;GO:0048646//anatomical structure formation involved in morphogenesis;GO:0048856//anatomical structure development;GO:0051241//negative regulation of multicellular organismal process;GO:0051179//localization;GO:0032502//developmental process;GO:0021915//neural tube development;GO:0042127//…
ENSG00000010404	-	darkred	204.608	28.7371	-0.623036	9.19	18.46	23.89	21.08	17.59	4.4	18.18	25.91	8.12	27.11	-	-	-	-	-	-	-
ENSG00000010626	LRRC23	darkred	208.568	23.2833	-0.586967	3.71	3.15	4.14	2	2.97	1.3	2.24	3.17	1.9	3.82	-	-	-	-	GO:0005737//cytoplasm;GO:0005829//cytosol;GO:0005623//cell;GO:0044464//cell part;GO:0005622//intracellular;GO:0005575//cellular_component;GO:0044444//cytoplasmic part;GO:0044424//intracellular part	GO:0003674//molecular_function	GO:0008150//biological_process
ENSG00000011009	LYPLA2	darkred	605.377	99.4118	0.953069	13.8	9.32	17.7	12.05	9.97	30.8	13.31	16.57	38.45	12.92	Metabolism	Lipid metabolism	ko00564//Glycerophospholipid metabolism	K06130	GO:0043227//membrane-bounded organelle;GO:0043226//organelle;GO:0031982//vesicle;GO:0031988//membrane-bounded vesicle	GO:0003824//catalytic activity	GO:0071704//organic substance metabolic process;GO:0043436//oxoacid metabolic process;GO:0044710//single-organism metabolic process;GO:0044699//single-organism process;GO:0044281//small molecule metabolic process;GO:0008152//metabolic process;GO:0019752//carboxylic acid metabolic process;GO:0044763//single-organism cellular process;GO:0006082//organic acid metabolic process;GO:0032787//monocarbox…
ENSG00000011114	BTBD7	darkred	392.555	43.3037	-0.71287	9.22	15.31	14.89	11.53	16.51	7.65	13.1	8.34	5.68	6.83	-	-	-	-	GO:0043229//intracellular organelle;GO:0044464//cell part;GO:0005622//intracellular;GO:0043226//organelle;GO:0043227//membrane-bounded organelle;GO:0044424//intracellular part;GO:0005623//cell;GO:0005634//nucleus;GO:0043231//intracellular membrane-bounded organelle	-	GO:2000026//regulation of multicellular organismal development;GO:0032502//developmental process;GO:0065007//biological regulation;GO:0044707//single-multicellular organism process;GO:0051239//regulation of multicellular organismal process;GO:0060693//regulation of branching involved in salivary gland morphogenesis;GO:0044699//single-organism process;GO:0007275//multicellular organism development…
ENSG00000011304	PTBP1	darkred	705.008	61.8561	0.959117	36.14	34.89	36	31.32	24	66.56	44.27	44.21	63.29	30.42	-	-	-	-	GO:0044424//intracellular part;GO:0005623//cell;GO:0044464//cell part;GO:0005622//intracellular;GO:0005634//nucleus;GO:0043227//membrane-bounded organelle;GO:0043226//organelle;GO:0043229//intracellular organelle;GO:0043231//intracellular membrane-bounded organelle	GO:0003676//nucleic acid binding;GO:0003723//RNA binding;GO:0097159//organic cyclic compound binding;GO:1901363//heterocyclic compound binding;GO:0005488//binding	GO:0044260//cellular macromolecule metabolic process;GO:0009987//cellular process;GO:0071704//organic substance metabolic process;GO:0044237//cellular metabolic process;GO:0006396//RNA processing;GO:0034641//cellular nitrogen compound metabolic process;GO:0006139//nucleobase-containing compound metabolic process;GO:1901360//organic cyclic compound metabolic process;GO:0008152//metabolic process;G…
ENSG00000011478	QPCTL	darkred	457.9	57.1945	0.843702	1.03	1.26	1.81	1.39	0.95	2.54	2.56	1.52	3.49	1.19	-	-	-	-	GO:0012505//endomembrane system;GO:0098588//bounding membrane of organelle;GO:0044431//Golgi apparatus part;GO:0031224//intrinsic component of membrane;GO:0043227//membrane-bounded organelle;GO:0043226//organelle;GO:0044464//cell part;GO:0043229//intracellular organelle;GO:0043231//intracellular membrane-bounded organelle;GO:0044425//membrane part;GO:0044446//intracellular organelle part;GO:00160…	GO:0016755//transferase activity, transferring amino-acyl groups;GO:0016740//transferase activity;GO:0043169//cation binding;GO:0043167//ion binding;GO:0016603//glutaminyl-peptide cyclotransferase activity;GO:0016746//transferase activity, transferring acyl groups;GO:0008270//zinc ion binding;GO:0046872//metal ion binding;GO:0003824//catalytic activity;GO:0046914//transition metal ion binding;GO:…	GO:0071704//organic substance metabolic process;GO:0006464//cellular protein modification process;GO:0017186//peptidyl-pyroglutamic acid biosynthetic process, using glutaminyl-peptide cyclotransferase;GO:0044260//cellular macromolecule metabolic process;GO:0044237//cellular metabolic process;GO:0036211//protein modification process;GO:0009987//cellular process;GO:0018193//peptidyl-amino acid modi…
ENSG00000012171	-	darkred	473.941	21.4515	-0.775769	2.4	4.78	1.51	6.4	4.62	0.27	1.9	1.91	1.13	3.27	-	-	-	-	-	-	-
ENSG00000013275	PSMC4	darkred	653.668	65.3582	0.659738	28.81	27.42	37.23	25.4	27.37	47.64	44.42	36.78	51.19	60.43	Genetic Information Processing;Human Diseases	Folding, sorting and degradation;Infectious diseases	ko05169//Epstein-Barr virus infection;ko03050//Proteasome	K03063	GO:0044422//organelle part;GO:0005622//intracellular;GO:0043226//organelle;GO:0008540//proteasome regulatory particle, base subcomplex;GO:0005623//cell;GO:0031981//nuclear lumen;GO:0044444//cytoplasmic part;GO:0044428//nuclear part;GO:0045202//synapse;GO:0016234//inclusion body;GO:0043233//organelle lumen;GO:0044445//cytosolic part;GO:0005634//nucleus;GO:0005829//cytosol;GO:0043227//membrane-boun…	GO:0001883//purine nucleoside binding;GO:0003824//catalytic activity;GO:0032550//purine ribonucleoside binding;GO:0042623//ATPase activity, coupled;GO:0001882//nucleoside binding;GO:0036402//proteasome-activating ATPase activity;GO:0043167//ion binding;GO:1901265//nucleoside phosphate binding;GO:0035639//purine ribonucleoside triphosphate binding;GO:1901363//heterocyclic compound binding;GO:00055…	GO:0016579//protein deubiquitination;GO:0044089//positive regulation of cellular component biogenesis;GO:0009889//regulation of biosynthetic process;GO:0009790//embryo development;GO:0051247//positive regulation of protein metabolic process;GO:0019538//protein metabolic process;GO:0050789//regulation of biological process;GO:0051130//positive regulation of cellular component organization;GO:00440…
ENSG00000014138	POLA2	darkred	280.55	43.0551	0.639283	1.16	1.24	1.46	1.44	0.88	2.52	1.07	1.89	1.53	0.63	Metabolism;Genetic Information Processing	Global and overview maps;Nucleotide metabolism;Replication and repair	ko01100//Metabolic pathways;ko00230//Purine metabolism;ko00240//Pyrimidine metabolism;ko03030//DNA replication	K02321	-	-	-
ENSG00000015133	CCDC88C	darkred	163.313	19.1806	0.488155	5.68	7.15	8.04	7.27	1.85	11.01	8.46	4.26	6.92	2.12	-	-	-	-	GO:0044464//cell part;GO:0005623//cell;GO:0044424//intracellular part;GO:0005622//intracellular	GO:0019904//protein domain specific binding;GO:0005515//protein binding;GO:0005488//binding	GO:0070271//protein complex biogenesis;GO:0009987//cellular process;GO:0031399//regulation of protein modification process;GO:0043933//macromolecular complex subunit organization;GO:0050794//regulation of cellular process;GO:0051716//cellular response to stimulus;GO:0080090//regulation of primary metabolic process;GO:0006461//protein complex assembly;GO:0031647//regulation of protein stability;GO…
ENSG00000017427	IGF1	darkred	206.136	16.4666	-0.624795	24.4	16.7	8.33	15.01	10.13	0.24	12.61	23.32	0.78	4.26	Environmental Information Processing;Human Diseases;Organismal Systems;Cellular Processes	Excretory system;Cardiovascular diseases;Signal transduction;Cellular community - eukaryotes;Cell growth and death;Sensory system;Endocrine system;Cancers;Aging;Nervous system	ko04151//PI3K-Akt signaling pathway;ko05200//Pathways in cancer;ko04014//Ras signaling pathway;ko04015//Rap1 signaling pathway;ko04510//Focal adhesion;ko05205//Proteoglycans in cancer;ko05202//Transcriptional misregulation in cancers;ko04550//Signaling pathways regulating pluripotency of stem cells;ko04068//FoxO signaling pathway;ko04152//AMPK signaling pathway;ko04114//Oocyte meiosis;ko04066//HI…	K05459	GO:0044421//extracellular region part;GO:0043226//organelle;GO:0016942//insulin-like growth factor binding protein complex;GO:0043229//intracellular organelle;GO:0031410//cytoplasmic vesicle;GO:0031091//platelet alpha granule;GO:0044424//intracellular part;GO:0044464//cell part;GO:0098796//membrane protein complex;GO:0016023//cytoplasmic, membrane-bounded vesicle;GO:0070382//exocytic vesicle;GO:0…	GO:0032403//protein complex binding;GO:0008083//growth factor activity;GO:0005515//protein binding;GO:0005178//integrin binding;GO:0005158//insulin receptor binding;GO:0005488//binding;GO:0005179//hormone activity;GO:0005102//receptor binding;GO:0044877//macromolecular complex binding;GO:0005159//insulin-like growth factor receptor binding;GO:0050839//cell adhesion molecule binding	GO:2000677//regulation of transcription regulatory region DNA binding;GO:0044093//positive regulation of molecular function;GO:2000147//positive regulation of cell motility;GO:0009058//biosynthetic process;GO:0002682//regulation of immune system process;GO:0061061//muscle structure development;GO:1904645//response to beta-amyloid;GO:0051785//positive regulation of nuclear division;GO:0043470//reg…
ENSG00000018510	AGPS	darkred	258.659	44.5444	-0.751478	11.21	23.02	10.21	14.21	17.41	7.63	15.56	17.51	2.89	18.72	Metabolism;Cellular Processes	Transport and catabolism;Lipid metabolism;Global and overview maps	ko01100//Metabolic pathways;ko04146//Peroxisome;ko00565//Ether lipid metabolism	K00803	GO:0044438//microbody part;GO:0031974//membrane-enclosed lumen;GO:0043233//organelle lumen;GO:0043226//organelle;GO:0005782//peroxisomal matrix;GO:0044444//cytoplasmic part;GO:0044446//intracellular organelle part;GO:0042579//microbody;GO:0005778//peroxisomal membrane;GO:0044428//nuclear part;GO:0098805//whole membrane;GO:0043232//intracellular non-membrane-bounded organelle;GO:0005634//nucleus;G…	GO:1901363//heterocyclic compound binding;GO:0048037//cofactor binding;GO:0005488//binding;GO:0000166//nucleotide binding;GO:0050662//coenzyme binding;GO:0071949//FAD binding;GO:0016765//transferase activity, transferring alkyl or aryl (other than methyl) groups;GO:0043168//anion binding;GO:0036094//small molecule binding;GO:0016491//oxidoreductase activity;GO:0050660//flavin adenine dinucleotide…	GO:0018904//ether metabolic process;GO:0008104//protein localization;GO:1902582//single-organism intracellular transport;GO:0044281//small molecule metabolic process;GO:0016482//cytoplasmic transport;GO:0043574//peroxisomal transport;GO:0009058//biosynthetic process;GO:0097384//cellular lipid biosynthetic process;GO:0044763//single-organism cellular process;GO:1901576//organic substance biosynthe…
ENSG00000023572	GLRX2	darkred	535.071	47.7683	0.795898	4.16	4.21	3.67	2.14	3.15	5.46	3.81	6.27	9.8	4.9	-	-	-	-	GO:0043025//neuronal cell body;GO:0042995//cell projection;GO:0044297//cell body;GO:0044446//intracellular organelle part;GO:0044424//intracellular part;GO:0043226//organelle;GO:0005654//nucleoplasm;GO:0005759//mitochondrial matrix;GO:0043233//organelle lumen;GO:0044464//cell part;GO:0043005//neuron projection;GO:0070013//intracellular organelle lumen;GO:0044422//organelle part;GO:0030425//dendri…	GO:0030614//oxidoreductase activity, acting on phosphorus or arsenic in donors, disulfide as acceptor;GO:0016853//isomerase activity;GO:0043169//cation binding;GO:0016864//intramolecular oxidoreductase activity, transposing S-S bonds;GO:0003824//catalytic activity;GO:0051537//2 iron, 2 sulfur cluster binding;GO:0005488//binding;GO:0015037//peptide disulfide oxidoreductase activity;GO:0016667//oxi…	GO:0006091//generation of precursor metabolites and energy;GO:0080090//regulation of primary metabolic process;GO:0009628//response to abiotic stimulus;GO:0051252//regulation of RNA metabolic process;GO:0043603//cellular amide metabolic process;GO:0006139//nucleobase-containing compound metabolic process;GO:0006575//cellular modified amino acid metabolic process;GO:0010033//response to organic su…
ENSG00000023608	SNAPC1	darkred	288.392	28.0771	0.697927	4.76	4.25	3.94	2.67	3.5	5.43	3.12	4.22	5.08	2.99	-	-	-	-	GO:0043231//intracellular membrane-bounded organelle;GO:0005654//nucleoplasm;GO:0005634//nucleus;GO:0070013//intracellular organelle lumen;GO:0043228//non-membrane-bounded organelle;GO:0005622//intracellular;GO:0043233//organelle lumen;GO:0043232//intracellular non-membrane-bounded organelle;GO:0044464//cell part;GO:0031974//membrane-enclosed lumen;GO:0044424//intracellular part;GO:0005623//cell;…	GO:0003677//DNA binding;GO:0003676//nucleic acid binding;GO:1901363//heterocyclic compound binding;GO:0097159//organic cyclic compound binding;GO:0043565//sequence-specific DNA binding;GO:0005488//binding	GO:0043170//macromolecule metabolic process;GO:0044237//cellular metabolic process;GO:0016073//snRNA metabolic process;GO:0044260//cellular macromolecule metabolic process;GO:0042795//snRNA transcription from RNA polymerase II promoter;GO:0016070//RNA metabolic process;GO:1901362//organic cyclic compound biosynthetic process;GO:0034660//ncRNA metabolic process;GO:1901576//organic substance biosyn…
ENSG00000024862	CCDC28A	darkred	204.781	24.5463	-0.665168	8.79	7.81	10.01	7.33	5.92	5.09	7.09	8.74	2.27	8.93	-	-	-	-	-	GO:0005488//binding;GO:0005515//protein binding	-
ENSG00000025293	PHF20	darkred	371.812	45.6222	0.711396	17.65	8.09	16.41	7.75	7.22	14.45	13.66	13.57	25.25	9.39	-	-	-	-	GO:0005654//nucleoplasm;GO:0043231//intracellular membrane-bounded organelle;GO:0005623//cell;GO:0032991//macromolecular complex;GO:0000123//histone acetyltransferase complex;GO:0005829//cytosol;GO:0043233//organelle lumen;GO:0044446//intracellular organelle part;GO:0005634//nucleus;GO:0035097//histone methyltransferase complex;GO:0044424//intracellular part;GO:0031975//envelope;GO:1990234//trans…	GO:0061733//peptide-lysine-N-acetyltransferase activity;GO:0003700//transcription factor activity, sequence-specific DNA binding;GO:0016407//acetyltransferase activity;GO:0004402//histone acetyltransferase activity;GO:0043995//histone acetyltransferase activity (H4-K5 specific);GO:0043169//cation binding;GO:0016747//transferase activity, transferring acyl groups other than amino-acyl groups;GO:00…	GO:0044699//single-organism process;GO:2000112//regulation of cellular macromolecule biosynthetic process;GO:0010646//regulation of cell communication;GO:0008152//metabolic process;GO:0050789//regulation of biological process;GO:0018394//peptidyl-lysine acetylation;GO:0010468//regulation of gene expression;GO:0031323//regulation of cellular metabolic process;GO:0018193//peptidyl-amino acid modifi…
ENSG00000026103	FAS	darkred	230.196	19.1586	-0.616188	16.09	17.79	10.45	8.77	8.92	1.61	9.39	19.06	4.07	16.61	Environmental Information Processing;Human Diseases;Cellular Processes;Organismal Systems	Cell growth and death;Signal transduction;Infectious diseases;Neurodegenerative diseases;Immune system;Immune diseases;Endocrine and metabolic diseases;Signaling molecules and interaction;Cancers	ko05200//Pathways in cancer;ko04060//Cytokine-cytokine receptor interaction;ko04010//MAPK signaling pathway;ko05205//Proteoglycans in cancer;ko05168//Herpes simplex infection;ko05010//Alzheimer disease;ko05164//Influenza A;ko04650//Natural killer cell mediated cytotoxicity;ko04932//Non-alcoholic fatty liver disease (NAFLD);ko05161//Hepatitis B;ko05162//Measles;ko04668//TNF signaling pathway;ko042…	K04390	GO:0043230//extracellular organelle;GO:0005737//cytoplasm;GO:0044422//organelle part;GO:0043233//organelle lumen;GO:0031988//membrane-bounded vesicle;GO:0005623//cell;GO:0044444//cytoplasmic part;GO:0098805//whole membrane;GO:0044451//nucleoplasm part;GO:0031981//nuclear lumen;GO:0031224//intrinsic component of membrane;GO:0044446//intracellular organelle part;GO:0016604//nuclear body;GO:0098796/…	GO:0099600//transmembrane receptor activity;GO:0004888//transmembrane signaling receptor activity;GO:0004872//receptor activity;GO:0019900//kinase binding;GO:0019899//enzyme binding;GO:0004871//signal transducer activity;GO:0060089//molecular transducer activity;GO:0038023//signaling receptor activity;GO:0005515//protein binding;GO:0005516//calmodulin binding;GO:0042802//identical protein binding…	GO:0033554//cellular response to stress;GO:1902042//negative regulation of extrinsic apoptotic signaling pathway via death domain receptors;GO:0051345//positive regulation of hydrolase activity;GO:0032268//regulation of cellular protein metabolic process;GO:0008219//cell death;GO:0071260//cellular response to mechanical stimulus;GO:0052548//regulation of endopeptidase activity;GO:0007166//cell su…
ENSG00000028310	BRD9	darkred	550.149	30.249	0.817728	7.54	7.24	5.88	4.7	4.15	10.24	7.21	9.23	9.47	5.63	-	-	-	-	-	GO:0005488//binding;GO:0005515//protein binding;GO:0042393//histone binding	GO:0019222//regulation of metabolic process;GO:0050789//regulation of biological process;GO:0006996//organelle organization;GO:0051276//chromosome organization;GO:0044249//cellular biosynthetic process;GO:0071704//organic substance metabolic process;GO:0010468//regulation of gene expression;GO:0043170//macromolecule metabolic process;GO:0044260//cellular macromolecule metabolic process;GO:0034645…
ENSG00000029993	HMGB3	darkred	637.106	86.4925	0.94437	9.99	6.76	3.95	3.69	3.97	51.8	13.13	10.86	74.01	20.44	-	-	-	-	GO:0044427//chromosomal part;GO:0005622//intracellular;GO:0031974//membrane-enclosed lumen;GO:0005694//chromosome;GO:0043233//organelle lumen;GO:0044446//intracellular organelle part;GO:0044424//intracellular part;GO:0043231//intracellular membrane-bounded organelle;GO:0043227//membrane-bounded organelle;GO:0005737//cytoplasm;GO:0000785//chromatin;GO:0044454//nuclear chromosome part;GO:0005623//c…	GO:0043566//structure-specific DNA binding;GO:0003676//nucleic acid binding;GO:0097159//organic cyclic compound binding;GO:0005488//binding;GO:0008301//DNA binding, bending;GO:0000217//DNA secondary structure binding;GO:0000400//four-way junction DNA binding;GO:0003690//double-stranded DNA binding;GO:1901363//heterocyclic compound binding;GO:0008134//transcription factor binding;GO:0005515//prote…	GO:0051252//regulation of RNA metabolic process;GO:0010604//positive regulation of macromolecule metabolic process;GO:0043170//macromolecule metabolic process;GO:0044767//single-organism developmental process;GO:0090304//nucleic acid metabolic process;GO:0006955//immune response;GO:0048522//positive regulation of cellular process;GO:0009987//cellular process;GO:0044699//single-organism process;GO…
ENSG00000032389	TSSC1	darkred	770.009	60.4741	0.934157	7.05	6.78	6.16	5.71	4.97	11.93	9.8	7	11.93	7.46	-	-	-	-	-	-	-
ENSG00000034510	TMSB10	darkred	594.364	39.719	0.863702	625.14	325.94	512.64	266.2	168.11	1220.64	872.21	1373.3	1638.05	518.73	-	-	-	-	GO:0044424//intracellular part;GO:0043226//organelle;GO:0044464//cell part;GO:0005623//cell;GO:0005737//cytoplasm;GO:0043229//intracellular organelle;GO:0005622//intracellular;GO:0005856//cytoskeleton;GO:0043232//intracellular non-membrane-bounded organelle;GO:0043228//non-membrane-bounded organelle	GO:0003785//actin monomer binding;GO:0008092//cytoskeletal protein binding;GO:0005515//protein binding;GO:0003779//actin binding;GO:0005488//binding	GO:0016043//cellular component organization;GO:0044087//regulation of cellular component biogenesis;GO:0071822//protein complex subunit organization;GO:0010639//negative regulation of organelle organization;GO:0032271//regulation of protein polymerization;GO:0051641//cellular localization;GO:0050789//regulation of biological process;GO:0034613//cellular protein localization;GO:0032956//regulation…
ENSG00000035403	VCL	darkred	495.326	40.7479	-0.79715	34.15	32.21	24.48	51.3	45.11	13.64	37.44	40.3	20.9	35.66	Human Diseases;Organismal Systems;Cellular Processes	Cell motility;Infectious diseases;Immune system;Cellular community - eukaryotes	ko04810//Regulation of actin cytoskeleton;ko04510//Focal adhesion;ko04670//Leukocyte transendothelial migration;ko05146//Amoebiasis;ko04520//Adherens junction;ko05100//Bacterial invasion of epithelial cells;ko05131//Shigellosis	K05700	GO:0016020//membrane;GO:0043230//extracellular organelle;GO:0043296//apical junction complex;GO:0099503//secretory vesicle;GO:0043231//intracellular membrane-bounded organelle;GO:0065010//extracellular membrane-bounded organelle;GO:0043232//intracellular non-membrane-bounded organelle;GO:0012505//endomembrane system;GO:0044448//cell cortex part;GO:0005938//cell cortex;GO:0060205//cytoplasmic memb…	GO:0005515//protein binding;GO:0001948//glycoprotein binding;GO:0050839//cell adhesion molecule binding;GO:0044389//ubiquitin-like protein ligase binding;GO:0031625//ubiquitin protein ligase binding;GO:0097367//carbohydrate derivative binding;GO:0008013//beta-catenin binding;GO:0045296//cadherin binding;GO:0044877//macromolecular complex binding;GO:0003779//actin binding;GO:0005488//binding;GO:00…	GO:0034332//adherens junction organization;GO:0002443//leukocyte mediated immunity;GO:0030030//cell projection organization;GO:0050794//regulation of cellular process;GO:0043297//apical junction assembly;GO:0007160//cell-matrix adhesion;GO:0045055//regulated exocytosis;GO:0044765//single-organism transport;GO:0051234//establishment of localization;GO:0007596//blood coagulation;GO:0032502//develop…
ENSG00000035664	DAPK2	darkred	655.565	31.287	-0.806559	2.22	2.34	1.45	3.65	3.85	0.81	2.03	0.68	0.21	1.59	Human Diseases	Cancers	ko05200//Pathways in cancer;ko05219//Bladder cancer	K08803	GO:0044444//cytoplasmic part;GO:0031974//membrane-enclosed lumen;GO:0043231//intracellular membrane-bounded organelle;GO:0044422//organelle part;GO:0044437//vacuolar part;GO:0005794//Golgi apparatus;GO:0043233//organelle lumen;GO:0031410//cytoplasmic vesicle;GO:0070013//intracellular organelle lumen;GO:0043226//organelle;GO:0044464//cell part;GO:0044446//intracellular organelle part;GO:0012505//e…	GO:0005515//protein binding;GO:0042802//identical protein binding;GO:0032555//purine ribonucleotide binding;GO:0043167//ion binding;GO:0001883//purine nucleoside binding;GO:0005524//ATP binding;GO:0016301//kinase activity;GO:0004674//protein serine/threonine kinase activity;GO:0043168//anion binding;GO:0097367//carbohydrate derivative binding;GO:0016772//transferase activity, transferring phospho…	GO:0016265//death;GO:0044238//primary metabolic process;GO:0071704//organic substance metabolic process;GO:2000145//regulation of cell motility;GO:0007165//signal transduction;GO:0016310//phosphorylation;GO:0048583//regulation of response to stimulus;GO:0002687//positive regulation of leukocyte migration;GO:0002684//positive regulation of immune system process;GO:0051716//cellular response to sti…
ENSG00000037757	MRI1	darkred	621.392	28.0098	0.860303	1.91	1.75	2.35	1.22	0.95	4.9	2.99	3.37	3.52	1.17	Metabolism	Global and overview maps;Amino acid metabolism	ko01100//Metabolic pathways;ko00270//Cysteine and methionine metabolism	K08963	GO:0043228//non-membrane-bounded organelle;GO:0043226//organelle;GO:0005622//intracellular;GO:0005623//cell;GO:0044424//intracellular part;GO:0043231//intracellular membrane-bounded organelle;GO:0043227//membrane-bounded organelle;GO:0044464//cell part;GO:0005737//cytoplasm;GO:0044444//cytoplasmic part;GO:0043232//intracellular non-membrane-bounded organelle;GO:0043229//intracellular organelle	GO:0005488//binding;GO:0016853//isomerase activity;GO:0016860//intramolecular oxidoreductase activity;GO:0003824//catalytic activity;GO:0005515//protein binding;GO:0016861//intramolecular oxidoreductase activity, interconverting aldoses and ketoses	GO:0044763//single-organism cellular process;GO:0006575//cellular modified amino acid metabolic process;GO:1901566//organonitrogen compound biosynthetic process;GO:0046500//S-adenosylmethionine metabolic process;GO:0009086//methionine biosynthetic process;GO:0044249//cellular biosynthetic process;GO:0006082//organic acid metabolic process;GO:0016053//organic acid biosynthetic process;GO:1901657//…
ENSG00000038358	EDC4	darkred	361.897	33.6492	0.735395	9.05	7.75	9.69	8.58	6.56	10.4	8.56	12.53	13.84	7.58	Genetic Information Processing	Folding, sorting and degradation	ko03018//RNA degradation	K12616	GO:0043227//membrane-bounded organelle;GO:0043229//intracellular organelle;GO:0043231//intracellular membrane-bounded organelle;GO:0005623//cell;GO:0005622//intracellular;GO:0044464//cell part;GO:0044424//intracellular part;GO:0043226//organelle	-	-
ENSG00000038382	TRIO	darkred	246.306	28.1139	-0.716651	32.87	25.55	23.18	33.77	28.3	22.46	26.04	28.59	19.02	26.63	-	-	-	-	GO:0044464//cell part;GO:0005622//intracellular;GO:0005737//cytoplasm;GO:0044444//cytoplasmic part;GO:0044424//intracellular part;GO:0005623//cell;GO:0005829//cytosol	GO:0030554//adenyl nucleotide binding;GO:0000166//nucleotide binding;GO:0097367//carbohydrate derivative binding;GO:1901363//heterocyclic compound binding;GO:0043167//ion binding;GO:0001882//nucleoside binding;GO:0005085//guanyl-nucleotide exchange factor activity;GO:1901265//nucleoside phosphate binding;GO:0003824//catalytic activity;GO:0032559//adenyl ribonucleotide binding;GO:0016772//transfer…	GO:0044267//cellular protein metabolic process;GO:0045596//negative regulation of cell differentiation;GO:0051093//negative regulation of developmental process;GO:0042981//regulation of apoptotic process;GO:0051056//regulation of small GTPase mediated signal transduction;GO:0007154//cell communication;GO:0008152//metabolic process;GO:0043065//positive regulation of apoptotic process;GO:0065007//b…
ENSG00000042753	AP2S1	darkred	682.936	56.838	0.884728	18.62	15.48	19.03	19.36	14.65	42.39	24.78	29.67	68.13	38.91	Human Diseases;Organismal Systems;Cellular Processes	Transport and catabolism;Nervous system;Excretory system;Neurodegenerative diseases	ko04144//Endocytosis;ko05016//Huntington disease;ko04721//Synaptic vesicle cycle;ko04961//Endocrine and other factor-regulated calcium reabsorption	K11827	GO:0010008//endosome membrane;GO:0044437//vacuolar part;GO:0030662//coated vesicle membrane;GO:0005623//cell;GO:0048475//coated membrane;GO:0005737//cytoplasm;GO:0005768//endosome;GO:0036019//endolysosome;GO:0030135//coated vesicle;GO:0016020//membrane;GO:0005773//vacuole;GO:0044422//organelle part;GO:0098589//membrane region;GO:0031410//cytoplasmic vesicle;GO:0005774//vacuolar membrane;GO:003012…	GO:0005488//binding;GO:0035615//clathrin adaptor activity;GO:0008565//protein transporter activity;GO:0060090//binding, bridging;GO:0098748//endocytic adaptor activity;GO:0030276//clathrin binding;GO:0022892//substrate-specific transporter activity;GO:0005515//protein binding;GO:0005215//transporter activity;GO:0030674//protein binding, bridging	GO:0032101//regulation of response to external stimulus;GO:0044237//cellular metabolic process;GO:2000027//regulation of organ morphogenesis;GO:0044085//cellular component biogenesis;GO:0043623//cellular protein complex assembly;GO:2000026//regulation of multicellular organismal development;GO:0044257//cellular protein catabolic process;GO:0032802//low-density lipoprotein particle receptor catabo…
ENSG00000047579	DTNBP1	darkred	421.534	42.0465	0.665784	3.79	3.16	4.79	1.61	1.89	8.67	5.4	6.44	4.21	1.57	-	-	-	-	GO:0014069//postsynaptic density;GO:0005634//nucleus;GO:0036477//somatodendritic compartment;GO:0043227//membrane-bounded organelle;GO:0098590//plasma membrane region;GO:0042175//nuclear outer membrane-endoplasmic reticulum membrane network;GO:0044464//cell part;GO:0099503//secretory vesicle;GO:0033267//axon part;GO:0044422//organelle part;GO:1904115//axon cytoplasm;GO:0099568//cytoplasmic region…	GO:0005515//protein binding;GO:0005488//binding	GO:0007018//microtubule-based movement;GO:0032501//multicellular organismal process;GO:0031532//actin cytoskeleton reorganization;GO:0048666//neuron development;GO:0014059//regulation of dopamine secretion;GO:0051234//establishment of localization;GO:0051648//vesicle localization;GO:0048812//neuron projection morphogenesis;GO:0006928//movement of cell or subcellular component;GO:0065008//regulati…
ENSG00000047634	SCML1	darkred	76.8855	6.32446	-0.547973	0.45	1.38	2.21	1.45	1.94	0.64	2.19	1.17	0.69	1.57	-	-	-	-	GO:0044424//intracellular part;GO:0005622//intracellular;GO:0005623//cell;GO:0043227//membrane-bounded organelle;GO:0043226//organelle;GO:0044464//cell part;GO:0043229//intracellular organelle;GO:0043231//intracellular membrane-bounded organelle	GO:0001071//nucleic acid binding transcription factor activity	GO:0009059//macromolecule biosynthetic process;GO:0044237//cellular metabolic process;GO:0010468//regulation of gene expression;GO:0043170//macromolecule metabolic process;GO:1901576//organic substance biosynthetic process;GO:0044260//cellular macromolecule metabolic process;GO:0008152//metabolic process;GO:0044249//cellular biosynthetic process;GO:0065007//biological regulation;GO:0050789//regul…
ENSG00000048028	USP28	darkred	303.633	35.3248	0.719563	7.64	5.85	5.45	3.16	4.26	10.08	3.88	6.29	8.32	2.25	-	-	-	-	GO:0044451//nucleoplasm part;GO:0005654//nucleoplasm;GO:0005634//nucleus;GO:0044464//cell part;GO:0070013//intracellular organelle lumen;GO:0043233//organelle lumen;GO:0032991//macromolecular complex;GO:0016604//nuclear body;GO:0044428//nuclear part;GO:0043231//intracellular membrane-bounded organelle;GO:0005623//cell;GO:0044422//organelle part;GO:0005737//cytoplasm;GO:0005622//intracellular;GO:0…	GO:0005515//protein binding;GO:0016787//hydrolase activity;GO:0003824//catalytic activity;GO:0008234//cysteine-type peptidase activity;GO:0004843//thiol-dependent ubiquitin-specific protease activity;GO:0101005//ubiquitinyl hydrolase activity;GO:0036459//thiol-dependent ubiquitinyl hydrolase activity;GO:0019783//ubiquitin-like protein-specific protease activity;GO:0008233//peptidase activity;GO:0…	GO:0009057//macromolecule catabolic process;GO:0043170//macromolecule metabolic process;GO:0009416//response to light stimulus;GO:0023052//signaling;GO:0071482//cellular response to light stimulus;GO:0050896//response to stimulus;GO:0000077//DNA damage checkpoint;GO:0072332//intrinsic apoptotic signaling pathway by p53 class mediator;GO:0000075//cell cycle checkpoint;GO:0019941//modification-depe…
ENSG00000048162	NOP16	darkred	683.522	84.2816	0.771046	7.28	6.16	5.03	1.97	2.8	14.6	6.03	8.2	19.28	18.59	-	-	-	-	GO:0043232//intracellular non-membrane-bounded organelle;GO:0044424//intracellular part;GO:0044422//organelle part;GO:0031974//membrane-enclosed lumen;GO:0005623//cell;GO:0031981//nuclear lumen;GO:0005634//nucleus;GO:0043233//organelle lumen;GO:0044428//nuclear part;GO:0043231//intracellular membrane-bounded organelle;GO:0043226//organelle;GO:0043228//non-membrane-bounded organelle;GO:0043229//in…	GO:0003676//nucleic acid binding;GO:0005488//binding;GO:0097159//organic cyclic compound binding;GO:0003723//RNA binding;GO:1901363//heterocyclic compound binding	GO:0042254//ribosome biogenesis;GO:0042273//ribosomal large subunit biogenesis;GO:0071840//cellular component organization or biogenesis;GO:0022613//ribonucleoprotein complex biogenesis;GO:0044085//cellular component biogenesis
ENSG00000048828	FAM120A	darkred	373.585	43.0187	0.777465	38.42	29.88	40.82	43.73	33.48	47.26	46.79	40.18	57.86	34.52	-	-	-	-	GO:0043231//intracellular membrane-bounded organelle;GO:0005623//cell;GO:0044444//cytoplasmic part;GO:0044464//cell part;GO:0005634//nucleus;GO:0071944//cell periphery;GO:0016020//membrane;GO:0005829//cytosol;GO:0005886//plasma membrane;GO:0043227//membrane-bounded organelle;GO:0043229//intracellular organelle;GO:0044424//intracellular part;GO:0005737//cytoplasm;GO:0043226//organelle;GO:0005622//…	GO:0003723//RNA binding;GO:0097159//organic cyclic compound binding;GO:1901363//heterocyclic compound binding;GO:0003676//nucleic acid binding;GO:0005488//binding	-
ENSG00000049283	EPN3	darkred	475.286	66.5544	0.803637	2.6	1.32	1.13	0.02	0.03	2.81	1.47	0.34	4.51	1.01	Cellular Processes	Transport and catabolism	ko04144//Endocytosis	K12471	GO:0019897//extrinsic component of plasma membrane;GO:0044421//extracellular region part;GO:0005576//extracellular region;GO:0031988//membrane-bounded vesicle;GO:0012505//endomembrane system;GO:0048471//perinuclear region of cytoplasm;GO:0098805//whole membrane;GO:0005905//coated pit;GO:0043233//organelle lumen;GO:0030135//coated vesicle;GO:0043229//intracellular organelle;GO:0043230//extracellul…	GO:0019904//protein domain specific binding;GO:0008289//lipid binding;GO:0005488//binding;GO:1990175//EH domain binding;GO:0005515//protein binding	-
ENSG00000050426	-	darkred	732.328	55.5616	-0.837435	14.98	19.88	18	20.25	25	6.32	7.44	10.2	6.94	15.38	-	-	-	-	-	-	-
ENSG00000051128	HOMER3	darkred	498.728	54.0739	0.688615	2.5	1.2	5.12	4.15	3.05	16.5	16.13	9.96	9.18	4.68	Organismal Systems;Environmental Information Processing	Signal transduction;Nervous system	ko04068//FoxO signaling pathway;ko04724//Glutamatergic synapse	K15010	GO:0043229//intracellular organelle;GO:0097060//synaptic membrane;GO:0043228//non-membrane-bounded organelle;GO:0098794//postsynapse;GO:0030054//cell junction;GO:0045211//postsynaptic membrane;GO:0097458//neuron part;GO:0098590//plasma membrane region;GO:0098805//whole membrane;GO:0060076//excitatory synapse;GO:0042995//cell projection;GO:0044456//synapse part;GO:0044459//plasma membrane part;GO:…	GO:0001664//G-protein coupled receptor binding;GO:0005102//receptor binding;GO:0019904//protein domain specific binding;GO:0042802//identical protein binding;GO:0005515//protein binding;GO:0035254//glutamate receptor binding;GO:0035256//G-protein coupled glutamate receptor binding;GO:0008022//protein C-terminus binding;GO:0005488//binding	GO:0048523//negative regulation of cellular process;GO:0007154//cell communication;GO:0010959//regulation of metal ion transport;GO:0051234//establishment of localization;GO:0032663//regulation of interleukin-2 production;GO:0006886//intracellular protein transport;GO:0044763//single-organism cellular process;GO:1902582//single-organism intracellular transport;GO:0007216//G-protein coupled glutam…
ENSG00000052749	RRP12	darkred	772.296	112.475	0.90553	5.53	5.12	5.11	4.16	3.4	12.58	6.71	6.82	8.59	4.41	-	-	-	-	GO:0044424//intracellular part;GO:0043228//non-membrane-bounded organelle;GO:0016020//membrane;GO:0043231//intracellular membrane-bounded organelle;GO:0031224//intrinsic component of membrane;GO:0043227//membrane-bounded organelle;GO:0044425//membrane part;GO:0043229//intracellular organelle;GO:0031090//organelle membrane;GO:0005623//cell;GO:0005622//intracellular;GO:0044422//organelle part;GO:00…	GO:0005488//binding;GO:0097159//organic cyclic compound binding;GO:1901363//heterocyclic compound binding;GO:0003723//RNA binding;GO:0003676//nucleic acid binding	-
ENSG00000052841	Ttc17	darkred	617.111	38.5264	-0.824578	19.96	21.19	22.9	18.9	24.58	14.25	18.57	16.96	14.3	16.76	-	-	-	-	GO:0016020//membrane;GO:0005856//cytoskeleton;GO:0043232//intracellular non-membrane-bounded organelle;GO:0043229//intracellular organelle;GO:0043226//organelle;GO:0005623//cell;GO:0044464//cell part;GO:0005622//intracellular;GO:0043228//non-membrane-bounded organelle;GO:0044424//intracellular part	-	GO:0006996//organelle organization;GO:0030036//actin cytoskeleton organization;GO:0009987//cellular process;GO:0044763//single-organism cellular process;GO:0007010//cytoskeleton organization;GO:0008154//actin polymerization or depolymerization;GO:0016043//cellular component organization;GO:0044699//single-organism process;GO:0030030//cell projection organization;GO:0030029//actin filament-based p…
ENSG00000054793	ATP9A	darkred	196.219	20.9329	0.487685	3.96	2.21	3.63	4.62	6.11	7.52	3.72	3.38	5.25	1.56	-	-	-	-	GO:0016021//integral component of membrane;GO:0044422//organelle part;GO:0044424//intracellular part;GO:0043231//intracellular membrane-bounded organelle;GO:0031901//early endosome membrane;GO:0098805//whole membrane;GO:0055037//recycling endosome;GO:0031224//intrinsic component of membrane;GO:0044440//endosomal part;GO:0048471//perinuclear region of cytoplasm;GO:0044464//cell part;GO:0005622//in…	GO:0043167//ion binding;GO:1901265//nucleoside phosphate binding;GO:0032550//purine ribonucleoside binding;GO:0001882//nucleoside binding;GO:0046872//metal ion binding;GO:0043168//anion binding;GO:0032553//ribonucleotide binding;GO:0017076//purine nucleotide binding;GO:0005319//lipid transporter activity;GO:0043492//ATPase activity, coupled to movement of substances;GO:0001883//purine nucleoside …	GO:0051641//cellular localization;GO:0006810//transport;GO:0061024//membrane organization;GO:0044763//single-organism cellular process;GO:0046907//intracellular transport;GO:0071840//cellular component organization or biogenesis;GO:1902578//single-organism localization;GO:0033036//macromolecule localization;GO:0051179//localization;GO:0097035//regulation of membrane lipid distribution;GO:0071702/…
ENSG00000055208	TAB2	darkred	305.223	18.0623	-0.668092	65.37	67.48	66.14	30.67	54.75	29.48	56.39	54.85	23.7	55.21	Organismal Systems;Environmental Information Processing;Human Diseases	Infectious diseases;Immune system;Signal transduction;Development	ko04010//MAPK signaling pathway;ko05169//Epstein-Barr virus infection;ko05168//Herpes simplex infection;ko04380//Osteoclast differentiation;ko05162//Measles;ko04668//TNF signaling pathway;ko04620//Toll-like receptor signaling pathway;ko04064//NF-kappa B signaling pathway;ko05145//Toxoplasmosis;ko04621//NOD-like receptor signaling pathway;ko05140//Leishmaniasis	K04404	GO:0044440//endosomal part;GO:0005829//cytosol;GO:0044424//intracellular part;GO:0044428//nuclear part;GO:0031974//membrane-enclosed lumen;GO:0005623//cell;GO:0005634//nucleus;GO:0005886//plasma membrane;GO:0043227//membrane-bounded organelle;GO:0044464//cell part;GO:0016020//membrane;GO:0071944//cell periphery;GO:0043231//intracellular membrane-bounded organelle;GO:0098588//bounding membrane of …	GO:0070530//K63-linked polyubiquitin binding;GO:0032182//ubiquitin-like protein binding;GO:0043130//ubiquitin binding;GO:0005488//binding;GO:0031593//polyubiquitin binding;GO:0043169//cation binding;GO:0046872//metal ion binding;GO:0043167//ion binding;GO:0005515//protein binding	GO:0002764//immune response-regulating signaling pathway;GO:0048522//positive regulation of cellular process;GO:0002223//stimulatory C-type lectin receptor signaling pathway;GO:0006464//cellular protein modification process;GO:2001141//regulation of RNA biosynthetic process;GO:0071902//positive regulation of protein serine/threonine kinase activity;GO:0043405//regulation of MAP kinase activity;GO…
ENSG00000057294	PKP2	darkred	526.1	81.1232	0.872724	15.51	11.48	7.78	1.14	5.82	26.42	11.76	4.03	35.65	8.37	Human Diseases	Cardiovascular diseases	ko05412//Arrhythmogenic right ventricular cardiomyopathy (ARVC)	K12642	GO:0005856//cytoskeleton;GO:0043228//non-membrane-bounded organelle;GO:0044430//cytoskeletal part;GO:0044422//organelle part;GO:0044425//membrane part;GO:0070013//intracellular organelle lumen;GO:0043229//intracellular organelle;GO:0005882//intermediate filament;GO:0070161//anchoring junction;GO:0030054//cell junction;GO:0005622//intracellular;GO:0099512//supramolecular fiber;GO:0030057//desmosom…	GO:0098631//protein binding involved in cell adhesion;GO:0050839//cell adhesion molecule binding;GO:0019899//enzyme binding;GO:0032947//protein complex scaffold;GO:0005488//binding;GO:0017080//sodium channel regulator activity;GO:0098772//molecular function regulator;GO:0019901//protein kinase binding;GO:0044877//macromolecular complex binding;GO:0086080//protein binding involved in heterotypic c…	GO:1902580//single-organism cellular localization;GO:0055117//regulation of cardiac muscle contraction;GO:0008219//cell death;GO:0044707//single-multicellular organism process;GO:0043954//cellular component maintenance;GO:0008104//protein localization;GO:0007275//multicellular organism development;GO:0010644//cell communication by electrical coupling;GO:0034332//adherens junction organization;GO:…
ENSG00000058262	SEC61A1	darkred	490.778	37.8103	0.647097	67.28	67.17	72.19	57.57	50.96	78.41	94.6	129.99	161.79	108.63	Cellular Processes;Genetic Information Processing;Human Diseases	Transport and catabolism;Folding, sorting and degradation;Infectious diseases	ko04141//Protein processing in endoplasmic reticulum;ko04145//Phagosome;ko05110//Vibrio cholerae infection;ko03060//Protein export	K10956	GO:0044446//intracellular organelle part;GO:0005791//rough endoplasmic reticulum;GO:0044444//cytoplasmic part;GO:0031300//intrinsic component of organelle membrane;GO:0043226//organelle;GO:0016021//integral component of membrane;GO:0044422//organelle part;GO:0044424//intracellular part;GO:0071256//translocon complex;GO:0030176//integral component of endoplasmic reticulum membrane;GO:0005737//cyto…	GO:0005488//binding;GO:0043021//ribonucleoprotein complex binding;GO:0005215//transporter activity;GO:0005048//signal sequence binding;GO:0022857//transmembrane transporter activity;GO:0022892//substrate-specific transporter activity;GO:0043022//ribosome binding;GO:0044877//macromolecular complex binding;GO:0008565//protein transporter activity;GO:0022884//macromolecule transmembrane transporter …	GO:0072594//establishment of protein localization to organelle;GO:0072657//protein localization to membrane;GO:0061024//membrane organization;GO:0071840//cellular component organization or biogenesis;GO:0016043//cellular component organization;GO:0001655//urogenital system development;GO:0072001//renal system development;GO:0006952//defense response;GO:0006616//SRP-dependent cotranslational prote…
ENSG00000059758	CDK17	darkred	420.987	37.2687	-0.740011	12.51	16.43	13.03	17.37	12.57	7.85	10.34	15.89	7.02	8.32	-	-	-	-	GO:0005622//intracellular;GO:0043226//organelle;GO:0044464//cell part;GO:0005623//cell;GO:0005737//cytoplasm;GO:0043231//intracellular membrane-bounded organelle;GO:0043227//membrane-bounded organelle;GO:0043229//intracellular organelle;GO:0005634//nucleus;GO:0044424//intracellular part	GO:0005488//binding;GO:0001882//nucleoside binding;GO:0036094//small molecule binding;GO:0016301//kinase activity;GO:0004672//protein kinase activity;GO:0017076//purine nucleotide binding;GO:0000166//nucleotide binding;GO:0032549//ribonucleoside binding;GO:0035639//purine ribonucleoside triphosphate binding;GO:0097367//carbohydrate derivative binding;GO:0004674//protein serine/threonine kinase ac…	GO:0008152//metabolic process;GO:0019538//protein metabolic process;GO:0044237//cellular metabolic process;GO:0044260//cellular macromolecule metabolic process;GO:0050789//regulation of biological process;GO:0006796//phosphate-containing compound metabolic process;GO:0036211//protein modification process;GO:0065007//biological regulation;GO:0051726//regulation of cell cycle;GO:0043412//macromolec…
ENSG00000062485	CS	darkred	235.363	34.4134	0.686199	10.14	9.14	10.28	12.94	17.76	22.79	9.67	13.15	19.59	8.92	Metabolism	Carbohydrate metabolism;Global and overview maps	ko01100//Metabolic pathways;ko01110//Biosynthesis of secondary metabolites;ko01130//Biosynthesis of antibiotics;ko01120//Microbial metabolism in diverse environments;ko01200//Carbon metabolism;ko01230//Biosynthesis of amino acids;ko00020//Citrate cycle (TCA cycle);ko00630//Glyoxylate and dicarboxylate metabolism;ko01210//2-Oxocarboxylic acid metabolism	K01647	GO:0044444//cytoplasmic part;GO:0005739//mitochondrion;GO:0044424//intracellular part;GO:0043227//membrane-bounded organelle;GO:0043226//organelle;GO:0043231//intracellular membrane-bounded organelle;GO:0043229//intracellular organelle;GO:0044464//cell part;GO:0005623//cell;GO:0005737//cytoplasm;GO:0005622//intracellular	GO:0003824//catalytic activity;GO:0016740//transferase activity;GO:0004108//citrate (Si)-synthase activity;GO:0046912//transferase activity, transferring acyl groups, acyl groups converted into alkyl on transfer;GO:0036440//citrate synthase activity;GO:0016746//transferase activity, transferring acyl groups	GO:0044238//primary metabolic process;GO:0019752//carboxylic acid metabolic process;GO:0044281//small molecule metabolic process;GO:0044763//single-organism cellular process;GO:0009987//cellular process;GO:0008152//metabolic process;GO:0015980//energy derivation by oxidation of organic compounds;GO:0009060//aerobic respiration;GO:0055114//oxidation-reduction process;GO:0043436//oxoacid metabolic …
ENSG00000063180	-	darkred	222.843	32.0965	-0.585733	5.37	4.42	7.12	1.34	4.2	0.34	1.31	1.44	0.31	5.77	-	-	-	-	-	-	-
ENSG00000063241	ISOC2	darkred	767.278	89.4706	0.775985	3.18	2.72	3.31	2.55	4.46	10.96	6.45	6.1	10.76	11.78	-	-	-	-	GO:0005622//intracellular;GO:0043227//membrane-bounded organelle;GO:0044424//intracellular part;GO:0044464//cell part;GO:0043226//organelle;GO:0005623//cell;GO:0043229//intracellular organelle;GO:0043231//intracellular membrane-bounded organelle	GO:0005488//binding	GO:0031647//regulation of protein stability;GO:0065007//biological regulation;GO:0065008//regulation of biological quality
ENSG00000063244	U2AF2	darkred	820.647	76.1637	0.949267	20.3	16.75	21.09	13.86	10.29	31.23	22.21	21.97	37.12	23.75	Genetic Information Processing	Transcription	ko03040//Spliceosome	K12837	GO:0043234//protein complex;GO:0043229//intracellular organelle;GO:0044451//nucleoplasm part;GO:0000243//commitment complex;GO:0044424//intracellular part;GO:0043226//organelle;GO:0044464//cell part;GO:0000974//Prp19 complex;GO:0070013//intracellular organelle lumen;GO:0005681//spliceosomal complex;GO:1990904//ribonucleoprotein complex;GO:0071010//prespliceosome;GO:0005623//cell;GO:0089701//U2AF;…	GO:0008187//poly-pyrimidine tract binding;GO:0097159//organic cyclic compound binding;GO:0036002//pre-mRNA binding;GO:0005515//protein binding;GO:0019899//enzyme binding;GO:0003723//RNA binding;GO:0030628//pre-mRNA 3'-splice site binding;GO:0003727//single-stranded RNA binding;GO:1901363//heterocyclic compound binding;GO:0005488//binding;GO:0003676//nucleic acid binding	GO:0050684//regulation of mRNA processing;GO:0080090//regulation of primary metabolic process;GO:0006406//mRNA export from nucleus;GO:0000375//RNA splicing, via transesterification reactions;GO:0016482//cytoplasmic transport;GO:0032268//regulation of cellular protein metabolic process;GO:0051253//negative regulation of RNA metabolic process;GO:0006725//cellular aromatic compound metabolic process…
ENSG00000064490	RFXANK	darkred	572.07	59.3418	0.929627	13.32	8.98	13.51	9.02	8.44	20.13	13.94	13.86	20.51	8.68	Organismal Systems	Immune system	ko04612//Antigen processing and presentation	K08062	-	-	-
ENSG00000064545	TMEM161A	darkred	555.622	75.6248	0.905054	1.78	1.76	2.55	2.5	2.14	5.33	4.07	3.01	5.51	1.85	-	-	-	-	GO:0016020//membrane;GO:0031224//intrinsic component of membrane;GO:0044425//membrane part	-	GO:2001020//regulation of response to DNA damage stimulus;GO:0080134//regulation of response to stress;GO:0051052//regulation of DNA metabolic process;GO:0060255//regulation of macromolecule metabolic process;GO:0050896//response to stimulus;GO:0048583//regulation of response to stimulus;GO:0019219//regulation of nucleobase-containing compound metabolic process;GO:2001242//regulation of intrinsic…
ENSG00000064547	LPAR2	darkred	789.057	66.8522	0.959462	2.15	1.47	1.7	0.18	0.31	7.05	4.48	3.35	7.38	1.73	Environmental Information Processing	Signal transduction;Signaling molecules and interaction	ko04151//PI3K-Akt signaling pathway;ko04080//Neuroactive ligand-receptor interaction;ko04015//Rap1 signaling pathway;ko04072//Phospholipase D signaling pathway	K04291	GO:0016020//membrane;GO:0005623//cell;GO:0043231//intracellular membrane-bounded organelle;GO:0044464//cell part;GO:0031982//vesicle;GO:0016023//cytoplasmic, membrane-bounded vesicle;GO:0005737//cytoplasm;GO:0031224//intrinsic component of membrane;GO:0043227//membrane-bounded organelle;GO:0044425//membrane part;GO:0005622//intracellular;GO:0043229//intracellular organelle;GO:0031988//membrane-bo…	GO:0060089//molecular transducer activity;GO:0004871//signal transducer activity;GO:0004872//receptor activity;GO:0004888//transmembrane signaling receptor activity;GO:0099600//transmembrane receptor activity;GO:0004930//G-protein coupled receptor activity;GO:0005515//protein binding;GO:0019904//protein domain specific binding;GO:0045125//bioactive lipid receptor activity;GO:0005488//binding;GO:0…	GO:0009966//regulation of signal transduction;GO:0051056//regulation of small GTPase mediated signal transduction;GO:0007165//signal transduction;GO:0046578//regulation of Ras protein signal transduction;GO:0010517//regulation of phospholipase activity;GO:0044763//single-organism cellular process;GO:0044700//single organism signaling;GO:0006874//cellular calcium ion homeostasis;GO:0048518//positi…
ENSG00000064703	DDX20	darkred	531.361	47.9895	0.705812	9.18	10.14	8.06	5.22	4.51	14.92	10.5	10.79	10.15	5.55	Genetic Information Processing	Translation	ko03013//RNA transport	K13131	GO:0044451//nucleoplasm part;GO:0005654//nucleoplasm;GO:0005622//intracellular;GO:0043231//intracellular membrane-bounded organelle;GO:0043228//non-membrane-bounded organelle;GO:0043232//intracellular non-membrane-bounded organelle;GO:0005634//nucleus;GO:0043229//intracellular organelle;GO:0044424//intracellular part;GO:0031974//membrane-enclosed lumen;GO:0044428//nuclear part;GO:0032991//macromo…	GO:0003676//nucleic acid binding;GO:0003824//catalytic activity;GO:0097367//carbohydrate derivative binding;GO:0001883//purine nucleoside binding;GO:0016462//pyrophosphatase activity;GO:0005515//protein binding;GO:0004386//helicase activity;GO:0032550//purine ribonucleoside binding;GO:0001882//nucleoside binding;GO:0097159//organic cyclic compound binding;GO:0016818//hydrolase activity, acting on…	GO:0050794//regulation of cellular process;GO:0032504//multicellular organism reproduction;GO:0048609//multicellular organismal reproductive process;GO:0000398//mRNA splicing, via spliceosome;GO:0051704//multi-organism process;GO:0010941//regulation of cell death;GO:0006355//regulation of transcription, DNA-templated;GO:0031323//regulation of cellular metabolic process;GO:0006807//nitrogen compou…
ENSG00000064961	HMG20B	darkred	572.952	68.0471	0.835591	54.79	43.81	40.14	22.9	23.07	73.27	39.64	30.65	120.67	63.21	-	-	-	-	-	-	-
ENSG00000065029	ZNF76	darkred	198.439	23.5675	0.609893	9.68	5.73	7.88	8.01	5.36	11.87	4.79	4.22	10.02	4.21	-	-	-	-	-	GO:0043169//cation binding;GO:0043167//ion binding;GO:0005488//binding	-
ENSG00000065057	NTHL1	darkred	312.532	44.5324	0.735648	1.93	2.29	1.55	3.26	2.11	4.96	1.64	2.76	3.64	2.41	Genetic Information Processing	Replication and repair	ko03410//Base excision repair	K10773	GO:0005737//cytoplasm;GO:0070013//intracellular organelle lumen;GO:0044422//organelle part;GO:0005739//mitochondrion;GO:0044446//intracellular organelle part;GO:0043233//organelle lumen;GO:0044428//nuclear part;GO:0005634//nucleus;GO:0005654//nucleoplasm;GO:0043231//intracellular membrane-bounded organelle;GO:0005623//cell;GO:0031981//nuclear lumen;GO:0044424//intracellular part;GO:0043229//intra…	GO:0043169//cation binding;GO:0004518//nuclease activity;GO:0000703//oxidized pyrimidine nucleobase lesion DNA N-glycosylase activity;GO:0003906//DNA-(apurinic or apyrimidinic site) lyase activity;GO:0004519//endonuclease activity;GO:0016799//hydrolase activity, hydrolyzing N-glycosyl compounds;GO:0016798//hydrolase activity, acting on glycosyl bonds;GO:0008534//oxidized purine nucleobase lesion …	GO:0009219//pyrimidine deoxyribonucleotide metabolic process;GO:0006289//nucleotide-excision repair;GO:0006807//nitrogen compound metabolic process;GO:0006284//base-excision repair;GO:1901135//carbohydrate derivative metabolic process;GO:0034641//cellular nitrogen compound metabolic process;GO:0019439//aromatic compound catabolic process;GO:0046483//heterocycle metabolic process;GO:0072527//pyrim…
ENSG00000065268	WDR18	darkred	653.273	79.47	0.94128	5.4	4.27	4.13	4.83	2.42	11.62	4.86	6.5	15.64	7.27	-	-	-	-	GO:0032991//macromolecular complex;GO:0005654//nucleoplasm;GO:0043227//membrane-bounded organelle;GO:0044422//organelle part;GO:0005737//cytoplasm;GO:0005623//cell;GO:0032993//protein-DNA complex;GO:0005622//intracellular;GO:0031981//nuclear lumen;GO:0044424//intracellular part;GO:0043233//organelle lumen;GO:0043231//intracellular membrane-bounded organelle;GO:0031974//membrane-enclosed lumen;GO:…	GO:0005488//binding;GO:0005515//protein binding	GO:0016070//RNA metabolic process;GO:0006396//RNA processing;GO:1902299//pre-replicative complex assembly involved in cell cycle DNA replication;GO:0044237//cellular metabolic process;GO:0031323//regulation of cellular metabolic process;GO:0044786//cell cycle DNA replication;GO:0044085//cellular component biogenesis;GO:0071704//organic substance metabolic process;GO:0022618//ribonucleoprotein com…
ENSG00000065518	NDUFB4	darkred	773.71	40.8559	0.86633	13.84	12.01	9.6	3.58	5.86	18.54	14.84	14.44	27.21	14.93	Human Diseases;Metabolism	Neurodegenerative diseases;Endocrine and metabolic diseases;Global and overview maps;Energy metabolism	ko01100//Metabolic pathways;ko05016//Huntington disease;ko05010//Alzheimer disease;ko00190//Oxidative phosphorylation;ko04932//Non-alcoholic fatty liver disease (NAFLD);ko05012//Parkinson disease	K03960	GO:1902494//catalytic complex;GO:0005739//mitochondrion;GO:0005746//mitochondrial respiratory chain;GO:0016021//integral component of membrane;GO:0031224//intrinsic component of membrane;GO:0044428//nuclear part;GO:0016020//membrane;GO:0044429//mitochondrial part;GO:0070469//respiratory chain;GO:0005622//intracellular;GO:0005634//nucleus;GO:0031975//envelope;GO:0031090//organelle membrane;GO:0031…	GO:0016491//oxidoreductase activity;GO:0016651//oxidoreductase activity, acting on NAD(P)H;GO:0050136//NADH dehydrogenase (quinone) activity;GO:0016655//oxidoreductase activity, acting on NAD(P)H, quinone or similar compound as acceptor;GO:0003824//catalytic activity;GO:0003954//NADH dehydrogenase activity;GO:0008137//NADH dehydrogenase (ubiquinone) activity	GO:0006793//phosphorus metabolic process;GO:0033108//mitochondrial respiratory chain complex assembly;GO:0019693//ribose phosphate metabolic process;GO:0044237//cellular metabolic process;GO:0045333//cellular respiration;GO:0019637//organophosphate metabolic process;GO:0009987//cellular process;GO:0009205//purine ribonucleoside triphosphate metabolic process;GO:0046483//heterocycle metabolic proc…
ENSG00000065548	ZC3H15	darkred	790.074	74.1331	0.728775	48.94	45.1	39.38	26.9	36.61	91.98	55.2	44.16	73.42	92.64	-	-	-	-	GO:0005622//intracellular;GO:0044424//intracellular part;GO:0043231//intracellular membrane-bounded organelle;GO:0043232//intracellular non-membrane-bounded organelle;GO:0005623//cell;GO:0043228//non-membrane-bounded organelle;GO:0044464//cell part;GO:0043227//membrane-bounded organelle;GO:0043226//organelle;GO:0043229//intracellular organelle	GO:0043169//cation binding;GO:0005488//binding;GO:0097159//organic cyclic compound binding;GO:0003723//RNA binding;GO:1901363//heterocyclic compound binding;GO:0043167//ion binding;GO:0003676//nucleic acid binding	GO:0007166//cell surface receptor signaling pathway;GO:0051716//cellular response to stimulus;GO:0007154//cell communication;GO:0050896//response to stimulus;GO:0007165//signal transduction;GO:0065007//biological regulation;GO:0050789//regulation of biological process;GO:0050794//regulation of cellular process;GO:0044700//single organism signaling;GO:0009987//cellular process;GO:0044699//single-o…
ENSG00000065911	MTHFD2	darkred	972.436	65.5337	0.926241	13.48	11.27	9.87	9.66	7.47	37.53	19.15	24.69	31.49	23.88	Metabolism	Global and overview maps;Metabolism of cofactors and vitamins	ko01100//Metabolic pathways;ko00670//One carbon pool by folate	K13403	GO:0005759//mitochondrial matrix;GO:0005615//extracellular space;GO:0005576//extracellular region;GO:0043227//membrane-bounded organelle;GO:0043226//organelle;GO:0044424//intracellular part;GO:0005622//intracellular;GO:0044421//extracellular region part;GO:0043229//intracellular organelle;GO:0043231//intracellular membrane-bounded organelle;GO:0044444//cytoplasmic part;GO:0044446//intracellular o…	GO:0016787//hydrolase activity;GO:0016810//hydrolase activity, acting on carbon-nitrogen (but not peptide) bonds;GO:0003824//catalytic activity;GO:0004477//methenyltetrahydrofolate cyclohydrolase activity;GO:0043168//anion binding;GO:0016814//hydrolase activity, acting on carbon-nitrogen (but not peptide) bonds, in cyclic amidines;GO:0043169//cation binding;GO:0016646//oxidoreductase activity, ac…	GO:0035999//tetrahydrofolate interconversion;GO:0051186//cofactor metabolic process;GO:0006082//organic acid metabolic process;GO:0019752//carboxylic acid metabolic process;GO:0046653//tetrahydrofolate metabolic process;GO:0044763//single-organism cellular process;GO:0044281//small molecule metabolic process;GO:0009987//cellular process;GO:1901360//organic cyclic compound metabolic process;GO:000…
ENSG00000065989	PDE4A	darkred	394.788	32.3908	-0.732207	2.6	2.9	3.72	6.39	6.67	0.47	5.69	4.74	1.69	5.65	Metabolism;Environmental Information Processing;Human Diseases	Substance dependence;Signal transduction;Nucleotide metabolism	ko04024//cAMP signaling pathway;ko00230//Purine metabolism;ko05032//Morphine addiction	K13293	GO:0043233//organelle lumen;GO:0031253//cell projection membrane;GO:0044422//organelle part;GO:0001726//ruffle;GO:0031981//nuclear lumen;GO:0098590//plasma membrane region;GO:0043226//organelle;GO:0048471//perinuclear region of cytoplasm;GO:0043227//membrane-bounded organelle;GO:0044424//intracellular part;GO:0031256//leading edge membrane;GO:0042995//cell projection;GO:0098589//membrane region;G…	GO:0097367//carbohydrate derivative binding;GO:0030552//cAMP binding;GO:0043169//cation binding;GO:1901265//nucleoside phosphate binding;GO:0003824//catalytic activity;GO:0097159//organic cyclic compound binding;GO:0043167//ion binding;GO:0030554//adenyl nucleotide binding;GO:0004112//cyclic-nucleotide phosphodiesterase activity;GO:0005515//protein binding;GO:0017076//purine nucleotide binding;GO…	GO:0042493//response to drug;GO:0044281//small molecule metabolic process;GO:0006753//nucleoside phosphate metabolic process;GO:0034655//nucleobase-containing compound catabolic process;GO:0009117//nucleotide metabolic process;GO:0055086//nucleobase-containing small molecule metabolic process;GO:0072521//purine-containing compound metabolic process;GO:0046434//organophosphate catabolic process;GO…
ENSG00000066230	SLC9A3	darkred	120.311	7.57814	0.433217	1.84	2.34	2.65	1.45	1.62	2.84	1.5	3.16	2.33	0.96	Organismal Systems	Digestive system;Excretory system	ko04974//Protein digestion and absorption;ko04976//Bile secretion;ko04978//Mineral absorption;ko04964//Proximal tubule bicarbonate reclamation	K12040	GO:0016020//membrane;GO:0098862//cluster of actin-based cell projections;GO:0031982//vesicle;GO:0005623//cell;GO:0005903//brush border;GO:0044464//cell part;GO:0071944//cell periphery;GO:0044425//membrane part;GO:0031988//membrane-bounded vesicle;GO:0043226//organelle;GO:0043227//membrane-bounded organelle;GO:0005886//plasma membrane;GO:0031224//intrinsic component of membrane	GO:0015297//antiporter activity;GO:0015299//solute:proton antiporter activity;GO:0022892//substrate-specific transporter activity;GO:0005488//binding;GO:0022857//transmembrane transporter activity;GO:0099516//ion antiporter activity;GO:0015075//ion transmembrane transporter activity;GO:0022891//substrate-specific transmembrane transporter activity;GO:0015078//hydrogen ion transmembrane transporte…	GO:0009987//cellular process;GO:0006812//cation transport;GO:0015992//proton transport;GO:0006810//transport;GO:0055080//cation homeostasis;GO:0065008//regulation of biological quality;GO:0051179//localization;GO:0098771//inorganic ion homeostasis;GO:0065007//biological regulation;GO:0015672//monovalent inorganic cation transport;GO:0006818//hydrogen transport;GO:0042592//homeostatic process;GO:0…
ENSG00000067177	PHKA1	darkred	338.516	54.542	0.739315	6.04	5.22	7.14	3.94	5.02	9.15	5.38	2.95	10.21	2.62	Environmental Information Processing;Organismal Systems	Signal transduction;Endocrine system	ko04020//Calcium signaling pathway;ko04910//Insulin signaling pathway;ko04922//Glucagon signaling pathway	K07190	-	GO:0003824//catalytic activity	GO:0044723//single-organism carbohydrate metabolic process;GO:0044238//primary metabolic process;GO:0009987//cellular process;GO:0044237//cellular metabolic process;GO:0006091//generation of precursor metabolites and energy;GO:0005975//carbohydrate metabolic process;GO:0005976//polysaccharide metabolic process;GO:0044260//cellular macromolecule metabolic process;GO:0008152//metabolic process;GO:0…
ENSG00000067225	PKM	darkred	694.248	61.4508	0.811083	119.76	101.35	126.04	59.23	64.04	259.81	181.34	244.44	510.32	334.12	Human Diseases;Organismal Systems;Metabolism	Global and overview maps;Cancers;Nucleotide metabolism;Endocrine and metabolic diseases;Endocrine system;Carbohydrate metabolism	ko01100//Metabolic pathways;ko01110//Biosynthesis of secondary metabolites;ko01130//Biosynthesis of antibiotics;ko00230//Purine metabolism;ko05203//Viral carcinogenesis;ko01120//Microbial metabolism in diverse environments;ko01200//Carbon metabolism;ko04922//Glucagon signaling pathway;ko01230//Biosynthesis of amino acids;ko00010//Glycolysis / Gluconeogenesis;ko05230//Central carbon metabolism in …	K00873	GO:0043231//intracellular membrane-bounded organelle;GO:0044421//extracellular region part;GO:0005634//nucleus;GO:0016023//cytoplasmic, membrane-bounded vesicle;GO:0031988//membrane-bounded vesicle;GO:0031983//vesicle lumen;GO:0044464//cell part;GO:0005576//extracellular region;GO:1990234//transferase complex;GO:0043234//protein complex;GO:0043227//membrane-bounded organelle;GO:0031982//vesicle;G…	GO:0042802//identical protein binding;GO:0003824//catalytic activity;GO:0016301//kinase activity;GO:0005515//protein binding;GO:0070324//thyroid hormone binding;GO:0000287//magnesium ion binding;GO:0043531//ADP binding;GO:0000166//nucleotide binding;GO:0005524//ATP binding;GO:0032553//ribonucleotide binding;GO:0043167//ion binding;GO:0016740//transferase activity;GO:0016772//transferase activity,…	GO:1901657//glycosyl compound metabolic process;GO:0044712//single-organism catabolic process;GO:0005996//monosaccharide metabolic process;GO:0032502//developmental process;GO:0044281//small molecule metabolic process;GO:0009628//response to abiotic stimulus;GO:0065003//macromolecular complex assembly;GO:0031100//organ regeneration;GO:0009135//purine nucleoside diphosphate metabolic process;GO:00…
ENSG00000067248	DHX29	darkred	441.017	65.0966	0.700532	17.48	21.87	16	12.38	13.78	34.04	22.72	13.44	23.18	9.38	-	-	-	-	GO:0044444//cytoplasmic part;GO:1990904//ribonucleoprotein complex;GO:0032991//macromolecular complex;GO:0030529//intracellular ribonucleoprotein complex;GO:0070993//translation preinitiation complex;GO:0005623//cell;GO:0016282//eukaryotic 43S preinitiation complex;GO:0044424//intracellular part;GO:0044464//cell part;GO:0005737//cytoplasm;GO:0005622//intracellular	GO:0005488//binding;GO:0044877//macromolecular complex binding;GO:0016817//hydrolase activity, acting on acid anhydrides;GO:0008135//translation factor activity, RNA binding;GO:0017076//purine nucleotide binding;GO:0042623//ATPase activity, coupled;GO:1901265//nucleoside phosphate binding;GO:0016787//hydrolase activity;GO:0043167//ion binding;GO:0016887//ATPase activity;GO:0001882//nucleoside bin…	GO:0010556//regulation of macromolecule biosynthetic process;GO:0051247//positive regulation of protein metabolic process;GO:0006412//translation;GO:0019222//regulation of metabolic process;GO:0034641//cellular nitrogen compound metabolic process;GO:0050789//regulation of biological process;GO:0043043//peptide biosynthetic process;GO:0034248//regulation of cellular amide metabolic process;GO:0034…
ENSG00000067596	DHX8	darkred	439.04	38.6713	-0.554219	16.03	13.45	14.97	15.2	15.19	13.12	12.13	13.19	9.1	8.9	Genetic Information Processing	Transcription	ko03040//Spliceosome	K12818	GO:0005634//nucleus;GO:0044464//cell part;GO:0043227//membrane-bounded organelle;GO:0044428//nuclear part;GO:0031981//nuclear lumen;GO:0005681//spliceosomal complex;GO:0044451//nucleoplasm part;GO:1990904//ribonucleoprotein complex;GO:0032991//macromolecular complex;GO:0043233//organelle lumen;GO:0005623//cell;GO:0031974//membrane-enclosed lumen;GO:0043226//organelle;GO:0044422//organelle part;GO…	GO:0043168//anion binding;GO:0097367//carbohydrate derivative binding;GO:0070035//purine NTP-dependent helicase activity;GO:0042802//identical protein binding;GO:0005488//binding;GO:0035639//purine ribonucleoside triphosphate binding;GO:0032555//purine ribonucleotide binding;GO:0001883//purine nucleoside binding;GO:0016887//ATPase activity;GO:0005515//protein binding;GO:0003824//catalytic activit…	GO:0044237//cellular metabolic process;GO:0000398//mRNA splicing, via spliceosome;GO:0046483//heterocycle metabolic process;GO:0010467//gene expression;GO:0034641//cellular nitrogen compound metabolic process;GO:0071826//ribonucleoprotein complex subunit organization;GO:0016071//mRNA metabolic process;GO:0032988//ribonucleoprotein complex disassembly;GO:0071840//cellular component organization or…
ENSG00000067829	IDH3G	darkred	717.521	77.0362	0.920821	18.89	16.1	20.91	13.82	10.85	26.46	18.79	21.81	34.27	21.1	Metabolism	Carbohydrate metabolism;Global and overview maps	ko01100//Metabolic pathways;ko01110//Biosynthesis of secondary metabolites;ko01130//Biosynthesis of antibiotics;ko01120//Microbial metabolism in diverse environments;ko01200//Carbon metabolism;ko01230//Biosynthesis of amino acids;ko00020//Citrate cycle (TCA cycle);ko01210//2-Oxocarboxylic acid metabolism	K00030	GO:0043226//organelle;GO:0005634//nucleus;GO:0031974//membrane-enclosed lumen;GO:0043227//membrane-bounded organelle;GO:0005737//cytoplasm;GO:0031981//nuclear lumen;GO:0005623//cell;GO:0043232//intracellular non-membrane-bounded organelle;GO:0044422//organelle part;GO:0043229//intracellular organelle;GO:0043233//organelle lumen;GO:0005739//mitochondrion;GO:0043228//non-membrane-bounded organelle;…	GO:0097367//carbohydrate derivative binding;GO:0051287//NAD binding;GO:0032559//adenyl ribonucleotide binding;GO:0000166//nucleotide binding;GO:0043168//anion binding;GO:0001883//purine nucleoside binding;GO:0016491//oxidoreductase activity;GO:0001882//nucleoside binding;GO:0000287//magnesium ion binding;GO:0043167//ion binding;GO:0004449//isocitrate dehydrogenase (NAD+) activity;GO:0032549//ribo…	GO:0044237//cellular metabolic process;GO:0009987//cellular process;GO:0071704//organic substance metabolic process;GO:0008152//metabolic process;GO:0009060//aerobic respiration;GO:0044699//single-organism process;GO:0005975//carbohydrate metabolic process;GO:0044238//primary metabolic process;GO:0019752//carboxylic acid metabolic process;GO:0006099//tricarboxylic acid cycle;GO:0006091//generatio…
ENSG00000068097	HEATR6	darkred	305.408	29.5219	-0.660732	9.07	8.45	9.43	6.96	7.05	4.25	6.78	8.92	6.03	7.69	-	-	-	-	-	GO:1901363//heterocyclic compound binding;GO:0097159//organic cyclic compound binding;GO:0003723//RNA binding;GO:0003676//nucleic acid binding;GO:0005488//binding	-
ENSG00000068305	MEF2A	darkred	336.574	42.136	-0.651552	25.64	27.2	24.64	31.56	28.84	22.85	27.52	25.13	10.47	40	Environmental Information Processing	Signal transduction	ko04022//cGMP - PKG signaling pathway	K09260	GO:0005623//cell;GO:0000228//nuclear chromosome;GO:0043228//non-membrane-bounded organelle;GO:0000785//chromatin;GO:0031974//membrane-enclosed lumen;GO:0044444//cytoplasmic part;GO:0005737//cytoplasm;GO:0032991//macromolecular complex;GO:0005622//intracellular;GO:0005654//nucleoplasm;GO:0044422//organelle part;GO:0044428//nuclear part;GO:0044427//chromosomal part;GO:0031981//nuclear lumen;GO:0000…	GO:0001228//transcriptional activator activity, RNA polymerase II transcription regulatory region sequence-specific binding;GO:0044212//transcription regulatory region DNA binding;GO:0019899//enzyme binding;GO:1990837//sequence-specific double-stranded DNA binding;GO:0000976//transcription regulatory region sequence-specific DNA binding;GO:0035035//histone acetyltransferase binding;GO:0046982//pr…	GO:0036211//protein modification process;GO:1901360//organic cyclic compound metabolic process;GO:0070375//ERK5 cascade;GO:0009059//macromolecule biosynthetic process;GO:0051640//organelle localization;GO:0048699//generation of neurons;GO:0030182//neuron differentiation;GO:0043412//macromolecule modification;GO:2000113//negative regulation of cellular macromolecule biosynthetic process;GO:0031326…
ENSG00000068654	POLR1A	darkred	362.079	54.9122	0.78904	5.92	3.75	4.48	3.95	6.84	10.43	6.29	6.93	7.95	4.38	Metabolism;Genetic Information Processing	Transcription;Global and overview maps;Nucleotide metabolism	ko01100//Metabolic pathways;ko00230//Purine metabolism;ko00240//Pyrimidine metabolism;ko03020//RNA polymerase	K02999	GO:0030880//RNA polymerase complex;GO:1902494//catalytic complex;GO:0055029//nuclear DNA-directed RNA polymerase complex;GO:0005622//intracellular;GO:0044452//nucleolar part;GO:0043233//organelle lumen;GO:0000428//DNA-directed RNA polymerase complex;GO:0043234//protein complex;GO:0043231//intracellular membrane-bounded organelle;GO:0031981//nuclear lumen;GO:0043228//non-membrane-bounded organelle…	GO:0003899//DNA-directed RNA polymerase activity;GO:0016740//transferase activity;GO:0043169//cation binding;GO:0005515//protein binding;GO:0016779//nucleotidyltransferase activity;GO:0003676//nucleic acid binding;GO:0034062//RNA polymerase activity;GO:0005488//binding;GO:0003677//DNA binding;GO:0003824//catalytic activity;GO:0008270//zinc ion binding;GO:0046872//metal ion binding;GO:1901363//het…	GO:0034645//cellular macromolecule biosynthetic process;GO:0006361//transcription initiation from RNA polymerase I promoter;GO:0045815//positive regulation of gene expression, epigenetic;GO:0048518//positive regulation of biological process;GO:0071704//organic substance metabolic process;GO:0019222//regulation of metabolic process;GO:1900180//regulation of protein localization to nucleus;GO:00063…
ENSG00000069998	HDHD5	darkred	561.852	86.9575	0.879965	1.63	3.51	2.67	2.8	2.89	12.44	2.34	2.9	8.36	4.13	-	-	-	-	GO:0005739//mitochondrion;GO:0005623//cell;GO:0043229//intracellular organelle;GO:0044424//intracellular part;GO:0044444//cytoplasmic part;GO:0044464//cell part;GO:0043226//organelle;GO:0043227//membrane-bounded organelle;GO:0005622//intracellular;GO:0005737//cytoplasm;GO:0043231//intracellular membrane-bounded organelle	-	GO:0044711//single-organism biosynthetic process;GO:0019637//organophosphate metabolic process;GO:0044249//cellular biosynthetic process;GO:0006644//phospholipid metabolic process;GO:0006793//phosphorus metabolic process;GO:0009987//cellular process;GO:0044255//cellular lipid metabolic process;GO:0008152//metabolic process;GO:0045017//glycerolipid biosynthetic process;GO:0044710//single-organism …
ENSG00000070010	UFD1	darkred	976.457	69.844	0.929823	15.93	12.6	14.03	11.69	9.13	32.81	19.01	16.95	25.86	22.16	Genetic Information Processing	Folding, sorting and degradation	ko04141//Protein processing in endoplasmic reticulum	K14016	GO:0031974//membrane-enclosed lumen;GO:0043227//membrane-bounded organelle;GO:0036501//UFD1-NPL4 complex;GO:0031981//nuclear lumen;GO:0005789//endoplasmic reticulum membrane;GO:0044428//nuclear part;GO:0070013//intracellular organelle lumen;GO:0005829//cytosol;GO:0044432//endoplasmic reticulum part;GO:0032991//macromolecular complex;GO:0016020//membrane;GO:0034098//VCP-NPL4-UFD1 AAA ATPase comple…	GO:0043130//ubiquitin binding;GO:0019783//ubiquitin-like protein-specific protease activity;GO:0005488//binding;GO:0003824//catalytic activity;GO:0016787//hydrolase activity;GO:0008233//peptidase activity;GO:0032182//ubiquitin-like protein binding;GO:0019899//enzyme binding;GO:0036435//K48-linked polyubiquitin binding;GO:0005515//protein binding;GO:0005102//receptor binding;GO:0044877//macromolec…	GO:1901360//organic cyclic compound metabolic process;GO:0001817//regulation of cytokine production;GO:0001501//skeletal system development;GO:0071897//DNA biosynthetic process;GO:0010033//response to organic substance;GO:0050896//response to stimulus;GO:0010498//proteasomal protein catabolic process;GO:0043170//macromolecule metabolic process;GO:0051239//regulation of multicellular organismal pr…
ENSG00000070756	PABPC1	darkred	603.415	54.1284	0.925939	171.83	134.38	172.55	97.13	74.76	397.91	125.41	89.6	378.78	204.19	Genetic Information Processing	Folding, sorting and degradation;Translation	ko03013//RNA transport;ko03015//mRNA surveillance pathway;ko03018//RNA degradation	K13126	GO:0043005//neuron projection;GO:0005925//focal adhesion;GO:0044421//extracellular region part;GO:0070062//extracellular exosome;GO:0030054//cell junction;GO:0044444//cytoplasmic part;GO:0030529//intracellular ribonucleoprotein complex;GO:0071013//catalytic step 2 spliceosome;GO:0097458//neuron part;GO:0030055//cell-substrate junction;GO:0044424//intracellular part;GO:0043231//intracellular membr…	GO:0003730//mRNA 3'-UTR binding;GO:0008143//poly(A) binding;GO:0090079//translation regulator activity, nucleic acid binding;GO:0044822//poly(A) RNA binding;GO:0003676//nucleic acid binding;GO:0008187//poly-pyrimidine tract binding;GO:0008022//protein C-terminus binding;GO:0005488//binding;GO:0097159//organic cyclic compound binding;GO:0008266//poly(U) RNA binding;GO:1901363//heterocyclic compoun…	GO:0006725//cellular aromatic compound metabolic process;GO:1903900//regulation of viral life cycle;GO:0046483//heterocycle metabolic process;GO:0010468//regulation of gene expression;GO:0044763//single-organism cellular process;GO:0009987//cellular process;GO:1901576//organic substance biosynthetic process;GO:0048523//negative regulation of cellular process;GO:0009059//macromolecule biosynthetic…
ENSG00000071243	ING3	darkred	293.77	19.2718	-0.719834	5.66	6.24	5.54	5.01	4.92	3.77	5.12	6.64	3.25	5.04	-	-	-	-	GO:0070013//intracellular organelle lumen;GO:0035267//NuA4 histone acetyltransferase complex;GO:0044464//cell part;GO:0043189//H4/H2A histone acetyltransferase complex;GO:0043232//intracellular non-membrane-bounded organelle;GO:0031981//nuclear lumen;GO:0031248//protein acetyltransferase complex;GO:1902562//H4 histone acetyltransferase complex;GO:0005622//intracellular;GO:0097346//INO80-type comp…	GO:0061733//peptide-lysine-N-acetyltransferase activity;GO:0005515//protein binding;GO:0005488//binding;GO:0035064//methylated histone binding;GO:0008080//N-acetyltransferase activity;GO:0016407//acetyltransferase activity;GO:0003824//catalytic activity;GO:0016747//transferase activity, transferring acyl groups other than amino-acyl groups;GO:0043167//ion binding;GO:0034212//peptide N-acetyltrans…	GO:0071840//cellular component organization or biogenesis;GO:0044267//cellular protein metabolic process;GO:0006475//internal protein amino acid acetylation;GO:0043543//protein acylation;GO:0043968//histone H2A acetylation;GO:0044260//cellular macromolecule metabolic process;GO:0010942//positive regulation of cell death;GO:0048522//positive regulation of cellular process;GO:0044710//single-organi…
ENSG00000071462	WBSCR22	darkred	485.954	72.6054	0.857174	14.89	14.31	17	14.77	13.54	28.4	24.82	22.58	31.28	10.19	-	-	-	-	GO:0043231//intracellular membrane-bounded organelle;GO:0043226//organelle;GO:0043232//intracellular non-membrane-bounded organelle;GO:0043229//intracellular organelle;GO:0005623//cell;GO:0043227//membrane-bounded organelle;GO:0043228//non-membrane-bounded organelle;GO:0005622//intracellular;GO:0044464//cell part;GO:0044424//intracellular part	GO:0005488//binding;GO:0003676//nucleic acid binding;GO:0097159//organic cyclic compound binding;GO:0016740//transferase activity;GO:0003824//catalytic activity;GO:0003723//RNA binding;GO:1901363//heterocyclic compound binding;GO:0016741//transferase activity, transferring one-carbon groups	GO:0044238//primary metabolic process;GO:0043933//macromolecular complex subunit organization;GO:0022613//ribonucleoprotein complex biogenesis;GO:0060255//regulation of macromolecule metabolic process;GO:0009058//biosynthetic process;GO:0044237//cellular metabolic process;GO:0034645//cellular macromolecule biosynthetic process;GO:0006996//organelle organization;GO:0043170//macromolecule metabolic…
ENSG00000071537	SEL1L	darkred	193.863	15.5294	-0.579502	31.76	39.08	37.52	30.13	38.33	13.75	59.13	46.36	17.53	24.07	Genetic Information Processing	Folding, sorting and degradation	ko04141//Protein processing in endoplasmic reticulum	K14026	GO:0005622//intracellular;GO:0043234//protein complex;GO:0000153//cytoplasmic ubiquitin ligase complex;GO:0016021//integral component of membrane;GO:0044424//intracellular part;GO:0005789//endoplasmic reticulum membrane;GO:0005737//cytoplasm;GO:0043231//intracellular membrane-bounded organelle;GO:0000839//Hrd1p ubiquitin ligase ERAD-L complex;GO:0043226//organelle;GO:0005783//endoplasmic reticulu…	GO:0005515//protein binding;GO:0005488//binding	GO:0036211//protein modification process;GO:0043170//macromolecule metabolic process;GO:0070727//cellular macromolecule localization;GO:0044710//single-organism metabolic process;GO:0065008//regulation of biological quality;GO:0006639//acylglycerol metabolic process;GO:0055085//transmembrane transport;GO:0032527//protein exit from endoplasmic reticulum;GO:0044248//cellular catabolic process;GO:00…
ENSG00000071553	ATP6AP1	darkred	354.065	22.9277	0.617643	24.76	21.26	36.27	20.04	18.68	31.45	40.91	49.25	49.51	28.46	Cellular Processes;Metabolism;Human Diseases	Immune diseases;Transport and catabolism;Global and overview maps;Energy metabolism;Infectious diseases	ko01100//Metabolic pathways;ko04145//Phagosome;ko05152//Tuberculosis;ko00190//Oxidative phosphorylation;ko05161//Hepatitis B;ko04142//Lysosome;ko05323//Rheumatoid arthritis;ko05120//Epithelial cell signaling in Helicobacter pylori infection;ko05110//Vibrio cholerae infection	K03662	GO:0033180//proton-transporting V-type ATPase, V1 domain;GO:0033176//proton-transporting V-type ATPase complex;GO:0032991//macromolecular complex;GO:0016021//integral component of membrane;GO:0031224//intrinsic component of membrane;GO:0016020//membrane;GO:0033178//proton-transporting two-sector ATPase complex, catalytic domain;GO:0043234//protein complex;GO:0044425//membrane part;GO:0098796//mem…	GO:0015405//P-P-bond-hydrolysis-driven transmembrane transporter activity;GO:0022890//inorganic cation transmembrane transporter activity;GO:0005215//transporter activity;GO:0016817//hydrolase activity, acting on acid anhydrides;GO:0042623//ATPase activity, coupled;GO:0008324//cation transmembrane transporter activity;GO:0015399//primary active transmembrane transporter activity;GO:0022804//activ…	GO:0098662//inorganic cation transmembrane transport;GO:0098660//inorganic ion transmembrane transport;GO:0015991//ATP hydrolysis coupled proton transport;GO:0006811//ion transport;GO:0055085//transmembrane transport;GO:0015672//monovalent inorganic cation transport;GO:0098655//cation transmembrane transport;GO:0051234//establishment of localization;GO:0044763//single-organism cellular process;GO…
ENSG00000071564	TCF3	darkred	533.955	33.9622	0.86489	8.28	6.69	6.58	6.47	4.65	11.52	8.66	10.62	11.52	6.08	Human Diseases;Cellular Processes	Cancers;Cellular community - eukaryotes;Infectious diseases	ko05166//HTLV-I infection;ko05202//Transcriptional misregulation in cancers;ko04550//Signaling pathways regulating pluripotency of stem cells	K09063	GO:0005623//cell;GO:0043233//organelle lumen;GO:0016604//nuclear body;GO:0043232//intracellular non-membrane-bounded organelle;GO:0044424//intracellular part;GO:0005737//cytoplasm;GO:0032991//macromolecular complex;GO:0043234//protein complex;GO:0043229//intracellular organelle;GO:0016607//nuclear speck;GO:0043231//intracellular membrane-bounded organelle;GO:0043226//organelle;GO:0044451//nucleop…	GO:0031435//mitogen-activated protein kinase kinase kinase binding;GO:0000977//RNA polymerase II regulatory region sequence-specific DNA binding;GO:0001067//regulatory region nucleic acid binding;GO:0001227//transcriptional repressor activity, RNA polymerase II transcription regulatory region sequence-specific binding;GO:0043425//bHLH transcription factor binding;GO:0001159//core promoter proxima…	GO:0010605//negative regulation of macromolecule metabolic process;GO:1901362//organic cyclic compound biosynthetic process;GO:0050767//regulation of neurogenesis;GO:0016447//somatic recombination of immunoglobulin gene segments;GO:0022008//neurogenesis;GO:0034641//cellular nitrogen compound metabolic process;GO:1901532//regulation of hematopoietic progenitor cell differentiation;GO:0000122//nega…
ENSG00000071626	DAZAP1	darkred	716.479	57.3204	0.978975	20.2	19.56	19.04	18.07	18.81	29.91	20.55	21.05	30.11	21.3	Genetic Information Processing	Translation	ko03015//mRNA surveillance pathway	K14411	GO:0043231//intracellular membrane-bounded organelle;GO:0005622//intracellular;GO:0044422//organelle part;GO:1990904//ribonucleoprotein complex;GO:0005829//cytosol;GO:0070013//intracellular organelle lumen;GO:0044428//nuclear part;GO:0044464//cell part;GO:0005737//cytoplasm;GO:0005623//cell;GO:0044446//intracellular organelle part;GO:0043226//organelle;GO:0044424//intracellular part;GO:0031974//m…	GO:0003730//mRNA 3'-UTR binding;GO:0003723//RNA binding;GO:0044822//poly(A) RNA binding;GO:0005515//protein binding;GO:0008266//poly(U) RNA binding;GO:0003727//single-stranded RNA binding;GO:0097159//organic cyclic compound binding;GO:0003676//nucleic acid binding;GO:0005488//binding;GO:0003729//mRNA binding;GO:0034046//poly(G) binding;GO:0008187//poly-pyrimidine tract binding;GO:1901363//heteroc…	GO:1903311//regulation of mRNA metabolic process;GO:1903313//positive regulation of mRNA metabolic process;GO:0010628//positive regulation of gene expression;GO:0051252//regulation of RNA metabolic process;GO:0051173//positive regulation of nitrogen compound metabolic process;GO:0044702//single organism reproductive process;GO:0007275//multicellular organism development;GO:0044767//single-organis…
ENSG00000071859	FAM50A	darkred	739.207	61.7918	0.954652	15.5	12.14	14.89	19.24	14.38	38.77	19.92	24.99	37.87	22.33	-	-	-	-	GO:0044428//nuclear part;GO:0044424//intracellular part;GO:0005623//cell;GO:0044422//organelle part;GO:0043231//intracellular membrane-bounded organelle;GO:0005634//nucleus;GO:0070013//intracellular organelle lumen;GO:0044464//cell part;GO:0043233//organelle lumen;GO:0005622//intracellular;GO:0044446//intracellular organelle part;GO:0043227//membrane-bounded organelle;GO:0043229//intracellular or…	GO:0097159//organic cyclic compound binding;GO:0003723//RNA binding;GO:0003676//nucleic acid binding;GO:1901363//heterocyclic compound binding;GO:0005488//binding	GO:0048609//multicellular organismal reproductive process;GO:0044699//single-organism process;GO:0044702//single organism reproductive process;GO:0032501//multicellular organismal process;GO:0044703//multi-organism reproductive process;GO:0000003//reproduction;GO:0022414//reproductive process;GO:0048232//male gamete generation;GO:0051704//multi-organism process;GO:0019953//sexual reproduction;GO:…
ENSG00000071889	FAM3A	darkred	431.759	53.0686	0.860548	7.52	6.59	10.8	10.14	10.68	16.07	9.32	9.81	16.74	8.75	-	-	-	-	-	-	GO:0046890//regulation of lipid biosynthetic process;GO:0031326//regulation of cellular biosynthetic process;GO:0006109//regulation of carbohydrate metabolic process;GO:0048523//negative regulation of cellular process;GO:0019216//regulation of lipid metabolic process;GO:0010675//regulation of cellular carbohydrate metabolic process;GO:0009892//negative regulation of metabolic process;GO:0050789//…
ENSG00000072121	ZFYVE26	darkred	487.198	53.9439	-0.56488	11.42	11.16	12.21	12.77	11.71	6.68	9.78	13.18	7.74	4.01	-	-	-	-	GO:0005623//cell;GO:0005813//centrosome;GO:0005765//lysosomal membrane;GO:0031090//organelle membrane;GO:0005815//microtubule organizing center;GO:0005856//cytoskeleton;GO:0005773//vacuole;GO:0005737//cytoplasm;GO:0044437//vacuolar part;GO:0043231//intracellular membrane-bounded organelle;GO:0016020//membrane;GO:0098805//whole membrane;GO:0005774//vacuolar membrane;GO:0030496//midbody;GO:0043229/…	GO:0032266//phosphatidylinositol-3-phosphate binding;GO:0043167//ion binding;GO:0046872//metal ion binding;GO:0043169//cation binding;GO:0043168//anion binding;GO:0005543//phospholipid binding;GO:0008289//lipid binding;GO:0035091//phosphatidylinositol binding;GO:0005515//protein binding;GO:0005488//binding;GO:1901981//phosphatidylinositol phosphate binding	GO:0051301//cell division;GO:0006310//DNA recombination;GO:1901360//organic cyclic compound metabolic process;GO:0006259//DNA metabolic process;GO:0046483//heterocycle metabolic process;GO:0090304//nucleic acid metabolic process;GO:0006302//double-strand break repair;GO:0006281//DNA repair;GO:0044699//single-organism process;GO:0033554//cellular response to stress;GO:0006950//response to stress;G…
ENSG00000072201	LNX1	darkred	237.918	35.0921	0.633066	5.53	5.07	5.24	7	5.83	9.98	3.27	6.63	8.13	2.97	-	-	-	-	GO:0005622//intracellular;GO:0044464//cell part;GO:0044424//intracellular part;GO:0005623//cell	GO:0043169//cation binding;GO:0043167//ion binding;GO:0003824//catalytic activity;GO:0005488//binding;GO:0019904//protein domain specific binding;GO:0046872//metal ion binding;GO:0005515//protein binding;GO:0046914//transition metal ion binding	GO:0009057//macromolecule catabolic process;GO:0043933//macromolecular complex subunit organization;GO:0019538//protein metabolic process;GO:0070647//protein modification by small protein conjugation or removal;GO:0051259//protein oligomerization;GO:0044248//cellular catabolic process;GO:0044260//cellular macromolecule metabolic process;GO:0065003//macromolecular complex assembly;GO:0044085//cell…
ENSG00000072736	NFATC3	darkred	391.042	54.6062	-0.814289	27.55	29.16	27.67	25.78	26.88	18.62	20.23	28.7	17.82	27.51	Human Diseases;Environmental Information Processing;Organismal Systems	Endocrine system;Infectious diseases;Signal transduction;Development;Immune system	ko04010//MAPK signaling pathway;ko05166//HTLV-I infection;ko04022//cGMP - PKG signaling pathway;ko04921//Oxytocin signaling pathway;ko04310//Wnt signaling pathway;ko05161//Hepatitis B;ko04360//Axon guidance;ko04660//T cell receptor signaling pathway;ko04662//B cell receptor signaling pathway	K17333	GO:0043227//membrane-bounded organelle;GO:0044428//nuclear part;GO:0005737//cytoplasm;GO:0044798//nuclear transcription factor complex;GO:0044444//cytoplasmic part;GO:0043233//organelle lumen;GO:0031981//nuclear lumen;GO:0044446//intracellular organelle part;GO:0044422//organelle part;GO:0044464//cell part;GO:0043231//intracellular membrane-bounded organelle;GO:0005634//nucleus;GO:0005667//transc…	GO:0001228//transcriptional activator activity, RNA polymerase II transcription regulatory region sequence-specific binding;GO:0043565//sequence-specific DNA binding;GO:0001071//nucleic acid binding transcription factor activity;GO:0044877//macromolecular complex binding;GO:0044212//transcription regulatory region DNA binding;GO:0097159//organic cyclic compound binding;GO:0003700//transcription f…	GO:0044249//cellular biosynthetic process;GO:0009058//biosynthetic process;GO:0045892//negative regulation of transcription, DNA-templated;GO:0007154//cell communication;GO:0016070//RNA metabolic process;GO:0048523//negative regulation of cellular process;GO:0006950//response to stress;GO:2000112//regulation of cellular macromolecule biosynthetic process;GO:0019222//regulation of metabolic proces…
ENSG00000072954	TMEM38A	darkred	407.204	65.4654	0.809041	0.5	0.9	0.57	1.41	0.89	2.91	2.44	1.12	2.95	0.66	-	-	-	-	GO:0031988//membrane-bounded vesicle;GO:0031975//envelope;GO:0031224//intrinsic component of membrane;GO:0031965//nuclear membrane;GO:0044422//organelle part;GO:0031090//organelle membrane;GO:0005737//cytoplasm;GO:0031967//organelle envelope;GO:0043226//organelle;GO:0005634//nucleus;GO:1903561//extracellular vesicle;GO:0098588//bounding membrane of organelle;GO:0042175//nuclear outer membrane-end…	GO:0022891//substrate-specific transmembrane transporter activity;GO:0022838//substrate-specific channel activity;GO:0022892//substrate-specific transporter activity;GO:0015075//ion transmembrane transporter activity;GO:0008324//cation transmembrane transporter activity;GO:0022857//transmembrane transporter activity;GO:0015267//channel activity;GO:0015077//monovalent inorganic cation transmembran…	GO:0015672//monovalent inorganic cation transport;GO:0006813//potassium ion transport;GO:0098662//inorganic cation transmembrane transport;GO:0055085//transmembrane transport;GO:0044699//single-organism process;GO:0030001//metal ion transport;GO:0051234//establishment of localization;GO:0098660//inorganic ion transmembrane transport;GO:0006812//cation transport;GO:0034220//ion transmembrane trans…
ENSG00000073350	LLGL2	darkred	824.361	45.2254	0.9427	4.17	3.14	5.98	1.47	1.59	18.14	11.25	5.04	15.02	7.38	Environmental Information Processing;Cellular Processes	Cellular community - eukaryotes;Signal transduction	ko04390//Hippo signaling pathway;ko04530//Tight junction	K06094	GO:0044446//intracellular organelle part;GO:0043227//membrane-bounded organelle;GO:0044448//cell cortex part;GO:0005623//cell;GO:0005856//cytoskeleton;GO:0044444//cytoplasmic part;GO:0005886//plasma membrane;GO:0043228//non-membrane-bounded organelle;GO:0099568//cytoplasmic region;GO:0043226//organelle;GO:0044422//organelle part;GO:0043229//intracellular organelle;GO:0043231//intracellular membra…	GO:0017137//Rab GTPase binding;GO:0060589//nucleoside-triphosphatase regulator activity;GO:0005096//GTPase activator activity;GO:0030165//PDZ domain binding;GO:0017016//Ras GTPase binding;GO:0019904//protein domain specific binding;GO:0005515//protein binding;GO:0030234//enzyme regulator activity;GO:0051020//GTPase binding;GO:0019899//enzyme binding;GO:0098772//molecular function regulator;GO:003…	GO:0048583//regulation of response to stimulus;GO:0044765//single-organism transport;GO:0051336//regulation of hydrolase activity;GO:0051179//localization;GO:0006887//exocytosis;GO:0050790//regulation of catalytic activity;GO:0051649//establishment of localization in cell;GO:0007017//microtubule-based process;GO:0051293//establishment of spindle localization;GO:0030865//cortical cytoskeleton orga…
ENSG00000074071	MRPS34	darkred	738.314	84.5478	0.960238	16.08	13.46	15.78	10.4	8.71	38.23	16.52	17.81	47.79	24.92	-	-	-	-	GO:0044444//cytoplasmic part;GO:0043231//intracellular membrane-bounded organelle;GO:0044464//cell part;GO:0044424//intracellular part;GO:0043227//membrane-bounded organelle;GO:0043229//intracellular organelle;GO:0005739//mitochondrion;GO:0005623//cell;GO:0005737//cytoplasm;GO:0043226//organelle;GO:0005622//intracellular	GO:0003735//structural constituent of ribosome;GO:0005198//structural molecule activity	GO:0010467//gene expression;GO:0007005//mitochondrion organization;GO:1902589//single-organism organelle organization;GO:0043604//amide biosynthetic process;GO:0034645//cellular macromolecule biosynthetic process;GO:0044710//single-organism metabolic process;GO:0044699//single-organism process;GO:0044249//cellular biosynthetic process;GO:0043170//macromolecule metabolic process;GO:0071704//organi…
ENSG00000074219	TEAD2	darkred	419.722	85.9818	0.774458	36.31	24.15	31.19	37.64	34.9	110.74	33.73	16.96	66.84	10.15	Environmental Information Processing	Signal transduction	ko04390//Hippo signaling pathway	K09448	GO:0071149//TEAD-2-YAP complex;GO:0032991//macromolecular complex;GO:0043234//protein complex;GO:0031974//membrane-enclosed lumen;GO:0043229//intracellular organelle;GO:0090575//RNA polymerase II transcription factor complex;GO:0044464//cell part;GO:0044798//nuclear transcription factor complex;GO:0043231//intracellular membrane-bounded organelle;GO:0044446//intracellular organelle part;GO:004322…	GO:0000988//transcription factor activity, protein binding;GO:1901363//heterocyclic compound binding;GO:0001134//transcription factor activity, transcription factor recruiting;GO:0008134//transcription factor binding;GO:0001067//regulatory region nucleic acid binding;GO:0001223//transcription coactivator binding;GO:0000989//transcription factor activity, transcription factor binding;GO:0043565//s…	GO:0010628//positive regulation of gene expression;GO:1902680//positive regulation of RNA biosynthetic process;GO:0031326//regulation of cellular biosynthetic process;GO:0010467//gene expression;GO:0097659//nucleic acid-templated transcription;GO:0048518//positive regulation of biological process;GO:0044763//single-organism cellular process;GO:0016043//cellular component organization;GO:0050789//…
ENSG00000074800	ENO1	darkred	661.084	81.2755	0.857741	196.48	211	174.57	142.59	170.16	766.94	242.14	269.34	905.77	720.38	Metabolism;Genetic Information Processing;Environmental Information Processing	Signal transduction;Global and overview maps;Carbohydrate metabolism;Folding, sorting and degradation	ko01100//Metabolic pathways;ko01110//Biosynthesis of secondary metabolites;ko01130//Biosynthesis of antibiotics;ko01120//Microbial metabolism in diverse environments;ko01200//Carbon metabolism;ko04066//HIF-1 signaling pathway;ko03018//RNA degradation;ko01230//Biosynthesis of amino acids;ko00010//Glycolysis / Gluconeogenesis	K01689	GO:0043292//contractile fiber;GO:0044422//organelle part;GO:0043226//organelle;GO:0044424//intracellular part;GO:0005622//intracellular;GO:0044464//cell part;GO:0044444//cytoplasmic part;GO:0044449//contractile fiber part;GO:0043228//non-membrane-bounded organelle;GO:0043232//intracellular non-membrane-bounded organelle;GO:0043227//membrane-bounded organelle;GO:0005737//cytoplasm;GO:0043229//intr…	GO:0003824//catalytic activity;GO:0016836//hydro-lyase activity;GO:0046872//metal ion binding;GO:0000988//transcription factor activity, protein binding;GO:0001071//nucleic acid binding transcription factor activity;GO:0005488//binding;GO:0000989//transcription factor activity, transcription factor binding;GO:1901363//heterocyclic compound binding;GO:0016829//lyase activity;GO:0043167//ion bindin…	GO:0044238//primary metabolic process;GO:0006357//regulation of transcription from RNA polymerase II promoter;GO:0031326//regulation of cellular biosynthetic process;GO:0009889//regulation of biosynthetic process;GO:0008152//metabolic process;GO:0010556//regulation of macromolecule biosynthetic process;GO:0009987//cellular process;GO:0010468//regulation of gene expression;GO:0043207//response to …
ENSG00000074935	TUBE1	darkred	653.039	49.0451	-0.854468	11.79	12.82	10.68	9.17	11.39	4.4	10.26	5.68	2.52	6.74	-	-	-	-	GO:0043226//organelle;GO:0005813//centrosome;GO:0015630//microtubule cytoskeleton;GO:0000242//pericentriolar material;GO:0043232//intracellular non-membrane-bounded organelle;GO:0005856//cytoskeleton;GO:0043229//intracellular organelle;GO:0044430//cytoskeletal part;GO:0099513//polymeric cytoskeletal fiber;GO:0005622//intracellular;GO:0043228//non-membrane-bounded organelle;GO:0044464//cell part;G…	GO:0032553//ribonucleotide binding;GO:0017076//purine nucleotide binding;GO:0097159//organic cyclic compound binding;GO:0005198//structural molecule activity;GO:0016787//hydrolase activity;GO:0005488//binding;GO:1901265//nucleoside phosphate binding;GO:0032550//purine ribonucleoside binding;GO:0032549//ribonucleoside binding;GO:0043168//anion binding;GO:1901363//heterocyclic compound binding;GO:0…	GO:0007049//cell cycle;GO:0009987//cellular process;GO:1902589//single-organism organelle organization;GO:0071840//cellular component organization or biogenesis;GO:0006996//organelle organization;GO:0007098//centrosome cycle;GO:0022402//cell cycle process;GO:0031023//microtubule organizing center organization;GO:0044699//single-organism process;GO:0016043//cellular component organization;GO:00512…
ENSG00000075142	SRI	darkred	313.745	25.0441	-0.69729	23.2	21.5	26.68	24.01	27.66	11.19	29.09	31.3	13.36	16.06	-	-	-	-	GO:0071944//cell periphery;GO:0030141//secretory granule;GO:0070062//extracellular exosome;GO:0043233//organelle lumen;GO:0030018//Z disc;GO:0016529//sarcoplasmic reticulum;GO:0030017//sarcomere;GO:0043230//extracellular organelle;GO:0036477//somatodendritic compartment;GO:0005623//cell;GO:0043679//axon terminus;GO:0016528//sarcoplasm;GO:0016023//cytoplasmic, membrane-bounded vesicle;GO:0043231//…	GO:0044325//ion channel binding;GO:0046983//protein dimerization activity;GO:0098772//molecular function regulator;GO:0005246//calcium channel regulator activity;GO:0043169//cation binding;GO:0005102//receptor binding;GO:0070491//repressing transcription factor binding;GO:0005509//calcium ion binding;GO:0008134//transcription factor binding;GO:0046872//metal ion binding;GO:0002020//protease bindi…	GO:0060314//regulation of ryanodine-sensitive calcium-release channel activity;GO:1903649//regulation of cytoplasmic transport;GO:0045988//negative regulation of striated muscle contraction;GO:0046823//negative regulation of nucleocytoplasmic transport;GO:0034762//regulation of transmembrane transport;GO:0006812//cation transport;GO:0048518//positive regulation of biological process;GO:0010646//r…
ENSG00000075391	RASAL2	darkred	289.233	18.856	-0.781448	9.25	10.72	8.53	9.86	7.59	6.24	10	7.82	5.73	8.49	Environmental Information Processing	Signal transduction	ko04014//Ras signaling pathway	K17633	-	-	-
ENSG00000075651	PLD1	darkred	576.065	45.9587	-0.907066	15.36	17.61	11.88	14.24	15.89	4.47	13.82	9.72	7.58	14.37	Human Diseases;Environmental Information Processing;Cellular Processes;Metabolism;Organismal Systems	Endocrine system;Immune system;Nervous system;Global and overview maps;Cancers;Lipid metabolism;Signal transduction;Transport and catabolism	ko01100//Metabolic pathways;ko01110//Biosynthesis of secondary metabolites;ko05200//Pathways in cancer;ko04144//Endocytosis;ko04014//Ras signaling pathway;ko04024//cAMP signaling pathway;ko04072//Phospholipase D signaling pathway;ko04071//Sphingolipid signaling pathway;ko04724//Glutamatergic synapse;ko04666//Fc gamma R-mediated phagocytosis;ko04912//GnRH signaling pathway;ko00564//Glycerophosphol…	K01115	GO:0043229//intracellular organelle;GO:0070820//tertiary granule;GO:0044422//organelle part;GO:0030141//secretory granule;GO:0031410//cytoplasmic vesicle;GO:0012505//endomembrane system;GO:0030659//cytoplasmic vesicle membrane;GO:0005783//endoplasmic reticulum;GO:0044464//cell part;GO:0016324//apical plasma membrane;GO:0005886//plasma membrane;GO:0044459//plasma membrane part;GO:0030139//endocyti…	GO:0005543//phospholipid binding;GO:0043167//ion binding;GO:0016787//hydrolase activity;GO:0005515//protein binding;GO:0043168//anion binding;GO:0016788//hydrolase activity, acting on ester bonds;GO:0003824//catalytic activity;GO:0008081//phosphoric diester hydrolase activity;GO:0004620//phospholipase activity;GO:0008289//lipid binding;GO:0005488//binding;GO:0070290//N-acylphosphatidylethanolamin…	GO:0044238//primary metabolic process;GO:0036230//granulocyte activation;GO:1901575//organic substance catabolic process;GO:0043312//neutrophil degranulation;GO:0006644//phospholipid metabolic process;GO:0065007//biological regulation;GO:0006887//exocytosis;GO:0002263//cell activation involved in immune response;GO:0051179//localization;GO:0016042//lipid catabolic process;GO:0006793//phosphorus m…
ENSG00000075702	WDR62	darkred	795.685	86.8798	0.793594	0.42	0.23	0.23	0.22	0.08	2.09	1.45	0.8	2.5	2.46	-	-	-	-	GO:0043233//organelle lumen;GO:0044446//intracellular organelle part;GO:0070013//intracellular organelle lumen;GO:0031981//nuclear lumen;GO:0005819//spindle;GO:0005634//nucleus;GO:0015630//microtubule cytoskeleton;GO:0043228//non-membrane-bounded organelle;GO:0044430//cytoskeletal part;GO:0005856//cytoskeleton;GO:0044424//intracellular part;GO:0043227//membrane-bounded organelle;GO:0043231//intra…	GO:0005488//binding	GO:0032502//developmental process;GO:0007275//multicellular organism development;GO:0048731//system development;GO:0009987//cellular process;GO:0044763//single-organism cellular process;GO:0044767//single-organism developmental process;GO:0044699//single-organism process;GO:0048856//anatomical structure development;GO:0048869//cellular developmental process;GO:0032501//multicellular organismal pr…
ENSG00000075826	SEC31B	darkred	358.71	20.7149	-0.661558	2.41	2.5	1.18	2.44	2.06	1.46	1.63	1.27	0.74	1.06	Genetic Information Processing	Folding, sorting and degradation	ko04141//Protein processing in endoplasmic reticulum	K14005	GO:0044431//Golgi apparatus part;GO:0032991//macromolecular complex;GO:0016023//cytoplasmic, membrane-bounded vesicle;GO:0043229//intracellular organelle;GO:0098805//whole membrane;GO:0044432//endoplasmic reticulum part;GO:0042175//nuclear outer membrane-endoplasmic reticulum membrane network;GO:0005623//cell;GO:0043227//membrane-bounded organelle;GO:0005622//intracellular;GO:0031988//membrane-bo…	GO:0005198//structural molecule activity	GO:0051179//localization;GO:1902580//single-organism cellular localization;GO:0070727//cellular macromolecule localization;GO:1902589//single-organism organelle organization;GO:0043623//cellular protein complex assembly;GO:0051234//establishment of localization;GO:0044802//single-organism membrane organization;GO:0051649//establishment of localization in cell;GO:0006810//transport;GO:0035459//car…
ENSG00000075914	EXOSC7	darkred	679.02	71.7548	0.915926	7.75	6.84	8.19	4.32	4.61	15.71	5.14	8.22	14.07	10.5	Genetic Information Processing	Folding, sorting and degradation	ko03018//RNA degradation	K12589	GO:0044464//cell part;GO:0005623//cell;GO:0032991//macromolecular complex;GO:0044444//cytoplasmic part;GO:0005622//intracellular;GO:0043234//protein complex;GO:0043232//intracellular non-membrane-bounded organelle;GO:0043228//non-membrane-bounded organelle;GO:0043231//intracellular membrane-bounded organelle;GO:0043226//organelle;GO:0044424//intracellular part;GO:0043227//membrane-bounded organel…	GO:0016788//hydrolase activity, acting on ester bonds;GO:0004518//nuclease activity;GO:1901363//heterocyclic compound binding;GO:0003676//nucleic acid binding;GO:0004527//exonuclease activity;GO:0016787//hydrolase activity;GO:0097159//organic cyclic compound binding;GO:0003824//catalytic activity;GO:0005488//binding	GO:0034660//ncRNA metabolic process;GO:0006139//nucleobase-containing compound metabolic process;GO:1901360//organic cyclic compound metabolic process;GO:0044238//primary metabolic process;GO:0090304//nucleic acid metabolic process;GO:0034641//cellular nitrogen compound metabolic process;GO:0000956//nuclear-transcribed mRNA catabolic process;GO:0016071//mRNA metabolic process;GO:0019439//aromatic…
ENSG00000076321	KLHL20	darkred	742.712	47.0388	-0.882296	13.75	13.09	13.98	14.45	16.62	8.96	12.32	12.43	5.87	9.53	-	-	-	-	GO:0042995//cell projection;GO:0098791//Golgi subcompartment;GO:0000151//ubiquitin ligase complex;GO:0005622//intracellular;GO:0043234//protein complex;GO:0016605//PML body;GO:0030424//axon;GO:0005802//trans-Golgi network;GO:0044446//intracellular organelle part;GO:0043226//organelle;GO:0015629//actin cytoskeleton;GO:0043229//intracellular organelle;GO:0005654//nucleoplasm;GO:0044424//intracellul…	GO:0004842//ubiquitin-protein transferase activity;GO:0003824//catalytic activity;GO:0005515//protein binding;GO:0019787//ubiquitin-like protein transferase activity;GO:0008092//cytoskeletal protein binding;GO:0019955//cytokine binding;GO:0019961//interferon binding;GO:0005488//binding;GO:0019964//interferon-gamma binding;GO:0016740//transferase activity;GO:0003779//actin binding	GO:0019538//protein metabolic process;GO:0042221//response to chemical;GO:0043412//macromolecule modification;GO:1902578//single-organism localization;GO:0008104//protein localization;GO:0019941//modification-dependent protein catabolic process;GO:0036211//protein modification process;GO:1901575//organic substance catabolic process;GO:0043066//negative regulation of apoptotic process;GO:0033036//…
ENSG00000076826	CAMSAP3	darkred	460.698	42.4225	0.797676	5.29	5.2	5.88	0.4	1.16	9.91	4.41	1.23	9.62	1.62	-	-	-	-	GO:0099512//supramolecular fiber;GO:0044464//cell part;GO:0043229//intracellular organelle;GO:1990752//microtubule end;GO:0043226//organelle;GO:0005737//cytoplasm;GO:0043228//non-membrane-bounded organelle;GO:0036449//microtubule minus-end;GO:0005813//centrosome;GO:0099513//polymeric cytoskeletal fiber;GO:0044430//cytoskeletal part;GO:0005912//adherens junction;GO:0015630//microtubule cytoskeleto…	GO:0015631//tubulin binding;GO:0005515//protein binding;GO:0032403//protein complex binding;GO:0051011//microtubule minus-end binding;GO:0044877//macromolecular complex binding;GO:0005488//binding;GO:0008092//cytoskeletal protein binding;GO:0030507//spectrin binding;GO:0005516//calmodulin binding;GO:0003779//actin binding;GO:0008017//microtubule binding;GO:0051015//actin filament binding	GO:0034613//cellular protein localization;GO:0032501//multicellular organismal process;GO:0050790//regulation of catalytic activity;GO:0051346//negative regulation of hydrolase activity;GO:0048869//cellular developmental process;GO:0031114//regulation of microtubule depolymerization;GO:0045217//cell-cell junction maintenance;GO:0048468//cell development;GO:0043086//negative regulation of catalyti…
ENSG00000076864	RAP1GAP	darkred	382.084	63.7592	0.759515	1.76	3.11	3.48	0.56	2.3	4.72	2	0.96	7.74	0.94	Environmental Information Processing	Signal transduction	ko04015//Rap1 signaling pathway	K17700	-	GO:0098772//molecular function regulator;GO:0005096//GTPase activator activity;GO:0030234//enzyme regulator activity;GO:0060589//nucleoside-triphosphatase regulator activity;GO:0008047//enzyme activator activity;GO:0030695//GTPase regulator activity	GO:1902531//regulation of intracellular signal transduction;GO:0043085//positive regulation of catalytic activity;GO:0010646//regulation of cell communication;GO:0048518//positive regulation of biological process;GO:0050789//regulation of biological process;GO:0051345//positive regulation of hydrolase activity;GO:0043547//positive regulation of GTPase activity;GO:0050790//regulation of catalytic …
ENSG00000076924	XAB2	darkred	219.417	21.2567	0.55418	15.42	10.93	20.34	18.21	16.08	23.29	11.02	18.04	20.86	8.72	Genetic Information Processing	Transcription	ko03040//Spliceosome	K12867	GO:0000974//Prp19 complex;GO:0043226//organelle;GO:0070013//intracellular organelle lumen;GO:0044428//nuclear part;GO:0005622//intracellular;GO:0044424//intracellular part;GO:0031981//nuclear lumen;GO:0044422//organelle part;GO:0043233//organelle lumen;GO:0005684//U2-type spliceosomal complex;GO:0043229//intracellular organelle;GO:0031974//membrane-enclosed lumen;GO:0005681//spliceosomal complex;…	GO:0005488//binding;GO:0005515//protein binding	GO:0022607//cellular component assembly;GO:0030900//forebrain development;GO:0065003//macromolecular complex assembly;GO:0000398//mRNA splicing, via spliceosome;GO:1901576//organic substance biosynthetic process;GO:0010467//gene expression;GO:0006974//cellular response to DNA damage stimulus;GO:0022618//ribonucleoprotein complex assembly;GO:0048513//animal organ development;GO:0001701//in utero e…
ENSG00000076944	STXBP2	darkred	536.143	30.6969	0.780044	16.51	12.63	19.39	3.97	4.89	20.48	19.29	27.33	43.13	12.83	-	-	-	-	GO:0030141//secretory granule;GO:0005737//cytoplasm;GO:0044424//intracellular part;GO:0043229//intracellular organelle;GO:0031410//cytoplasmic vesicle;GO:0031982//vesicle;GO:0000323//lytic vacuole;GO:0005766//primary lysosome;GO:0005623//cell;GO:0043226//organelle;GO:0099503//secretory vesicle;GO:0043227//membrane-bounded organelle;GO:0016020//membrane;GO:0012505//endomembrane system;GO:0031988//…	GO:0000149//SNARE binding;GO:0005515//protein binding;GO:0005488//binding;GO:0019905//syntaxin binding	GO:0048278//vesicle docking;GO:0002366//leukocyte activation involved in immune response;GO:0002886//regulation of myeloid leukocyte mediated immunity;GO:0001775//cell activation;GO:0050896//response to stimulus;GO:0036230//granulocyte activation;GO:0006810//transport;GO:0002283//neutrophil activation involved in immune response;GO:0045321//leukocyte activation;GO:0008104//protein localization;GO…
ENSG00000077312	SNRPA	darkred	486.75	87.4836	0.762224	17.43	15.69	18.89	16.81	17.99	34.3	22.59	16	22.88	13.26	Genetic Information Processing	Transcription	ko03040//Spliceosome	K11091	GO:0005681//spliceosomal complex;GO:0005654//nucleoplasm;GO:0044428//nuclear part;GO:0005685//U1 snRNP;GO:0043227//membrane-bounded organelle;GO:0044424//intracellular part;GO:0031981//nuclear lumen;GO:0097525//spliceosomal snRNP complex;GO:0043233//organelle lumen;GO:0005622//intracellular;GO:0043226//organelle;GO:0032991//macromolecular complex;GO:0005623//cell;GO:1990904//ribonucleoprotein com…	GO:0044877//macromolecular complex binding;GO:0005515//protein binding;GO:0097159//organic cyclic compound binding;GO:0035614//snRNA stem-loop binding;GO:0017069//snRNA binding;GO:0005488//binding;GO:0042802//identical protein binding;GO:1990446//U1 snRNP binding;GO:0003676//nucleic acid binding;GO:1901363//heterocyclic compound binding;GO:0070990//snRNP binding;GO:0043021//ribonucleoprotein comp…	GO:0090304//nucleic acid metabolic process;GO:0019219//regulation of nucleobase-containing compound metabolic process;GO:0006725//cellular aromatic compound metabolic process;GO:0065007//biological regulation;GO:1901360//organic cyclic compound metabolic process;GO:0050794//regulation of cellular process;GO:0031323//regulation of cellular metabolic process;GO:0060255//regulation of macromolecule …
ENSG00000077380	DYNC1I2	darkred	527.019	44.3831	0.644817	34.89	22.62	27.95	20.43	25.85	34.51	34.25	32.34	42.3	43.27	Organismal Systems;Cellular Processes	Excretory system;Transport and catabolism	ko04145//Phagosome;ko04962//Vasopressin-regulated water reabsorption	K10415	GO:0031224//intrinsic component of membrane;GO:0005622//intracellular;GO:0044444//cytoplasmic part;GO:0043232//intracellular non-membrane-bounded organelle;GO:0043228//non-membrane-bounded organelle;GO:0044430//cytoskeletal part;GO:0005856//cytoskeleton;GO:0030286//dynein complex;GO:0044424//intracellular part;GO:0044422//organelle part;GO:0016020//membrane;GO:0005815//microtubule organizing cent…	GO:0005488//binding;GO:0016787//hydrolase activity;GO:0016818//hydrolase activity, acting on acid anhydrides, in phosphorus-containing anhydrides;GO:0003774//motor activity;GO:0017111//nucleoside-triphosphatase activity;GO:0016462//pyrophosphatase activity;GO:0003824//catalytic activity;GO:0016817//hydrolase activity, acting on acid anhydrides	GO:0044699//single-organism process;GO:0009987//cellular process;GO:0044763//single-organism cellular process;GO:0044419//interspecies interaction between organisms;GO:0051234//establishment of localization;GO:0044403//symbiosis, encompassing mutualism through parasitism;GO:0007017//microtubule-based process;GO:0051179//localization;GO:0044770//cell cycle phase transition;GO:0007049//cell cycle;G…
ENSG00000077463	SIRT6	darkred	585.218	44.5733	0.841882	3.38	2.32	3.05	3.17	1.89	4.06	3.35	3.82	6.35	3.7	Human Diseases	Cancers	ko05230//Central carbon metabolism in cancer	K11416	GO:0005694//chromosome;GO:0043228//non-membrane-bounded organelle;GO:0000792//heterochromatin;GO:0000781//chromosome, telomeric region;GO:0070013//intracellular organelle lumen;GO:0043227//membrane-bounded organelle;GO:0044424//intracellular part;GO:0031974//membrane-enclosed lumen;GO:0044446//intracellular organelle part;GO:0005622//intracellular;GO:0043229//intracellular organelle;GO:0044464//c…	GO:0043169//cation binding;GO:0036094//small molecule binding;GO:0003950//NAD+ ADP-ribosyltransferase activity;GO:0016810//hydrolase activity, acting on carbon-nitrogen (but not peptide) bonds;GO:0003712//transcription cofactor activity;GO:0046969//NAD-dependent histone deacetylase activity (H3-K9 specific);GO:0044877//macromolecular complex binding;GO:1901265//nucleoside phosphate binding;GO:001…	GO:2000648//positive regulation of stem cell proliferation;GO:0031647//regulation of protein stability;GO:0072358//cardiovascular system development;GO:0048523//negative regulation of cellular process;GO:0010629//negative regulation of gene expression;GO:0031935//regulation of chromatin silencing;GO:0006355//regulation of transcription, DNA-templated;GO:0009605//response to external stimulus;GO:0…
ENSG00000078699	CBFA2T2	darkred	254.731	21.423	-0.675617	8.48	8.56	7.71	8.37	6.6	6.02	8.52	7	5.97	6.61	-	-	-	-	GO:0005634//nucleus;GO:0043227//membrane-bounded organelle;GO:0005623//cell;GO:0043231//intracellular membrane-bounded organelle;GO:0043229//intracellular organelle;GO:0044424//intracellular part;GO:0005622//intracellular;GO:0043226//organelle;GO:0044464//cell part	GO:0046872//metal ion binding;GO:0001071//nucleic acid binding transcription factor activity;GO:0005515//protein binding;GO:0000989//transcription factor activity, transcription factor binding;GO:0003714//transcription corepressor activity;GO:0000988//transcription factor activity, protein binding;GO:0003712//transcription cofactor activity;GO:0043167//ion binding;GO:0043169//cation binding;GO:00…	GO:0031346//positive regulation of cell projection organization;GO:0048856//anatomical structure development;GO:0048518//positive regulation of biological process;GO:0051961//negative regulation of nervous system development;GO:0051962//positive regulation of nervous system development;GO:0050769//positive regulation of neurogenesis;GO:0009987//cellular process;GO:0045934//negative regulation of …
ENSG00000079150	FKBP7	darkred	315.002	56.715	-0.735357	8.63	6.59	7.52	6.55	7.91	1.52	6.61	9.22	3.49	10.39	-	-	-	-	GO:0005783//endoplasmic reticulum;GO:0043229//intracellular organelle;GO:0005622//intracellular;GO:0044446//intracellular organelle part;GO:0044444//cytoplasmic part;GO:0005788//endoplasmic reticulum lumen;GO:0031974//membrane-enclosed lumen;GO:0044422//organelle part;GO:0005737//cytoplasm;GO:0043227//membrane-bounded organelle;GO:0005623//cell;GO:0044432//endoplasmic reticulum part;GO:0043233//o…	GO:0043169//cation binding;GO:0046872//metal ion binding;GO:0016853//isomerase activity;GO:0005515//protein binding;GO:0016859//cis-trans isomerase activity;GO:0005509//calcium ion binding;GO:0003824//catalytic activity;GO:0005488//binding;GO:0003755//peptidyl-prolyl cis-trans isomerase activity;GO:0043167//ion binding	GO:0009987//cellular process;GO:0044238//primary metabolic process;GO:0043170//macromolecule metabolic process;GO:0071704//organic substance metabolic process;GO:0000413//protein peptidyl-prolyl isomerization;GO:0036211//protein modification process;GO:0018208//peptidyl-proline modification;GO:0044237//cellular metabolic process;GO:0044260//cellular macromolecule metabolic process;GO:0008152//met…
ENSG00000079462	PAFAH1B3	darkred	743.579	108.667	0.857518	13.64	12.48	11.27	4.35	5.04	52.73	16.6	8.51	25.9	11.64	Metabolism	Lipid metabolism;Global and overview maps	ko01100//Metabolic pathways;ko00565//Ether lipid metabolism	K16795	GO:0044464//cell part;GO:0044444//cytoplasmic part;GO:0005623//cell;GO:0005737//cytoplasm;GO:0044424//intracellular part;GO:0016020//membrane;GO:0005829//cytosol;GO:0005622//intracellular	GO:0005488//binding;GO:0016787//hydrolase activity;GO:0016788//hydrolase activity, acting on ester bonds;GO:0052689//carboxylic ester hydrolase activity;GO:0016746//transferase activity, transferring acyl groups;GO:0005515//protein binding;GO:0046982//protein heterodimerization activity;GO:0004623//phospholipase A2 activity;GO:0003824//catalytic activity;GO:0046983//protein dimerization activity;…	GO:0007276//gamete generation;GO:0009056//catabolic process;GO:0044707//single-multicellular organism process;GO:0044699//single-organism process;GO:0048856//anatomical structure development;GO:0044238//primary metabolic process;GO:0016042//lipid catabolic process;GO:0048609//multicellular organismal reproductive process;GO:0007399//nervous system development;GO:0008152//metabolic process;GO:0006…
ENSG00000079616	KIF22	darkred	715.421	68.7237	0.838946	9.55	8.66	9.59	6.26	5.17	20.55	21.72	14.1	21.13	11.98	-	-	-	-	-	-	-
ENSG00000079950	STX7	darkred	399.922	48.6834	-0.788168	11.38	13.27	10.91	14.77	18.75	6.06	10.04	18.88	3.6	11.27	Genetic Information Processing;Cellular Processes	Transport and catabolism;Folding, sorting and degradation	ko04145//Phagosome;ko04130//SNARE interactions in vesicular transport	K08488	GO:0044446//intracellular organelle part;GO:0000323//lytic vacuole;GO:0016023//cytoplasmic, membrane-bounded vesicle;GO:0031982//vesicle;GO:0055037//recycling endosome;GO:0030133//transport vesicle;GO:0016021//integral component of membrane;GO:0048471//perinuclear region of cytoplasm;GO:0012505//endomembrane system;GO:0099503//secretory vesicle;GO:0031901//early endosome membrane;GO:0043226//orga…	GO:0000149//SNARE binding;GO:0005515//protein binding;GO:0019869//chloride channel inhibitor activity;GO:0005484//SNAP receptor activity;GO:0098772//molecular function regulator;GO:0016248//channel inhibitor activity;GO:0019905//syntaxin binding;GO:0008200//ion channel inhibitor activity;GO:0017081//chloride channel regulator activity;GO:0005488//binding;GO:0016247//channel regulator activity	GO:0002697//regulation of immune effector process;GO:0002819//regulation of adaptive immune response;GO:0051641//cellular localization;GO:0051649//establishment of localization in cell;GO:0070925//organelle assembly;GO:1902473//regulation of protein localization to synapse;GO:0002699//positive regulation of immune effector process;GO:0002703//regulation of leukocyte mediated immunity;GO:1903076//…
ENSG00000080189	SLC35C2	darkred	274.007	34.7072	0.720707	5.46	4.82	5.36	5.9	3.33	6.37	4.16	6.51	8.21	4.29	-	-	-	-	GO:0043226//organelle;GO:0044464//cell part;GO:0044424//intracellular part;GO:0070013//intracellular organelle lumen;GO:0005737//cytoplasm;GO:0033116//endoplasmic reticulum-Golgi intermediate compartment membrane;GO:0031981//nuclear lumen;GO:0044444//cytoplasmic part;GO:0043233//organelle lumen;GO:0043229//intracellular organelle;GO:0005794//Golgi apparatus;GO:0012505//endomembrane system;GO:0043…	GO:0022857//transmembrane transporter activity;GO:0015297//antiporter activity;GO:0005215//transporter activity;GO:0022804//active transmembrane transporter activity;GO:0015291//secondary active transmembrane transporter activity	GO:0015781//pyrimidine nucleotide-sugar transport;GO:0071702//organic substance transport;GO:0051179//localization;GO:0044765//single-organism transport;GO:0006862//nucleotide transport;GO:0051234//establishment of localization;GO:0044699//single-organism process;GO:0006810//transport;GO:0006820//anion transport;GO:1902578//single-organism localization;GO:0015931//nucleobase-containing compound t…
ENSG00000080822	CLDND1	darkred	407.836	73.4317	-0.816962	39.74	37.83	37.11	37.8	45.37	27.28	39.94	41.46	17.52	47.52	-	-	-	-	GO:0044464//cell part;GO:0031224//intrinsic component of membrane;GO:0016021//integral component of membrane;GO:0005623//cell;GO:0044425//membrane part;GO:0009986//cell surface;GO:0016020//membrane	-	-
ENSG00000080845	DLGAP4	darkred	185.543	14.3502	0.547188	15.1	10.89	13.2	16.43	10.83	16.24	12	17.28	18.41	8.4	-	-	-	-	GO:0045202//synapse;GO:0016020//membrane;GO:0005886//plasma membrane;GO:0071944//cell periphery;GO:0005623//cell;GO:0044464//cell part	GO:0005515//protein binding;GO:0005488//binding	GO:0023052//signaling
ENSG00000081277	PKP1	darkred	332.956	56.0676	-0.717031	10.18	11.64	9.15	7.73	8.48	1.33	3.25	4.27	0.85	14.9	-	-	-	-	GO:0005737//cytoplasm;GO:0005882//intermediate filament;GO:0044444//cytoplasmic part;GO:0044424//intracellular part;GO:0070820//tertiary granule;GO:0005623//cell;GO:0043228//non-membrane-bounded organelle;GO:0005622//intracellular;GO:0031982//vesicle;GO:0016023//cytoplasmic, membrane-bounded vesicle;GO:0030659//cytoplasmic vesicle membrane;GO:0099512//supramolecular fiber;GO:0030667//secretory gr…	GO:0044877//macromolecular complex binding;GO:0005515//protein binding;GO:0032403//protein complex binding;GO:0005521//lamin binding;GO:0019215//intermediate filament binding;GO:0045296//cadherin binding;GO:0030280//structural constituent of epidermis;GO:0005198//structural molecule activity;GO:0050839//cell adhesion molecule binding;GO:0005488//binding	GO:0042119//neutrophil activation;GO:0012501//programmed cell death;GO:0043299//leukocyte degranulation;GO:0044085//cellular component biogenesis;GO:0043312//neutrophil degranulation;GO:0022610//biological adhesion;GO:0048519//negative regulation of biological process;GO:0030216//keratinocyte differentiation;GO:0016043//cellular component organization;GO:0016265//death;GO:0060255//regulation of m…
ENSG00000082458	DLG3	darkred	593.997	86.0983	0.806741	12.48	9.6	11.66	4.03	5.07	27.92	9.51	5.45	15.4	8.17	Environmental Information Processing	Signal transduction	ko04390//Hippo signaling pathway	K12075	-	-	-
ENSG00000082805	-	darkred	578.871	85.3964	-0.837085	18.72	17.45	17.44	19.28	19.22	10.4	14.33	17.36	14.06	19.94	-	-	-	-	-	-	-
ENSG00000083799	CYLD	darkred	305.608	50.5813	-0.677823	16	19.25	15.73	15.68	17.59	4.35	15.07	22.69	9.62	25.89	Organismal Systems	Development;Immune system	ko04380//Osteoclast differentiation;ko04622//RIG-I-like receptor signaling pathway	K08601	-	-	-
ENSG00000084623	EIF3I	darkred	453.607	36.4184	0.708206	74.63	60.73	75.54	57.48	46.02	73.27	62.9	82.05	98.96	79.71	Genetic Information Processing	Translation	ko03013//RNA transport	K03246	GO:0043234//protein complex;GO:0031982//vesicle;GO:0030529//intracellular ribonucleoprotein complex;GO:0044464//cell part;GO:0070993//translation preinitiation complex;GO:0043227//membrane-bounded organelle;GO:0044424//intracellular part;GO:0005622//intracellular;GO:1990904//ribonucleoprotein complex;GO:0043226//organelle;GO:0005623//cell;GO:0032991//macromolecular complex;GO:0044444//cytoplasmic…	GO:0003723//RNA binding;GO:0003676//nucleic acid binding;GO:0005488//binding;GO:0008135//translation factor activity, RNA binding;GO:0097159//organic cyclic compound binding;GO:1901363//heterocyclic compound binding	GO:0006417//regulation of translation;GO:0050794//regulation of cellular process;GO:0010608//posttranscriptional regulation of gene expression;GO:0010556//regulation of macromolecule biosynthetic process;GO:0031326//regulation of cellular biosynthetic process;GO:0031323//regulation of cellular metabolic process;GO:0009889//regulation of biosynthetic process;GO:0051246//regulation of protein metab…
ENSG00000084754	HADHA	darkred	272.348	13.9684	-0.530803	114.87	121.14	105.51	173.8	180.37	130.62	103.68	102.29	66.6	181.42	Metabolism	Amino acid metabolism;Global and overview maps;Lipid metabolism;Metabolism of other amino acids;Carbohydrate metabolism	ko01100//Metabolic pathways;ko01110//Biosynthesis of secondary metabolites;ko01130//Biosynthesis of antibiotics;ko01120//Microbial metabolism in diverse environments;ko01200//Carbon metabolism;ko00310//Lysine degradation;ko01212//Fatty acid metabolism;ko00280//Valine, leucine and isoleucine degradation;ko00071//Fatty acid degradation;ko00380//Tryptophan metabolism;ko00640//Propanoate metabolism;k…	K07515	GO:0005739//mitochondrion;GO:0031975//envelope;GO:0031966//mitochondrial membrane;GO:0031967//organelle envelope;GO:0070013//intracellular organelle lumen;GO:0032991//macromolecular complex;GO:0031090//organelle membrane;GO:0005737//cytoplasm;GO:0044444//cytoplasmic part;GO:0005759//mitochondrial matrix;GO:0043228//non-membrane-bounded organelle;GO:0043233//organelle lumen;GO:0044446//intracellul…	GO:0016453//C-acetyltransferase activity;GO:0005515//protein binding;GO:0016836//hydro-lyase activity;GO:0044877//macromolecular complex binding;GO:0003985//acetyl-CoA C-acetyltransferase activity;GO:0036094//small molecule binding;GO:0050662//coenzyme binding;GO:0048037//cofactor binding;GO:0016407//acetyltransferase activity;GO:0051287//NAD binding;GO:1901363//heterocyclic compound binding;GO:0…	GO:0043434//response to peptide hormone;GO:0044712//single-organism catabolic process;GO:0009719//response to endogenous stimulus;GO:0019752//carboxylic acid metabolic process;GO:0071704//organic substance metabolic process;GO:1901575//organic substance catabolic process;GO:0044238//primary metabolic process;GO:0044237//cellular metabolic process;GO:0032868//response to insulin;GO:0055114//oxidat…
ENSG00000085117	CD82	darkred	559.758	43.1185	0.884651	10.22	9.74	11.02	6.99	6.01	18.43	11.86	18	20.7	8.4	Cellular Processes	Cell growth and death	ko04115//p53 signaling pathway	K06509	GO:0005886//plasma membrane;GO:0031226//intrinsic component of plasma membrane;GO:0044421//extracellular region part;GO:0071944//cell periphery;GO:0005623//cell;GO:0031224//intrinsic component of membrane;GO:0005576//extracellular region;GO:0043227//membrane-bounded organelle;GO:0070062//extracellular exosome;GO:0065010//extracellular membrane-bounded organelle;GO:0016020//membrane;GO:0016021//in…	GO:0005488//binding;GO:0005515//protein binding	GO:0050896//response to stimulus;GO:0044763//single-organism cellular process;GO:0009987//cellular process;GO:0044700//single organism signaling;GO:0007165//signal transduction;GO:0050794//regulation of cellular process;GO:0065007//biological regulation;GO:0050789//regulation of biological process;GO:0007154//cell communication;GO:0051716//cellular response to stimulus;GO:0023052//signaling;GO:00…
ENSG00000085382	HACE1	darkred	497.492	52.2944	-0.875483	7.36	10.01	5.88	6.37	7.13	2.82	6.51	6.99	1.56	5.72	-	-	-	-	-	-	-
ENSG00000085978	ATG16L1	darkred	513.162	77.7257	0.870223	13.18	14.49	12.4	11.11	10.18	18.51	15.24	13.04	23.26	10.44	Cellular Processes	Transport and catabolism	ko04140//Autophagy - animal	K17890	GO:0005737//cytoplasm;GO:0044422//organelle part;GO:0005622//intracellular;GO:0005776//autophagosome;GO:0043229//intracellular organelle;GO:0005929//cilium;GO:0042995//cell projection;GO:0005829//cytosol;GO:0043231//intracellular membrane-bounded organelle;GO:0044424//intracellular part;GO:0044441//ciliary part;GO:0044464//cell part;GO:0016020//membrane;GO:0031090//organelle membrane;GO:0044444//…	GO:0019899//enzyme binding;GO:0003824//catalytic activity;GO:0005488//binding;GO:0016740//transferase activity;GO:0042802//identical protein binding;GO:0019787//ubiquitin-like protein transferase activity;GO:0051020//GTPase binding;GO:0005515//protein binding	GO:0008104//protein localization;GO:0006810//transport;GO:0044764//multi-organism cellular process;GO:0006497//protein lipidation;GO:0045184//establishment of protein localization;GO:0000045//autophagosome assembly;GO:0007033//vacuole organization;GO:0006725//cellular aromatic compound metabolic process;GO:0006461//protein complex assembly;GO:0006950//response to stress;GO:0016043//cellular compo…
ENSG00000085998	POMGNT1	darkred	163.013	11.9689	0.488684	16.01	13.86	15.62	11.78	13.69	17.45	12.42	22.94	20.62	6.62	Metabolism	Glycan biosynthesis and metabolism;Global and overview maps	ko01100//Metabolic pathways;ko00514//Other types of O-glycan biosynthesis	K09666	GO:0016021//integral component of membrane;GO:0044425//membrane part;GO:0016020//membrane;GO:0031224//intrinsic component of membrane	-	-
ENSG00000086102	NFX1	darkred	494.239	56.437	-0.771468	29.06	26.39	25.35	24.38	25.59	14.66	28.1	19.61	15.16	16.5	-	-	-	-	GO:0031974//membrane-enclosed lumen;GO:0043229//intracellular organelle;GO:0031981//nuclear lumen;GO:0005737//cytoplasm;GO:0044428//nuclear part;GO:0005634//nucleus;GO:0044422//organelle part;GO:0044446//intracellular organelle part;GO:0043226//organelle;GO:0044464//cell part;GO:0043232//intracellular non-membrane-bounded organelle;GO:0043231//intracellular membrane-bounded organelle;GO:0070013//…	GO:0001071//nucleic acid binding transcription factor activity;GO:0005488//binding;GO:0003676//nucleic acid binding;GO:0043167//ion binding;GO:0003677//DNA binding;GO:1990837//sequence-specific double-stranded DNA binding;GO:0097159//organic cyclic compound binding;GO:0000976//transcription regulatory region sequence-specific DNA binding;GO:0001227//transcriptional repressor activity, RNA polymer…	GO:0050896//response to stimulus;GO:2001141//regulation of RNA biosynthetic process;GO:0019438//aromatic compound biosynthetic process;GO:0009987//cellular process;GO:0016070//RNA metabolic process;GO:2000113//negative regulation of cellular macromolecule biosynthetic process;GO:0044249//cellular biosynthetic process;GO:0010605//negative regulation of macromolecule metabolic process;GO:0006366//t…
ENSG00000086504	MRPL28	darkred	479.278	55.0615	0.8453	10.2	5.45	9.64	6.43	6.13	12.86	6.45	10.2	14.57	11.42	Genetic Information Processing	Translation	ko03010//Ribosome	K02902	-	-	-
ENSG00000087253	LPCAT2	darkred	253.568	38.5238	-0.700971	10.8	13.72	17.03	9.85	9.8	3.92	5.91	10.87	3.79	13.48	Metabolism	Global and overview maps;Lipid metabolism	ko01100//Metabolic pathways;ko00564//Glycerophospholipid metabolism;ko00565//Ether lipid metabolism	K13510	GO:0043232//intracellular non-membrane-bounded organelle;GO:0043227//membrane-bounded organelle;GO:0016020//membrane;GO:0005622//intracellular;GO:0005783//endoplasmic reticulum;GO:0044425//membrane part;GO:0031090//organelle membrane;GO:0043226//organelle;GO:0044424//intracellular part;GO:0005811//lipid particle;GO:0044431//Golgi apparatus part;GO:0098791//Golgi subcompartment;GO:0042175//nuclear…	GO:0016411//acylglycerol O-acyltransferase activity;GO:0071617//lysophospholipid acyltransferase activity;GO:0016747//transferase activity, transferring acyl groups other than amino-acyl groups;GO:0047144//2-acylglycerol-3-phosphate O-acyltransferase activity;GO:0047192//1-alkylglycerophosphocholine O-acetyltransferase activity;GO:0003824//catalytic activity;GO:0005509//calcium ion binding;GO:000…	GO:0046165//alcohol biosynthetic process;GO:0009987//cellular process;GO:0009058//biosynthetic process;GO:0008152//metabolic process;GO:0044106//cellular amine metabolic process;GO:0044281//small molecule metabolic process;GO:0046474//glycerophospholipid biosynthetic process;GO:0044283//small molecule biosynthetic process;GO:0006663//platelet activating factor biosynthetic process;GO:1901617//org…
ENSG00000087269	NOP14	darkred	479.666	56.6316	0.778927	13.48	13.23	11.75	6.6	8	15.28	8.63	10.52	19.95	11.53	-	-	-	-	GO:0005622//intracellular;GO:0005654//nucleoplasm;GO:0032991//macromolecular complex;GO:0043231//intracellular membrane-bounded organelle;GO:0043234//protein complex;GO:0032040//small-subunit processome;GO:0044422//organelle part;GO:0005634//nucleus;GO:1990904//ribonucleoprotein complex;GO:0044424//intracellular part;GO:0044464//cell part;GO:0016020//membrane;GO:0043226//organelle;GO:0030684//pre…	GO:0003723//RNA binding;GO:0019899//enzyme binding;GO:0097159//organic cyclic compound binding;GO:1901363//heterocyclic compound binding;GO:0003676//nucleic acid binding;GO:0005488//binding;GO:0030515//snoRNA binding;GO:0005515//protein binding	GO:0009987//cellular process;GO:0006364//rRNA processing;GO:0044237//cellular metabolic process;GO:0090304//nucleic acid metabolic process;GO:0090502//RNA phosphodiester bond hydrolysis, endonucleolytic;GO:0000478//endonucleolytic cleavage involved in rRNA processing;GO:0042254//ribosome biogenesis;GO:0006725//cellular aromatic compound metabolic process;GO:0008152//metabolic process;GO:0000479//…
ENSG00000087365	SF3B2	darkred	431.083	68.2223	0.783429	45.26	38.15	47.61	45.31	45.21	79.47	44.2	62.59	58.59	37.12	Genetic Information Processing	Transcription	ko03040//Spliceosome	K12829	GO:0043226//organelle;GO:0044424//intracellular part;GO:0030529//intracellular ribonucleoprotein complex;GO:0031974//membrane-enclosed lumen;GO:0032991//macromolecular complex;GO:0043231//intracellular membrane-bounded organelle;GO:0005622//intracellular;GO:0043227//membrane-bounded organelle;GO:0044422//organelle part;GO:0005681//spliceosomal complex;GO:0070013//intracellular organelle lumen;GO:…	GO:0003676//nucleic acid binding;GO:1901363//heterocyclic compound binding;GO:0003723//RNA binding;GO:0005488//binding;GO:0097159//organic cyclic compound binding	GO:0044260//cellular macromolecule metabolic process;GO:0006807//nitrogen compound metabolic process;GO:0043170//macromolecule metabolic process;GO:0006725//cellular aromatic compound metabolic process;GO:0044419//interspecies interaction between organisms;GO:0016070//RNA metabolic process;GO:0009987//cellular process;GO:0034641//cellular nitrogen compound metabolic process;GO:0000377//RNA splici…
ENSG00000087448	KLHL42	darkred	442.007	31.1229	-0.806112	16.15	16.49	10.86	12.86	11.38	6.75	13.7	10.09	5.63	10.85	-	-	-	-	GO:0044446//intracellular organelle part;GO:0043228//non-membrane-bounded organelle;GO:0044424//intracellular part;GO:0044464//cell part;GO:0005819//spindle;GO:0015630//microtubule cytoskeleton;GO:0043229//intracellular organelle;GO:1990234//transferase complex;GO:1902494//catalytic complex;GO:0005856//cytoskeleton;GO:0044430//cytoskeletal part;GO:0031461//cullin-RING ubiquitin ligase complex;GO:…	GO:0005515//protein binding;GO:0003824//catalytic activity;GO:0016740//transferase activity;GO:0005488//binding;GO:0004842//ubiquitin-protein transferase activity;GO:0019787//ubiquitin-like protein transferase activity	GO:0044260//cellular macromolecule metabolic process;GO:0032446//protein modification by small protein conjugation;GO:0019538//protein metabolic process;GO:0008152//metabolic process;GO:0043687//post-translational protein modification;GO:0043632//modification-dependent macromolecule catabolic process;GO:0009987//cellular process;GO:0036211//protein modification process;GO:0051301//cell division;G…
ENSG00000088035	ALG6	darkred	641.831	60.0406	0.757445	5.76	5.66	4.5	3.07	2.9	8.46	6	5.11	6.11	3.8	Metabolism	Global and overview maps;Glycan biosynthesis and metabolism	ko01100//Metabolic pathways;ko00510//N-Glycan biosynthesis	K03848	GO:0098588//bounding membrane of organelle;GO:0043231//intracellular membrane-bounded organelle;GO:0044446//intracellular organelle part;GO:0016020//membrane;GO:0012505//endomembrane system;GO:0031090//organelle membrane;GO:0005623//cell;GO:0005622//intracellular;GO:0016021//integral component of membrane;GO:0031224//intrinsic component of membrane;GO:0044422//organelle part;GO:0044424//intracell…	GO:0042281//dolichyl pyrophosphate Man9GlcNAc2 alpha-1,3-glucosyltransferase activity;GO:0016740//transferase activity;GO:0003824//catalytic activity;GO:0016758//transferase activity, transferring hexosyl groups;GO:0046527//glucosyltransferase activity;GO:0016757//transferase activity, transferring glycosyl groups;GO:0004583//dolichyl-phosphate-glucose-glycolipid alpha-glucosyltransferase activity	GO:0043413//macromolecule glycosylation;GO:0036211//protein modification process;GO:0070085//glycosylation;GO:0006464//cellular protein modification process;GO:1901135//carbohydrate derivative metabolic process;GO:0006486//protein glycosylation;GO:1901137//carbohydrate derivative biosynthetic process;GO:0044237//cellular metabolic process;GO:0044249//cellular biosynthetic process;GO:0044267//cell…
ENSG00000088247	Khsrp	darkred	269.63	47.0933	0.742116	13.18	12.15	16.9	12.19	15.12	25.84	7.89	17.12	21.1	9.38	-	-	-	-	GO:0044297//cell body;GO:0044422//organelle part;GO:0030529//intracellular ribonucleoprotein complex;GO:0043232//intracellular non-membrane-bounded organelle;GO:0044444//cytoplasmic part;GO:0005634//nucleus;GO:0035770//ribonucleoprotein granule;GO:0043228//non-membrane-bounded organelle;GO:0044428//nuclear part;GO:0043226//organelle;GO:0097458//neuron part;GO:0031974//membrane-enclosed lumen;GO:0…	GO:0003676//nucleic acid binding;GO:1901363//heterocyclic compound binding;GO:0003723//RNA binding;GO:0044822//poly(A) RNA binding;GO:0003729//mRNA binding;GO:0005488//binding;GO:0097159//organic cyclic compound binding	GO:0060255//regulation of macromolecule metabolic process;GO:0044265//cellular macromolecule catabolic process;GO:0010467//gene expression;GO:0010586//miRNA metabolic process;GO:0044238//primary metabolic process;GO:0006401//RNA catabolic process;GO:0009987//cellular process;GO:0051236//establishment of RNA localization;GO:0050789//regulation of biological process;GO:1901361//organic cyclic compo…
ENSG00000088305	DNMT3B	darkred	648.44	108.31	0.85627	1.57	1.57	1.78	1.5	1.13	8.33	3.34	1.23	4.45	1.27	Human Diseases;Metabolism	Amino acid metabolism;Cancers;Global and overview maps	ko01100//Metabolic pathways;ko05206//MicroRNAs in cancer;ko00270//Cysteine and methionine metabolism	K17399	GO:0043227//membrane-bounded organelle;GO:0043233//organelle lumen;GO:0031981//nuclear lumen;GO:0005622//intracellular;GO:0044424//intracellular part;GO:0031974//membrane-enclosed lumen;GO:0043229//intracellular organelle;GO:0044428//nuclear part;GO:0044446//intracellular organelle part;GO:0043226//organelle;GO:0044464//cell part;GO:0005654//nucleoplasm;GO:0044422//organelle part;GO:0043231//intr…	GO:0008757//S-adenosylmethionine-dependent methyltransferase activity;GO:0003682//chromatin binding;GO:0003676//nucleic acid binding;GO:0016741//transferase activity, transferring one-carbon groups;GO:0008168//methyltransferase activity;GO:0043169//cation binding;GO:0046872//metal ion binding;GO:0000988//transcription factor activity, protein binding;GO:0009008//DNA-methyltransferase activity;GO:…	GO:0065007//biological regulation;GO:0000122//negative regulation of transcription from RNA polymerase II promoter;GO:1902679//negative regulation of RNA biosynthetic process;GO:0031061//negative regulation of histone methylation;GO:0033554//cellular response to stress;GO:0044699//single-organism process;GO:0043412//macromolecule modification;GO:0090304//nucleic acid metabolic process;GO:0051094/…
ENSG00000088356	PDRG1	darkred	459.016	50.03	0.873355	7.63	5.31	6.5	5.38	4.04	10.08	5.68	7.22	8.88	5	-	-	-	-	GO:0005623//cell;GO:0043234//protein complex;GO:0005622//intracellular;GO:0005737//cytoplasm;GO:0016272//prefoldin complex;GO:0044464//cell part;GO:0044424//intracellular part;GO:0032991//macromolecular complex	GO:0005488//binding;GO:0005515//protein binding;GO:0051082//unfolded protein binding	GO:0009987//cellular process;GO:0006457//protein folding
ENSG00000088367	EPB41L1	darkred	467.008	56.8408	-0.613981	12.24	13.7	14.29	11.91	17.43	7.19	14.15	5.79	5.42	2.64	Cellular Processes	Cellular community - eukaryotes	ko04530//Tight junction	K06107	GO:0044424//intracellular part;GO:0016020//membrane;GO:0005856//cytoskeleton;GO:0044464//cell part;GO:0043228//non-membrane-bounded organelle;GO:0043226//organelle;GO:0043229//intracellular organelle;GO:0005623//cell;GO:0043232//intracellular non-membrane-bounded organelle;GO:0071944//cell periphery;GO:0005622//intracellular;GO:0005886//plasma membrane	GO:0003779//actin binding;GO:0005515//protein binding;GO:0008092//cytoskeletal protein binding;GO:0005198//structural molecule activity;GO:0005488//binding	-
ENSG00000088387	DOCK9	darkred	151.308	6.46645	-0.535962	4.78	5.24	4.36	10.82	9.16	3.41	13.06	2.56	2.18	6.61	-	-	-	-	GO:0044464//cell part;GO:0044424//intracellular part;GO:0005622//intracellular;GO:0005623//cell;GO:0005737//cytoplasm;GO:0044444//cytoplasmic part	GO:0005488//binding;GO:0098772//molecular function regulator;GO:0005085//guanyl-nucleotide exchange factor activity;GO:0005515//protein binding;GO:0005088//Ras guanyl-nucleotide exchange factor activity;GO:0017016//Ras GTPase binding;GO:0031267//small GTPase binding;GO:0051020//GTPase binding;GO:0019899//enzyme binding	GO:0050878//regulation of body fluid levels;GO:0065007//biological regulation;GO:0065008//regulation of biological quality;GO:0050789//regulation of biological process;GO:0019222//regulation of metabolic process;GO:0043087//regulation of GTPase activity;GO:0065009//regulation of molecular function;GO:0050790//regulation of catalytic activity;GO:0051336//regulation of hydrolase activity;GO:0007599…
ENSG00000088682	COQ9	darkred	652.125	39.424	0.852733	3.64	3.32	4.83	0	5.77	11.44	7.23	6.97	15.58	10.49	-	-	-	-	GO:0043231//intracellular membrane-bounded organelle;GO:0043227//membrane-bounded organelle;GO:0044464//cell part;GO:0044424//intracellular part;GO:0005623//cell;GO:0043226//organelle;GO:0005622//intracellular;GO:0043229//intracellular organelle	GO:0005488//binding;GO:0005515//protein binding;GO:0046983//protein dimerization activity	GO:0044281//small molecule metabolic process;GO:0044237//cellular metabolic process;GO:0042180//cellular ketone metabolic process;GO:0006733//oxidoreduction coenzyme metabolic process;GO:0045333//cellular respiration;GO:0022904//respiratory electron transport chain;GO:0044763//single-organism cellular process;GO:0009987//cellular process;GO:0008152//metabolic process;GO:0044710//single-organism m…
ENSG00000089157	RPLP0	darkred	486.496	39.1408	0.781297	787.88	941.62	526.88	407.04	355.45	1146.72	483.74	801.05	1830.65	1162.06	Genetic Information Processing	Translation	ko03010//Ribosome	K02941	GO:0005623//cell;GO:0045202//synapse;GO:0043227//membrane-bounded organelle;GO:0031982//vesicle;GO:0044445//cytosolic part;GO:1903561//extracellular vesicle;GO:0030055//cell-substrate junction;GO:0044424//intracellular part;GO:1990904//ribonucleoprotein complex;GO:0005737//cytoplasm;GO:0044391//ribosomal subunit;GO:0099572//postsynaptic specialization;GO:0043230//extracellular organelle;GO:000563…	GO:0003723//RNA binding;GO:1901363//heterocyclic compound binding;GO:0003676//nucleic acid binding;GO:0005488//binding;GO:0005198//structural molecule activity;GO:0019843//rRNA binding;GO:0097159//organic cyclic compound binding;GO:0005515//protein binding;GO:0070180//large ribosomal subunit rRNA binding;GO:0003735//structural constituent of ribosome	GO:1901360//organic cyclic compound metabolic process;GO:0044237//cellular metabolic process;GO:0034622//cellular macromolecular complex assembly;GO:0042273//ribosomal large subunit biogenesis;GO:0044271//cellular nitrogen compound biosynthetic process;GO:0046907//intracellular transport;GO:0022607//cellular component assembly;GO:0033365//protein localization to organelle;GO:0070972//protein loca…
ENSG00000089225	TBX5	darkred	579.451	33.5698	-0.787127	2.16	1.46	1.57	3.18	2.54	0.19	0.82	2.52	0.49	1.72	-	-	-	-	GO:0044464//cell part;GO:0043227//membrane-bounded organelle;GO:0005623//cell;GO:0005634//nucleus;GO:0005622//intracellular;GO:0043226//organelle;GO:0031981//nuclear lumen;GO:0044428//nuclear part;GO:0043231//intracellular membrane-bounded organelle;GO:0044424//intracellular part;GO:0032991//macromolecular complex;GO:0043229//intracellular organelle;GO:0043233//organelle lumen;GO:0005654//nucleop…	GO:1901363//heterocyclic compound binding;GO:0000976//transcription regulatory region sequence-specific DNA binding;GO:0044212//transcription regulatory region DNA binding;GO:0001067//regulatory region nucleic acid binding;GO:0003700//transcription factor activity, sequence-specific DNA binding;GO:0000981//RNA polymerase II transcription factor activity, sequence-specific DNA binding;GO:0005515//…	GO:0009889//regulation of biosynthetic process;GO:0035113//embryonic appendage morphogenesis;GO:0006366//transcription from RNA polymerase II promoter;GO:0007154//cell communication;GO:0030323//respiratory tube development;GO:0010769//regulation of cell morphogenesis involved in differentiation;GO:0010721//negative regulation of cell development;GO:0043170//macromolecule metabolic process;GO:0035…
ENSG00000089280	FUS	darkred	681.703	100.702	0.860993	20.3	20.02	17.59	14.35	13	47.64	25.55	27.54	31.12	13.06	-	-	-	-	GO:0044446//intracellular organelle part;GO:0044428//nuclear part;GO:0043227//membrane-bounded organelle;GO:0044422//organelle part;GO:0005622//intracellular;GO:0005634//nucleus;GO:0044424//intracellular part;GO:0043229//intracellular organelle;GO:0043231//intracellular membrane-bounded organelle;GO:0044464//cell part;GO:0005623//cell;GO:0031974//membrane-enclosed lumen;GO:0031981//nuclear lumen;…	GO:0046914//transition metal ion binding;GO:0000989//transcription factor activity, transcription factor binding;GO:0003676//nucleic acid binding;GO:0003723//RNA binding;GO:0005488//binding;GO:0000988//transcription factor activity, protein binding;GO:0003712//transcription cofactor activity;GO:0036094//small molecule binding;GO:0046872//metal ion binding;GO:0043167//ion binding;GO:1901363//heter…	GO:0019222//regulation of metabolic process;GO:0006725//cellular aromatic compound metabolic process;GO:0051171//regulation of nitrogen compound metabolic process;GO:0010467//gene expression;GO:0031323//regulation of cellular metabolic process;GO:0050789//regulation of biological process;GO:0010556//regulation of macromolecule biosynthetic process;GO:0008152//metabolic process;GO:0046483//heteroc…
ENSG00000090238	YPEL3	darkred	393.502	26.4944	-0.765986	9.96	6.85	7.91	7.61	6.3	2.04	7.04	7.6	3.14	4.41	-	-	-	-	-	GO:0043167//ion binding;GO:0046872//metal ion binding;GO:0005488//binding;GO:0043169//cation binding	-
ENSG00000090273	NUDC	darkred	352.045	50.3049	0.737004	20.2	17.82	23.18	15.23	15.64	25.66	13.08	25.99	37.41	11.03	-	-	-	-	GO:0044464//cell part;GO:0005856//cytoskeleton;GO:0005622//intracellular;GO:0043227//membrane-bounded organelle;GO:0005634//nucleus;GO:0043228//non-membrane-bounded organelle;GO:0044424//intracellular part;GO:0043229//intracellular organelle;GO:0043232//intracellular non-membrane-bounded organelle;GO:0005623//cell;GO:0031981//nuclear lumen;GO:0044446//intracellular organelle part;GO:0044444//cyto…	GO:0005488//binding	GO:0065007//biological regulation;GO:0000279//M phase;GO:0050896//response to stimulus;GO:0044848//biological phase;GO:0022402//cell cycle process;GO:0000280//nuclear division;GO:0006996//organelle organization;GO:0032501//multicellular organismal process;GO:0000087//mitotic M phase;GO:0050794//regulation of cellular process;GO:0044763//single-organism cellular process;GO:0023052//signaling;GO:00…
ENSG00000090530	LEPREL1	darkred	266.723	40.5006	-0.661456	2.18	2.65	3.61	2.12	2.11	0.22	0.95	1.28	0.95	3.37	-	-	-	-	GO:0044464//cell part;GO:0043226//organelle;GO:0005623//cell;GO:0043229//intracellular organelle;GO:0044424//intracellular part;GO:0044420//extracellular matrix component;GO:0005622//intracellular;GO:0043231//intracellular membrane-bounded organelle;GO:0043227//membrane-bounded organelle;GO:0031012//extracellular matrix	GO:0003824//catalytic activity;GO:0031543//peptidyl-proline dioxygenase activity;GO:0019798//procollagen-proline dioxygenase activity;GO:0016706//oxidoreductase activity, acting on paired donors, with incorporation or reduction of molecular oxygen, 2-oxoglutarate as one donor, and incorporation of one atom each of oxygen into both donors;GO:0051213//dioxygenase activity;GO:0016491//oxidoreductase…	GO:0032501//multicellular organismal process;GO:0044707//single-multicellular organism process;GO:0008152//metabolic process;GO:0044238//primary metabolic process;GO:0044236//multicellular organism metabolic process;GO:0043170//macromolecule metabolic process;GO:0044260//cellular macromolecule metabolic process;GO:0006464//cellular protein modification process;GO:0044699//single-organism process;…
ENSG00000090621	PABPC4	darkred	254.293	24.7349	0.616066	48.24	45.33	45.39	57.61	57.23	79.01	38.17	41.41	72.06	26.91	Genetic Information Processing	Folding, sorting and degradation;Translation	ko03013//RNA transport;ko03015//mRNA surveillance pathway;ko03018//RNA degradation	K13126	GO:0043231//intracellular membrane-bounded organelle;GO:0044444//cytoplasmic part;GO:0030529//intracellular ribonucleoprotein complex;GO:0043228//non-membrane-bounded organelle;GO:1990904//ribonucleoprotein complex;GO:0043227//membrane-bounded organelle;GO:0005737//cytoplasm;GO:0035770//ribonucleoprotein granule;GO:0005623//cell;GO:0005622//intracellular;GO:0043226//organelle;GO:0043229//intracel…	GO:0070717//poly-purine tract binding;GO:0003676//nucleic acid binding;GO:0003723//RNA binding;GO:0005488//binding;GO:1901363//heterocyclic compound binding;GO:0097159//organic cyclic compound binding;GO:0003727//single-stranded RNA binding;GO:0008187//poly-pyrimidine tract binding	GO:0034641//cellular nitrogen compound metabolic process;GO:0008152//metabolic process;GO:0009987//cellular process;GO:0006807//nitrogen compound metabolic process;GO:0090304//nucleic acid metabolic process;GO:0065007//biological regulation;GO:0043170//macromolecule metabolic process;GO:0044238//primary metabolic process;GO:0006139//nucleobase-containing compound metabolic process;GO:0065008//reg…
ENSG00000090863	GLG1	darkred	441.068	20.1596	-0.788259	29.25	26.08	37.66	36	36.5	18.88	28.51	37.93	15.65	27.87	Environmental Information Processing	Signaling molecules and interaction	ko04514//Cell adhesion molecules (CAMs)	K06816	GO:0005622//intracellular;GO:0043226//organelle;GO:0005623//cell;GO:0031224//intrinsic component of membrane;GO:0043227//membrane-bounded organelle;GO:0044424//intracellular part;GO:0031982//vesicle;GO:0044422//organelle part;GO:0031090//organelle membrane;GO:0043231//intracellular membrane-bounded organelle;GO:0016020//membrane;GO:0031988//membrane-bounded vesicle;GO:0044425//membrane part;GO:00…	GO:0005488//binding;GO:0005515//protein binding	GO:0019222//regulation of metabolic process;GO:0050793//regulation of developmental process;GO:0090092//regulation of transmembrane receptor protein serine/threonine kinase signaling pathway;GO:0050878//regulation of body fluid levels;GO:0070613//regulation of protein processing;GO:0048583//regulation of response to stimulus;GO:0010646//regulation of cell communication;GO:0080090//regulation of p…
ENSG00000090905	TNRC6A	darkred	726.367	25.869	-0.895187	15.62	15.72	17.95	18.52	21.32	8.87	16.17	12.3	10.26	15.12	-	-	-	-	-	-	-
ENSG00000090924	PLEKHG2	darkred	303.047	25.3149	-0.58902	3.5	2.73	2.2	5.71	3.91	2.65	3.44	3.93	1.66	4.23	-	-	-	-	GO:0005622//intracellular;GO:0005829//cytosol;GO:0005737//cytoplasm;GO:0044444//cytoplasmic part;GO:0044464//cell part;GO:0044424//intracellular part;GO:0005623//cell	GO:0005085//guanyl-nucleotide exchange factor activity;GO:0005088//Ras guanyl-nucleotide exchange factor activity;GO:0005089//Rho guanyl-nucleotide exchange factor activity;GO:0098772//molecular function regulator	GO:0042981//regulation of apoptotic process;GO:0043065//positive regulation of apoptotic process;GO:0043067//regulation of programmed cell death;GO:0044087//regulation of cellular component biogenesis;GO:0033043//regulation of organelle organization;GO:0050794//regulation of cellular process;GO:0010646//regulation of cell communication;GO:0048518//positive regulation of biological process;GO:0007…
ENSG00000091157	WDR7	darkred	678.823	63.9636	-0.876848	7.41	8.22	6.99	8.27	9.29	3.36	8.34	6.95	5.21	5.64	-	-	-	-	GO:0031410//cytoplasmic vesicle;GO:0005737//cytoplasm;GO:0005622//intracellular;GO:0044464//cell part;GO:0044456//synapse part;GO:0043231//intracellular membrane-bounded organelle;GO:0098793//presynapse;GO:0012505//endomembrane system;GO:0043227//membrane-bounded organelle;GO:0099503//secretory vesicle;GO:0031988//membrane-bounded vesicle;GO:0044424//intracellular part;GO:0070382//exocytic vesicl…	-	GO:0044763//single-organism cellular process;GO:0048731//system development;GO:0030154//cell differentiation;GO:0009987//cellular process;GO:0007275//multicellular organism development;GO:0048513//animal organ development;GO:0048856//anatomical structure development;GO:0032501//multicellular organismal process;GO:0032502//developmental process;GO:0002376//immune system process;GO:0044767//single-…
ENSG00000092529	CAPN3	darkred	246.587	15.2721	-0.6374	3.9	4.23	1.8	2.47	2.41	0.41	3.57	3.64	1.38	1.61	-	-	-	-	GO:0044444//cytoplasmic part;GO:0043231//intracellular membrane-bounded organelle;GO:0043232//intracellular non-membrane-bounded organelle;GO:0030017//sarcomere;GO:0042383//sarcolemma;GO:0043292//contractile fiber;GO:0005737//cytoplasm;GO:0005886//plasma membrane;GO:0030016//myofibril;GO:0044464//cell part;GO:0044459//plasma membrane part;GO:0032991//macromolecular complex;GO:0030315//T-tubule;GO…	GO:0004197//cysteine-type endopeptidase activity;GO:0031420//alkali metal ion binding;GO:0016787//hydrolase activity;GO:0005198//structural molecule activity;GO:0043167//ion binding;GO:0005509//calcium ion binding;GO:0005515//protein binding;GO:0031402//sodium ion binding;GO:0031432//titin binding;GO:0004198//calcium-dependent cysteine-type endopeptidase activity;GO:0008092//cytoskeletal protein …	GO:0048583//regulation of response to stimulus;GO:0090279//regulation of calcium ion import;GO:0008152//metabolic process;GO:0031032//actomyosin structure organization;GO:0061041//regulation of wound healing;GO:0048646//anatomical structure formation involved in morphogenesis;GO:0050789//regulation of biological process;GO:0009651//response to salt stress;GO:0070727//cellular macromolecule locali…
ENSG00000092847	AGO1	darkred	326.12	46.5126	-0.594476	14.73	12.77	13.9	12.51	13.41	10.26	15.17	12.26	6.2	6.44	-	-	-	-	GO:0044422//organelle part;GO:0032991//macromolecular complex;GO:0043227//membrane-bounded organelle;GO:0016442//RISC complex;GO:1990904//ribonucleoprotein complex;GO:0005654//nucleoplasm;GO:0044464//cell part;GO:0005829//cytosol;GO:0044444//cytoplasmic part;GO:0043231//intracellular membrane-bounded organelle;GO:0043228//non-membrane-bounded organelle;GO:0043226//organelle;GO:0044428//nuclear pa…	GO:0032403//protein complex binding;GO:0000976//transcription regulatory region sequence-specific DNA binding;GO:0001067//regulatory region nucleic acid binding;GO:0001047//core promoter binding;GO:0043175//RNA polymerase core enzyme binding;GO:0000975//regulatory region DNA binding;GO:0000977//RNA polymerase II regulatory region sequence-specific DNA binding;GO:0005515//protein binding;GO:000367…	GO:0044700//single organism signaling;GO:0031325//positive regulation of cellular metabolic process;GO:0045974//regulation of translation, ncRNA-mediated;GO:0031328//positive regulation of cellular biosynthetic process;GO:0090501//RNA phosphodiester bond hydrolysis;GO:0007154//cell communication;GO:0023056//positive regulation of signaling;GO:1901360//organic cyclic compound metabolic process;GO:…
ENSG00000092931	-	darkred	148.045	19.6231	-0.501118	5.22	6.38	7.77	6.75	5.69	4.22	6.89	7.53	5.15	8.33	-	-	-	-	-	-	-
ENSG00000094841	UPRT	darkred	569.79	67.9316	-0.912652	10.76	12.49	10.3	11.78	11.45	7.07	11.9	10.59	7	9.2	Metabolism	Global and overview maps;Nucleotide metabolism	ko01100//Metabolic pathways;ko00240//Pyrimidine metabolism	K00761	GO:0044424//intracellular part;GO:0043229//intracellular organelle;GO:0005622//intracellular;GO:0043227//membrane-bounded organelle;GO:0044464//cell part;GO:0043226//organelle;GO:0043231//intracellular membrane-bounded organelle;GO:0005623//cell	GO:0016740//transferase activity;GO:0005488//binding;GO:0003824//catalytic activity	GO:0044703//multi-organism reproductive process;GO:0007589//body fluid secretion;GO:0006810//transport;GO:0050896//response to stimulus;GO:0009725//response to hormone;GO:0043434//response to peptide hormone;GO:1902578//single-organism localization;GO:0050878//regulation of body fluid levels;GO:1901652//response to peptide;GO:0051704//multi-organism process;GO:0065007//biological regulation;GO:00…
ENSG00000095059	DHPS	darkred	289.662	55.2237	0.667515	16.97	15.86	20.23	18.23	14.36	29.09	12.61	14.45	20.73	11.52	-	-	-	-	GO:0044464//cell part;GO:0044444//cytoplasmic part;GO:0005623//cell;GO:0005737//cytoplasm;GO:0044424//intracellular part;GO:0005622//intracellular;GO:0005829//cytosol	GO:0005515//protein binding;GO:0003824//catalytic activity;GO:0016740//transferase activity;GO:0016765//transferase activity, transferring alkyl or aryl (other than methyl) groups;GO:0034038//deoxyhypusine synthase activity;GO:0005488//binding;GO:0042802//identical protein binding	GO:0008284//positive regulation of cell proliferation;GO:0006518//peptide metabolic process;GO:0006576//cellular biogenic amine metabolic process;GO:0034645//cellular macromolecule biosynthetic process;GO:0044237//cellular metabolic process;GO:0065007//biological regulation;GO:0043043//peptide biosynthetic process;GO:0008216//spermidine metabolic process;GO:0009987//cellular process;GO:0009058//b…
ENSG00000095319	-	darkred	372.159	70.5873	0.810067	11.03	11.22	11.12	12.62	11.04	20	9.34	13.68	16.69	8.87	-	-	-	-	-	-	-
ENSG00000095321	CRAT	darkred	194.089	25.2187	0.626535	1.64	0.45	3.69	0.87	1.75	2.94	0.31	1.49	3.94	0.72	Cellular Processes	Transport and catabolism	ko04146//Peroxisome	K00624	GO:0031975//envelope;GO:0044444//cytoplasmic part;GO:0019866//organelle inner membrane;GO:0043226//organelle;GO:0031967//organelle envelope;GO:0005623//cell;GO:0043227//membrane-bounded organelle;GO:0005737//cytoplasm;GO:0043231//intracellular membrane-bounded organelle;GO:0044424//intracellular part;GO:0044464//cell part;GO:0044438//microbody part;GO:0044446//intracellular organelle part;GO:0031…	GO:0016747//transferase activity, transferring acyl groups other than amino-acyl groups;GO:0005488//binding;GO:0016740//transferase activity;GO:0005515//protein binding;GO:0008374//O-acyltransferase activity;GO:0016746//transferase activity, transferring acyl groups;GO:0003824//catalytic activity;GO:0016406//carnitine O-acyltransferase activity	GO:0006807//nitrogen compound metabolic process;GO:0034440//lipid oxidation;GO:0034641//cellular nitrogen compound metabolic process;GO:0055114//oxidation-reduction process;GO:0097164//ammonium ion metabolic process;GO:0009056//catabolic process;GO:0044763//single-organism cellular process;GO:0044242//cellular lipid catabolic process;GO:0006082//organic acid metabolic process;GO:0043436//oxoacid …
ENSG00000095380	NANS	darkred	687.409	34.028	0.846798	24.58	22.91	21.27	15.81	15.73	43.48	44.08	25.15	63.4	40.17	Metabolism	Global and overview maps;Carbohydrate metabolism	ko01100//Metabolic pathways;ko00520//Amino sugar and nucleotide sugar metabolism	K05304	GO:0043226//organelle;GO:0044444//cytoplasmic part;GO:0005737//cytoplasm;GO:0044464//cell part;GO:0005623//cell;GO:0031988//membrane-bounded vesicle;GO:0031982//vesicle;GO:0005622//intracellular;GO:0043227//membrane-bounded organelle;GO:0044424//intracellular part	GO:0016740//transferase activity;GO:0003824//catalytic activity;GO:0016772//transferase activity, transferring phosphorus-containing groups;GO:0016779//nucleotidyltransferase activity;GO:0070567//cytidylyltransferase activity;GO:0016765//transferase activity, transferring alkyl or aryl (other than methyl) groups	GO:0019538//protein metabolic process;GO:0009059//macromolecule biosynthetic process;GO:0043170//macromolecule metabolic process;GO:0043412//macromolecule modification;GO:0044710//single-organism metabolic process;GO:0008610//lipid biosynthetic process;GO:0006487//protein N-linked glycosylation;GO:0044763//single-organism cellular process;GO:1901135//carbohydrate derivative metabolic process;GO:0…
ENSG00000096070	BRPF3	darkred	233.404	21.5092	0.54632	20.91	17.41	24.8	12.36	15.2	25.32	12.7	10.9	24.66	8.36	-	-	-	-	GO:0044446//intracellular organelle part;GO:0043231//intracellular membrane-bounded organelle;GO:0044444//cytoplasmic part;GO:0005634//nucleus;GO:0000123//histone acetyltransferase complex;GO:1902493//acetyltransferase complex;GO:0044464//cell part;GO:0005576//extracellular region;GO:0005737//cytoplasm;GO:0005829//cytosol;GO:0044424//intracellular part;GO:0031974//membrane-enclosed lumen;GO:00319…	GO:0005488//binding;GO:0005515//protein binding;GO:0043167//ion binding;GO:0043169//cation binding;GO:0046872//metal ion binding	GO:0016192//vesicle-mediated transport;GO:0044260//cellular macromolecule metabolic process;GO:0002576//platelet degranulation;GO:0046903//secretion;GO:0044267//cellular protein metabolic process;GO:0044238//primary metabolic process;GO:0044237//cellular metabolic process;GO:0043966//histone H3 acetylation;GO:0016043//cellular component organization;GO:0044699//single-organism process;GO:0051641/…
ENSG00000096080	MRPS18A	darkred	773.328	63.8885	0.890655	19.43	15.17	22.52	11.27	8.44	39.72	19.58	17.6	35.92	32.04	Genetic Information Processing	Translation	ko03010//Ribosome	K02963	GO:0005623//cell;GO:0005840//ribosome;GO:0016020//membrane;GO:0043226//organelle;GO:0000313//organellar ribosome;GO:0005740//mitochondrial envelope;GO:0015934//large ribosomal subunit;GO:0044464//cell part;GO:0070013//intracellular organelle lumen;GO:0031966//mitochondrial membrane;GO:0030529//intracellular ribonucleoprotein complex;GO:0005739//mitochondrion;GO:0031974//membrane-enclosed lumen;GO…	GO:1901363//heterocyclic compound binding;GO:0003676//nucleic acid binding;GO:0019843//rRNA binding;GO:0097159//organic cyclic compound binding;GO:0005488//binding;GO:0070181//small ribosomal subunit rRNA binding;GO:0003735//structural constituent of ribosome;GO:0005198//structural molecule activity;GO:0003723//RNA binding	GO:0043603//cellular amide metabolic process;GO:0044711//single-organism biosynthetic process;GO:0006807//nitrogen compound metabolic process;GO:0071704//organic substance metabolic process;GO:0022411//cellular component disassembly;GO:0010467//gene expression;GO:0006414//translational elongation;GO:0043933//macromolecular complex subunit organization;GO:0044699//single-organism process;GO:000905…
ENSG00000099203	TMED1	darkred	458.324	62.6296	0.790715	7.7	4.87	8.05	4.6	5.53	8.3	6.49	8.29	12.97	5.11	-	-	-	-	GO:0043231//intracellular membrane-bounded organelle;GO:0043227//membrane-bounded organelle;GO:0043226//organelle;GO:0031090//organelle membrane;GO:0044422//organelle part;GO:0044425//membrane part;GO:0016020//membrane;GO:0043229//intracellular organelle;GO:0044424//intracellular part;GO:0005622//intracellular;GO:0005623//cell;GO:0031224//intrinsic component of membrane;GO:0044464//cell part	GO:0005488//binding;GO:0005515//protein binding	GO:0007154//cell communication;GO:0044699//single-organism process;GO:0051234//establishment of localization;GO:0065007//biological regulation;GO:0008104//protein localization;GO:0050789//regulation of biological process;GO:0050794//regulation of cellular process;GO:0033036//macromolecule localization;GO:0051179//localization;GO:0009987//cellular process;GO:0044763//single-organism cellular proce…
ENSG00000099341	PSMD8	darkred	427.429	62.5872	0.609101	54.23	39.13	61.4	59.67	62.15	102.71	62.01	55.58	144.55	160.98	Genetic Information Processing	Folding, sorting and degradation	ko03050//Proteasome	K03031	GO:0005623//cell;GO:0043226//organelle;GO:0044464//cell part;GO:0044424//intracellular part;GO:0043231//intracellular membrane-bounded organelle;GO:0005622//intracellular;GO:0043234//protein complex;GO:0043227//membrane-bounded organelle;GO:0043229//intracellular organelle;GO:0031988//membrane-bounded vesicle;GO:0022624//proteasome accessory complex;GO:0031982//vesicle;GO:0000502//proteasome comp…	-	GO:0051130//positive regulation of cellular component organization;GO:0071704//organic substance metabolic process;GO:0010821//regulation of mitochondrion organization;GO:0033043//regulation of organelle organization;GO:0065007//biological regulation;GO:0050789//regulation of biological process;GO:0010638//positive regulation of organelle organization;GO:0051128//regulation of cellular component …
ENSG00000099795	NDUFB7	darkred	887.212	78.1026	0.872642	18.34	11.01	23.95	16.22	17.41	55.47	29.56	36.27	48.87	46.75	Human Diseases;Metabolism	Endocrine and metabolic diseases;Energy metabolism;Global and overview maps;Neurodegenerative diseases	ko01100//Metabolic pathways;ko05016//Huntington disease;ko05010//Alzheimer disease;ko00190//Oxidative phosphorylation;ko04932//Non-alcoholic fatty liver disease (NAFLD);ko05012//Parkinson disease	K03963	GO:0043226//organelle;GO:0044446//intracellular organelle part;GO:0044464//cell part;GO:0031970//organelle envelope lumen;GO:0098803//respiratory chain complex;GO:0043229//intracellular organelle;GO:1990204//oxidoreductase complex;GO:0005746//mitochondrial respiratory chain;GO:0005747//mitochondrial respiratory chain complex I;GO:1902494//catalytic complex;GO:0032991//macromolecular complex;GO:00…	GO:0016655//oxidoreductase activity, acting on NAD(P)H, quinone or similar compound as acceptor;GO:0008137//NADH dehydrogenase (ubiquinone) activity;GO:0003824//catalytic activity;GO:0050136//NADH dehydrogenase (quinone) activity;GO:0016491//oxidoreductase activity;GO:0003954//NADH dehydrogenase activity;GO:0016651//oxidoreductase activity, acting on NAD(P)H	GO:0006753//nucleoside phosphate metabolic process;GO:0009123//nucleoside monophosphate metabolic process;GO:0007005//mitochondrion organization;GO:0006119//oxidative phosphorylation;GO:0044763//single-organism cellular process;GO:0006120//mitochondrial electron transport, NADH to ubiquinone;GO:0046483//heterocycle metabolic process;GO:0071840//cellular component organization or biogenesis;GO:000…
ENSG00000099800	TIMM13	darkred	604.317	99.8105	0.94664	7.43	6.2	7.43	4.01	2.9	16.4	5.01	7.16	20.54	5.9	-	-	-	-	GO:0070013//intracellular organelle lumen;GO:0044446//intracellular organelle part;GO:0031966//mitochondrial membrane;GO:0001650//fibrillar center;GO:0032991//macromolecular complex;GO:0043227//membrane-bounded organelle;GO:0043226//organelle;GO:0043231//intracellular membrane-bounded organelle;GO:0005730//nucleolus;GO:0019866//organelle inner membrane;GO:0005758//mitochondrial intermembrane spac…	GO:0046914//transition metal ion binding;GO:0005215//transporter activity;GO:0022892//substrate-specific transporter activity;GO:0043169//cation binding;GO:0005488//binding;GO:0046872//metal ion binding;GO:0008270//zinc ion binding;GO:0043167//ion binding;GO:0008565//protein transporter activity	GO:0051234//establishment of localization;GO:0016482//cytoplasmic transport;GO:0007005//mitochondrion organization;GO:0044765//single-organism transport;GO:0051649//establishment of localization in cell;GO:0055085//transmembrane transport;GO:0034613//cellular protein localization;GO:1902589//single-organism organelle organization;GO:0044802//single-organism membrane organization;GO:0007007//inner…
ENSG00000099804	CDC34	darkred	595.72	55.1931	0.953868	7.27	5.22	10.69	7.38	8.36	19.38	9.2	10.46	22.41	8.63	Human Diseases;Genetic Information Processing	Infectious diseases;Folding, sorting and degradation	ko05168//Herpes simplex infection;ko04120//Ubiquitin mediated proteolysis	K02207	GO:0044422//organelle part;GO:0043229//intracellular organelle;GO:0005829//cytosol;GO:0044446//intracellular organelle part;GO:0043231//intracellular membrane-bounded organelle;GO:0016604//nuclear body;GO:0016607//nuclear speck;GO:0044464//cell part;GO:0005623//cell;GO:0031981//nuclear lumen;GO:0005737//cytoplasm;GO:0044424//intracellular part;GO:0044444//cytoplasmic part;GO:0070013//intracellula…	GO:0001882//nucleoside binding;GO:0097367//carbohydrate derivative binding;GO:0019787//ubiquitin-like protein transferase activity;GO:0035639//purine ribonucleoside triphosphate binding;GO:0061650//ubiquitin-like protein conjugating enzyme activity;GO:0032549//ribonucleoside binding;GO:0005515//protein binding;GO:1901265//nucleoside phosphate binding;GO:0043167//ion binding;GO:0097159//organic cy…	GO:0043523//regulation of neuron apoptotic process;GO:0009968//negative regulation of signal transduction;GO:0010942//positive regulation of cell death;GO:0006139//nucleobase-containing compound metabolic process;GO:0043632//modification-dependent macromolecule catabolic process;GO:0044763//single-organism cellular process;GO:0044249//cellular biosynthetic process;GO:0042981//regulation of apopto…
ENSG00000099899	TRMT2A	darkred	353.115	30.4965	0.667181	4.62	5.89	4.4	4.81	3.02	6.11	7.53	7.09	8.56	4.92	-	-	-	-	-	GO:0097159//organic cyclic compound binding;GO:0003723//RNA binding;GO:0016740//transferase activity;GO:0016741//transferase activity, transferring one-carbon groups;GO:1901363//heterocyclic compound binding;GO:0003676//nucleic acid binding;GO:0005488//binding;GO:0003824//catalytic activity;GO:0008168//methyltransferase activity	GO:0044238//primary metabolic process;GO:0044237//cellular metabolic process;GO:0008152//metabolic process;GO:0090304//nucleic acid metabolic process;GO:0006807//nitrogen compound metabolic process;GO:0046483//heterocycle metabolic process;GO:0071704//organic substance metabolic process;GO:0016070//RNA metabolic process;GO:0010467//gene expression;GO:0043170//macromolecule metabolic process;GO:00…
ENSG00000100077	GRK3	darkred	213.562	27.4518	-0.691527	6.93	6.55	1.82	6.47	8.91	1.02	2.33	9.94	0.62	5.55	Human Diseases;Cellular Processes;Organismal Systems	Sensory system;Substance dependence;Immune system;Nervous system;Transport and catabolism	ko04740//Olfactory transduction;ko04144//Endocytosis;ko04062//Chemokine signaling pathway;ko04724//Glutamatergic synapse;ko05032//Morphine addiction	K00910	GO:0044424//intracellular part;GO:0005829//cytosol;GO:0016020//membrane;GO:0005623//cell;GO:0044444//cytoplasmic part;GO:0071944//cell periphery;GO:0005622//intracellular;GO:0005886//plasma membrane;GO:0005737//cytoplasm;GO:0044464//cell part	GO:0016740//transferase activity;GO:0032549//ribonucleoside binding;GO:0032559//adenyl ribonucleotide binding;GO:0017076//purine nucleotide binding;GO:0016301//kinase activity;GO:0005488//binding;GO:0016772//transferase activity, transferring phosphorus-containing groups;GO:1901265//nucleoside phosphate binding;GO:0004672//protein kinase activity;GO:0032550//purine ribonucleoside binding;GO:00356…	GO:0071704//organic substance metabolic process;GO:0044267//cellular protein metabolic process;GO:1902578//single-organism localization;GO:0019538//protein metabolic process;GO:0051234//establishment of localization;GO:0043412//macromolecule modification;GO:0043170//macromolecule metabolic process;GO:0006796//phosphate-containing compound metabolic process;GO:0007165//signal transduction;GO:00447…
ENSG00000100294	MCAT	darkred	322.541	37.1165	0.695315	4.04	3.4	4.84	2.28	3.33	4.8	5.41	3.01	6.13	3.44	Metabolism	Global and overview maps;Lipid metabolism	ko01100//Metabolic pathways;ko01212//Fatty acid metabolism;ko00061//Fatty acid biosynthesis	K00645	GO:0044422//organelle part;GO:0044446//intracellular organelle part;GO:0005739//mitochondrion;GO:0005759//mitochondrial matrix;GO:0005737//cytoplasm;GO:0044424//intracellular part;GO:0044464//cell part;GO:0005622//intracellular;GO:0044444//cytoplasmic part;GO:0044429//mitochondrial part;GO:0043227//membrane-bounded organelle;GO:0043233//organelle lumen;GO:0043226//organelle;GO:0043229//intracellu…	GO:0003676//nucleic acid binding;GO:1901363//heterocyclic compound binding;GO:0003723//RNA binding;GO:0005488//binding;GO:0016419//S-malonyltransferase activity;GO:0004314//[acyl-carrier-protein] S-malonyltransferase activity;GO:0003824//catalytic activity;GO:0016420//malonyltransferase activity;GO:0016746//transferase activity, transferring acyl groups;GO:0016740//transferase activity;GO:0016417…	GO:0008610//lipid biosynthetic process;GO:0030258//lipid modification;GO:0006082//organic acid metabolic process;GO:0019395//fatty acid oxidation;GO:0044763//single-organism cellular process;GO:0044242//cellular lipid catabolic process;GO:0016053//organic acid biosynthetic process;GO:0044710//single-organism metabolic process;GO:0044248//cellular catabolic process;GO:0016042//lipid catabolic proc…
ENSG00000100320	RBFOX2	darkred	230.121	32.0059	-0.688922	16.73	11.34	13.45	13.69	13.39	3.77	18.78	12.05	8.95	12.44	-	-	-	-	GO:0005623//cell;GO:0043233//organelle lumen;GO:0044422//organelle part;GO:0044444//cytoplasmic part;GO:0043229//intracellular organelle;GO:0005634//nucleus;GO:0005737//cytoplasm;GO:0031981//nuclear lumen;GO:0005829//cytosol;GO:0044424//intracellular part;GO:0005622//intracellular;GO:0070013//intracellular organelle lumen;GO:0005654//nucleoplasm;GO:0044464//cell part;GO:0044428//nuclear part;GO:0…	GO:0000988//transcription factor activity, protein binding;GO:0008134//transcription factor binding;GO:0000989//transcription factor activity, transcription factor binding;GO:0044822//poly(A) RNA binding;GO:0003729//mRNA binding;GO:1901363//heterocyclic compound binding;GO:0097159//organic cyclic compound binding;GO:0003676//nucleic acid binding;GO:0005488//binding;GO:0005515//protein binding;GO:…	GO:0044260//cellular macromolecule metabolic process;GO:0048731//system development;GO:0044699//single-organism process;GO:0030520//intracellular estrogen receptor signaling pathway;GO:0009719//response to endogenous stimulus;GO:0090304//nucleic acid metabolic process;GO:0030518//intracellular steroid hormone receptor signaling pathway;GO:0048545//response to steroid hormone;GO:0009890//negative …
ENSG00000100360	IFT27	darkred	224.219	27.9753	0.469734	3.53	2.4	3.03	2.58	2.79	4.99	0.49	4.83	4.64	6.27	-	-	-	-	GO:0032991//macromolecular complex;GO:0031514//motile cilium;GO:0043234//protein complex;GO:0005929//cilium;GO:0043226//organelle;GO:0044441//ciliary part;GO:0005737//cytoplasm;GO:0044464//cell part;GO:0005623//cell;GO:0042995//cell projection;GO:0044424//intracellular part;GO:0030990//intraciliary transport particle;GO:0036126//sperm flagellum;GO:0097542//ciliary tip;GO:0030992//intraciliary tra…	GO:0003824//catalytic activity;GO:0032549//ribonucleoside binding;GO:0019001//guanyl nucleotide binding;GO:0017076//purine nucleotide binding;GO:0032553//ribonucleotide binding;GO:0016818//hydrolase activity, acting on acid anhydrides, in phosphorus-containing anhydrides;GO:0016817//hydrolase activity, acting on acid anhydrides;GO:1901265//nucleoside phosphate binding;GO:0016787//hydrolase activi…	GO:0044702//single organism reproductive process;GO:0046907//intracellular transport;GO:0044765//single-organism transport;GO:0071840//cellular component organization or biogenesis;GO:0051704//multi-organism process;GO:0051179//localization;GO:0044699//single-organism process;GO:0032989//cellular component morphogenesis;GO:0035735//intraciliary transport involved in cilium morphogenesis;GO:004823…
ENSG00000100401	RANGAP1	darkred	422.159	49.764	0.733196	11.64	9.17	12.67	11.01	8.9	19.43	27.23	13.86	27.21	14.99	Genetic Information Processing	Translation	ko03013//RNA transport	K14319	GO:0005829//cytosol;GO:0044614//nuclear pore cytoplasmic filaments;GO:0032838//cell projection cytoplasm;GO:0005856//cytoskeleton;GO:0036477//somatodendritic compartment;GO:0016234//inclusion body;GO:0032991//macromolecular complex;GO:0043232//intracellular non-membrane-bounded organelle;GO:0044424//intracellular part;GO:0031975//envelope;GO:0012505//endomembrane system;GO:0043229//intracellular …	GO:0019899//enzyme binding;GO:0031625//ubiquitin protein ligase binding;GO:0051020//GTPase binding;GO:0031267//small GTPase binding;GO:0098772//molecular function regulator;GO:0008536//Ran GTPase binding;GO:0008047//enzyme activator activity;GO:0017016//Ras GTPase binding;GO:0005515//protein binding;GO:0005488//binding;GO:0044389//ubiquitin-like protein ligase binding;GO:0003723//RNA binding;GO:0…	GO:0023052//signaling;GO:0070201//regulation of establishment of protein localization;GO:0046826//negative regulation of protein export from nucleus;GO:0033157//regulation of intracellular protein transport;GO:0046825//regulation of protein export from nucleus;GO:0071417//cellular response to organonitrogen compound;GO:0050789//regulation of biological process;GO:0010243//response to organonitrog…
ENSG00000100403	ZC3H7B	darkred	260.84	28.3607	-0.460477	25.84	21.33	27.9	28.6	33.63	15.23	36.05	17.09	19.97	9.05	-	-	-	-	GO:0044424//intracellular part;GO:0005622//intracellular;GO:0044464//cell part;GO:0005634//nucleus;GO:0043227//membrane-bounded organelle;GO:0043226//organelle;GO:0043231//intracellular membrane-bounded organelle;GO:0005623//cell;GO:0043229//intracellular organelle	GO:0035198//miRNA binding;GO:0003723//RNA binding;GO:0005488//binding;GO:0046872//metal ion binding;GO:0005515//protein binding;GO:0003676//nucleic acid binding;GO:0043167//ion binding;GO:0097159//organic cyclic compound binding;GO:1901363//heterocyclic compound binding;GO:0043169//cation binding	GO:0010033//response to organic substance;GO:0010558//negative regulation of macromolecule biosynthetic process;GO:0050794//regulation of cellular process;GO:0006139//nucleobase-containing compound metabolic process;GO:0071310//cellular response to organic substance;GO:0031047//gene silencing by RNA;GO:0034249//negative regulation of cellular amide metabolic process;GO:0044699//single-organism pr…
ENSG00000100410	PHF5A	darkred	571.863	40.6019	0.555466	11.45	8.32	13.56	6.65	5.75	17.32	23.8	15.15	25.02	31.21	Genetic Information Processing	Transcription	ko03040//Spliceosome	K12834	GO:0030529//intracellular ribonucleoprotein complex;GO:0097525//spliceosomal snRNP complex;GO:0043227//membrane-bounded organelle;GO:0016604//nuclear body;GO:0005654//nucleoplasm;GO:0070013//intracellular organelle lumen;GO:0034399//nuclear periphery;GO:0043229//intracellular organelle;GO:0044464//cell part;GO:0016607//nuclear speck;GO:0016363//nuclear matrix;GO:0005634//nucleus;GO:0044422//organ…	GO:0005488//binding;GO:0046872//metal ion binding;GO:0001071//nucleic acid binding transcription factor activity;GO:0003677//DNA binding;GO:0097159//organic cyclic compound binding;GO:0003676//nucleic acid binding;GO:0003700//transcription factor activity, sequence-specific DNA binding;GO:0003723//RNA binding;GO:1901363//heterocyclic compound binding;GO:0043167//ion binding;GO:0043169//cation bin…	GO:0031323//regulation of cellular metabolic process;GO:0000398//mRNA splicing, via spliceosome;GO:1903508//positive regulation of nucleic acid-templated transcription;GO:0044260//cellular macromolecule metabolic process;GO:0060255//regulation of macromolecule metabolic process;GO:1901360//organic cyclic compound metabolic process;GO:0016070//RNA metabolic process;GO:0009891//positive regulation …
ENSG00000100416	TRMU	darkred	501.22	43.4291	0.740737	4.31	3.43	4.03	3.6	0.49	7.32	8.95	4.49	7.94	5.07	Genetic Information Processing	Folding, sorting and degradation	ko04122//Sulfur relay system	K00566	GO:0043227//membrane-bounded organelle;GO:0044428//nuclear part;GO:0005739//mitochondrion;GO:0044464//cell part;GO:0005622//intracellular;GO:0005623//cell;GO:0044422//organelle part;GO:0043233//organelle lumen;GO:0005737//cytoplasm;GO:0031974//membrane-enclosed lumen;GO:0044424//intracellular part;GO:0043226//organelle;GO:0031981//nuclear lumen;GO:0044446//intracellular organelle part;GO:0005654/…	GO:0035639//purine ribonucleoside triphosphate binding;GO:0003824//catalytic activity;GO:0000049//tRNA binding;GO:0032549//ribonucleoside binding;GO:0036094//small molecule binding;GO:0032559//adenyl ribonucleotide binding;GO:0043167//ion binding;GO:1901363//heterocyclic compound binding;GO:0032553//ribonucleotide binding;GO:1901265//nucleoside phosphate binding;GO:0005488//binding;GO:0001882//nu…	GO:0044260//cellular macromolecule metabolic process;GO:0034660//ncRNA metabolic process;GO:0002098//tRNA wobble uridine modification;GO:0044238//primary metabolic process;GO:0009987//cellular process;GO:0034470//ncRNA processing;GO:0006139//nucleobase-containing compound metabolic process;GO:0034641//cellular nitrogen compound metabolic process;GO:0034227//tRNA thio-modification;GO:0010467//gene…
ENSG00000100417	PMM1	darkred	295.497	12.5805	-0.593529	5.18	4.45	6.98	7.62	6.96	5.1	7.16	6.4	2.98	4.78	Metabolism	Carbohydrate metabolism;Global and overview maps	ko01100//Metabolic pathways;ko01110//Biosynthesis of secondary metabolites;ko01130//Biosynthesis of antibiotics;ko00520//Amino sugar and nucleotide sugar metabolism;ko00051//Fructose and mannose metabolism	K17497	GO:0005737//cytoplasm;GO:0044297//cell body;GO:0043025//neuronal cell body;GO:0044464//cell part;GO:0044444//cytoplasmic part;GO:0005623//cell;GO:0097458//neuron part;GO:0005829//cytosol;GO:0005622//intracellular;GO:0044424//intracellular part;GO:0036477//somatodendritic compartment	GO:0016868//intramolecular transferase activity, phosphotransferases;GO:0005488//binding;GO:0004615//phosphomannomutase activity;GO:0005515//protein binding;GO:0016866//intramolecular transferase activity;GO:0016853//isomerase activity;GO:0046872//metal ion binding;GO:0043167//ion binding;GO:0043169//cation binding;GO:0003824//catalytic activity	GO:0034097//response to cytokine;GO:0005975//carbohydrate metabolic process;GO:0006810//transport;GO:1902580//single-organism cellular localization;GO:0006807//nitrogen compound metabolic process;GO:0045184//establishment of protein localization;GO:0006139//nucleobase-containing compound metabolic process;GO:0019318//hexose metabolic process;GO:0070085//glycosylation;GO:0071345//cellular response…
ENSG00000100445	SDR39U1	darkred	309.216	49.1436	0.679667	9.08	8.27	9.6	5.98	9.25	12.8	8.37	7.98	9.81	7.07	-	-	-	-	-	-	-
ENSG00000100478	AP4S1	darkred	337.83	37.7399	-0.691906	2.07	2.48	2.23	1.55	1.37	0.49	1.21	1.46	0.98	2.27	Cellular Processes	Transport and catabolism	ko04142//Lysosome	K12403	GO:0043231//intracellular membrane-bounded organelle;GO:0044425//membrane part;GO:0005802//trans-Golgi network;GO:0048475//coated membrane;GO:0044431//Golgi apparatus part;GO:0043227//membrane-bounded organelle;GO:0098588//bounding membrane of organelle;GO:0005794//Golgi apparatus;GO:0098796//membrane protein complex;GO:0043229//intracellular organelle;GO:0044464//cell part;GO:0005768//endosome;G…	-	GO:1902578//single-organism localization;GO:0051641//cellular localization;GO:1902582//single-organism intracellular transport;GO:0044699//single-organism process;GO:0006605//protein targeting;GO:0008104//protein localization;GO:0045184//establishment of protein localization;GO:0051179//localization;GO:0006810//transport;GO:0015031//protein transport;GO:0070727//cellular macromolecule localizatio…
ENSG00000100479	POLE2	darkred	758.446	45.449	0.862343	1.68	1.86	1.2	1.87	1.31	4.31	2.99	3.33	5.68	4.07	Metabolism;Genetic Information Processing;Human Diseases	Infectious diseases;Nucleotide metabolism;Global and overview maps;Replication and repair	ko01100//Metabolic pathways;ko05166//HTLV-I infection;ko00230//Purine metabolism;ko00240//Pyrimidine metabolism;ko03420//Nucleotide excision repair;ko03410//Base excision repair;ko03030//DNA replication	K02325	GO:0000228//nuclear chromosome;GO:0031981//nuclear lumen;GO:0005694//chromosome;GO:0044464//cell part;GO:0043229//intracellular organelle;GO:0044451//nucleoplasm part;GO:0043227//membrane-bounded organelle;GO:0061695//transferase complex, transferring phosphorus-containing groups;GO:0044428//nuclear part;GO:1902494//catalytic complex;GO:0032991//macromolecular complex;GO:0044446//intracellular or…	GO:0097159//organic cyclic compound binding;GO:0003824//catalytic activity;GO:0005488//binding;GO:0016772//transferase activity, transferring phosphorus-containing groups;GO:0003676//nucleic acid binding;GO:0016740//transferase activity;GO:0003887//DNA-directed DNA polymerase activity;GO:0034061//DNA polymerase activity;GO:1901363//heterocyclic compound binding;GO:0016779//nucleotidyltransferase …	GO:0022402//cell cycle process;GO:0050896//response to stimulus;GO:1901576//organic substance biosynthetic process;GO:0043170//macromolecule metabolic process;GO:0006950//response to stress;GO:0044249//cellular biosynthetic process;GO:0044710//single-organism metabolic process;GO:0009987//cellular process;GO:0000278//mitotic cell cycle;GO:0009058//biosynthetic process;GO:0008152//metabolic proces…
ENSG00000100519	PSMC6	darkred	666.872	43.4164	0.773316	27.36	21.37	22.68	12.62	17.99	31.24	21.13	25.52	37.47	33.67	Genetic Information Processing;Human Diseases	Folding, sorting and degradation;Infectious diseases	ko05169//Epstein-Barr virus infection;ko03050//Proteasome	K03064	GO:0044424//intracellular part;GO:0044445//cytosolic part;GO:0000502//proteasome complex;GO:0032991//macromolecular complex;GO:0005623//cell;GO:0031597//cytosolic proteasome complex;GO:0022624//proteasome accessory complex;GO:0044464//cell part;GO:0044444//cytoplasmic part;GO:0005622//intracellular;GO:0016234//inclusion body;GO:0043234//protein complex;GO:0005829//cytosol;GO:0005737//cytoplasm	GO:0005524//ATP binding;GO:0035639//purine ribonucleoside triphosphate binding;GO:0017076//purine nucleotide binding;GO:0003824//catalytic activity;GO:0043168//anion binding;GO:0036402//proteasome-activating ATPase activity;GO:0000166//nucleotide binding;GO:0016887//ATPase activity;GO:0032553//ribonucleotide binding;GO:1901265//nucleoside phosphate binding;GO:0097159//organic cyclic compound bind…	GO:0050794//regulation of cellular process;GO:1903052//positive regulation of proteolysis involved in cellular protein catabolic process;GO:0009056//catabolic process;GO:0051247//positive regulation of protein metabolic process;GO:0090083//regulation of inclusion body assembly;GO:0045732//positive regulation of protein catabolic process;GO:0048518//positive regulation of biological process;GO:001…
ENSG00000100526	CDKN3	darkred	755.328	89.3355	0.682931	2.13	1.65	1.16	1.05	1.18	19.08	6.92	9.05	15.03	24.26	-	-	-	-	GO:0044464//cell part;GO:0005737//cytoplasm;GO:0005623//cell;GO:0044444//cytoplasmic part;GO:0005622//intracellular;GO:0005829//cytosol;GO:0044424//intracellular part	GO:0016787//hydrolase activity;GO:0016791//phosphatase activity;GO:0016788//hydrolase activity, acting on ester bonds;GO:0004721//phosphoprotein phosphatase activity;GO:0004725//protein tyrosine phosphatase activity;GO:0042578//phosphoric ester hydrolase activity;GO:0003824//catalytic activity	GO:0006796//phosphate-containing compound metabolic process;GO:0016311//dephosphorylation;GO:0006793//phosphorus metabolic process;GO:0071704//organic substance metabolic process;GO:0009987//cellular process;GO:0036211//protein modification process;GO:0044238//primary metabolic process;GO:0044267//cellular protein metabolic process;GO:0044260//cellular macromolecule metabolic process;GO:0043412//…
ENSG00000100532	CGRRF1	darkred	203.806	26.4395	-0.582187	3.99	6.01	5.07	4.82	5.02	2.65	3.62	6.1	3.52	7.21	-	-	-	-	GO:0044444//cytoplasmic part;GO:0031981//nuclear lumen;GO:0070013//intracellular organelle lumen;GO:0044464//cell part;GO:0043231//intracellular membrane-bounded organelle;GO:0044446//intracellular organelle part;GO:0005783//endoplasmic reticulum;GO:0005654//nucleoplasm;GO:0005737//cytoplasm;GO:0044424//intracellular part;GO:0044428//nuclear part;GO:0043226//organelle;GO:0005634//nucleus;GO:00056…	GO:0046872//metal ion binding;GO:0005488//binding;GO:0043167//ion binding;GO:0043169//cation binding	GO:0042127//regulation of cell proliferation;GO:0007049//cell cycle;GO:0044699//single-organism process;GO:0050794//regulation of cellular process;GO:0007050//cell cycle arrest;GO:0008285//negative regulation of cell proliferation;GO:0044763//single-organism cellular process;GO:0022402//cell cycle process;GO:0065007//biological regulation;GO:0009987//cellular process;GO:0048519//negative regulati…
ENSG00000100591	AHSA1	darkred	861.279	61.7379	0.863793	46.16	39.79	43.68	26.04	24.37	73.64	43.29	42.79	70.15	66.2	-	-	-	-	GO:0031982//vesicle;GO:0044464//cell part;GO:0005576//extracellular region;GO:0043229//intracellular organelle;GO:0005623//cell;GO:0065010//extracellular membrane-bounded organelle;GO:0043231//intracellular membrane-bounded organelle;GO:0005829//cytosol;GO:0005737//cytoplasm;GO:0043230//extracellular organelle;GO:0012505//endomembrane system;GO:0043226//organelle;GO:0044421//extracellular region …	GO:0051087//chaperone binding;GO:0060589//nucleoside-triphosphatase regulator activity;GO:0030234//enzyme regulator activity;GO:0005488//binding;GO:0098772//molecular function regulator;GO:0008047//enzyme activator activity;GO:0050839//cell adhesion molecule binding;GO:0001671//ATPase activator activity;GO:0045296//cadherin binding;GO:0060590//ATPase regulator activity;GO:0005515//protein binding…	GO:0009893//positive regulation of metabolic process;GO:0019222//regulation of metabolic process;GO:0048518//positive regulation of biological process;GO:0050789//regulation of biological process;GO:0051336//regulation of hydrolase activity;GO:0043085//positive regulation of catalytic activity;GO:0043462//regulation of ATPase activity;GO:0044093//positive regulation of molecular function;GO:00327…
ENSG00000100625	SIX4	darkred	723.538	115.954	0.888372	0.5	0.61	0.41	0.57	0.24	4.73	1.33	1.16	2.42	0.45	-	-	-	-	GO:0005622//intracellular;GO:0043229//intracellular organelle;GO:0043227//membrane-bounded organelle;GO:0044424//intracellular part;GO:0043231//intracellular membrane-bounded organelle;GO:0005623//cell;GO:0044464//cell part;GO:0043226//organelle	GO:0097159//organic cyclic compound binding;GO:0003676//nucleic acid binding;GO:0001071//nucleic acid binding transcription factor activity;GO:1901363//heterocyclic compound binding;GO:0005488//binding;GO:0003677//DNA binding	GO:0051674//localization of cell;GO:0044767//single-organism developmental process;GO:0007548//sex differentiation;GO:0051179//localization;GO:0080090//regulation of primary metabolic process;GO:0045137//development of primary sexual characteristics;GO:0009653//anatomical structure morphogenesis;GO:0009887//organ morphogenesis;GO:0009987//cellular process;GO:0030029//actin filament-based process;…
ENSG00000100644	HIF1A	darkred	378.851	41.8132	0.755587	54.41	53.18	93.73	37.71	48.7	88.67	105.08	74.21	132.8	52.03	Organismal Systems;Human Diseases;Environmental Information Processing	Cancers;Signal transduction;Endocrine system	ko05200//Pathways in cancer;ko05205//Proteoglycans in cancer;ko04919//Thyroid hormone signaling pathway;ko04066//HIF-1 signaling pathway;ko05231//Choline metabolism in cancer;ko04150//mTOR signaling pathway;ko05230//Central carbon metabolism in cancer;ko05211//Renal cell carcinoma	K08268	GO:0043233//organelle lumen;GO:0044464//cell part;GO:0044444//cytoplasmic part;GO:0043005//neuron projection;GO:0044463//cell projection part;GO:0099568//cytoplasmic region;GO:0044451//nucleoplasm part;GO:0044446//intracellular organelle part;GO:0043231//intracellular membrane-bounded organelle;GO:0044424//intracellular part;GO:0005623//cell;GO:0070013//intracellular organelle lumen;GO:0032991//m…	GO:0051427//hormone receptor binding;GO:0019904//protein domain specific binding;GO:0042826//histone deacetylase binding;GO:0000975//regulatory region DNA binding;GO:0035257//nuclear hormone receptor binding;GO:0000981//RNA polymerase II transcription factor activity, sequence-specific DNA binding;GO:1901363//heterocyclic compound binding;GO:0008134//transcription factor binding;GO:0019900//kinas…	GO:0051254//positive regulation of RNA metabolic process;GO:2000026//regulation of multicellular organismal development;GO:0048469//cell maturation;GO:0003231//cardiac ventricle development;GO:0044267//cellular protein metabolic process;GO:0009966//regulation of signal transduction;GO:0032963//collagen metabolic process;GO:0034643//establishment of mitochondrion localization, microtubule-mediated…
ENSG00000100731	PCNX1	darkred	701.647	61.7539	-0.79524	23.23	25.63	16.84	24.41	26.53	11.79	15.27	17.43	8.15	9.2	-	-	-	-	GO:0031224//intrinsic component of membrane;GO:0016021//integral component of membrane;GO:0044425//membrane part;GO:0016020//membrane	-	-
ENSG00000100804	PSMB5	darkred	813.972	90.8318	0.736985	22.13	16.7	20.08	21.98	17.37	86.94	39.81	48.62	67.56	93.05	Genetic Information Processing	Folding, sorting and degradation	ko03050//Proteasome	K02737	GO:0005737//cytoplasm;GO:0043227//membrane-bounded organelle;GO:0031982//vesicle;GO:0019774//proteasome core complex, beta-subunit complex;GO:0005815//microtubule organizing center;GO:0043226//organelle;GO:0044446//intracellular organelle part;GO:0043229//intracellular organelle;GO:0043231//intracellular membrane-bounded organelle;GO:0005813//centrosome;GO:1903561//extracellular vesicle;GO:000562…	GO:0070011//peptidase activity, acting on L-amino acid peptides;GO:0004298//threonine-type endopeptidase activity;GO:0016787//hydrolase activity;GO:0003824//catalytic activity;GO:0008233//peptidase activity;GO:0070003//threonine-type peptidase activity;GO:0005515//protein binding;GO:0005488//binding;GO:0004175//endopeptidase activity	GO:0036211//protein modification process;GO:0006511//ubiquitin-dependent protein catabolic process;GO:0043687//post-translational protein modification;GO:0030163//protein catabolic process;GO:0043412//macromolecule modification;GO:0044248//cellular catabolic process;GO:0051603//proteolysis involved in cellular protein catabolic process;GO:0008152//metabolic process;GO:1901575//organic substance c…
ENSG00000100836	PABPN1	darkred	241.29	42.9549	0.660135	48.14	37.72	37.38	38.63	33.12	54.24	35.27	36.85	45.32	30.03	Genetic Information Processing;Human Diseases	Translation;Infectious diseases	ko05164//Influenza A;ko03015//mRNA surveillance pathway	K14396	GO:0016234//inclusion body;GO:0044451//nucleoplasm part;GO:0044422//organelle part;GO:0005623//cell;GO:0005737//cytoplasm;GO:0043231//intracellular membrane-bounded organelle;GO:0043227//membrane-bounded organelle;GO:0043233//organelle lumen;GO:0031981//nuclear lumen;GO:0016604//nuclear body;GO:0044464//cell part;GO:0005634//nucleus;GO:0016607//nuclear speck;GO:0031974//membrane-enclosed lumen;GO…	GO:0005515//protein binding;GO:0003676//nucleic acid binding;GO:0005488//binding;GO:0019899//enzyme binding;GO:0070063//RNA polymerase binding;GO:0097159//organic cyclic compound binding;GO:0003723//RNA binding;GO:1901363//heterocyclic compound binding	GO:0034654//nucleobase-containing compound biosynthetic process;GO:0050789//regulation of biological process;GO:0050684//regulation of mRNA processing;GO:1904245//regulation of polynucleotide adenylyltransferase activity;GO:0016032//viral process;GO:0090304//nucleic acid metabolic process;GO:0050896//response to stimulus;GO:0006369//termination of RNA polymerase II transcription;GO:0071310//cellu…
ENSG00000100842	EFS	darkred	612.621	73.085	0.844107	10.91	8.96	10.12	5.26	6.44	12.38	10.78	8.94	15.94	8.32	-	-	-	-	GO:0005623//cell;GO:0016020//membrane;GO:0005622//intracellular;GO:0005737//cytoplasm;GO:0071944//cell periphery;GO:0005886//plasma membrane;GO:0044464//cell part;GO:0044424//intracellular part	GO:0005488//binding;GO:0019904//protein domain specific binding;GO:0005515//protein binding;GO:0017124//SH3 domain binding	GO:0007010//cytoskeleton organization;GO:0065007//biological regulation;GO:0016043//cellular component organization;GO:0051674//localization of cell;GO:0007015//actin filament organization;GO:1902589//single-organism organelle organization;GO:0051716//cellular response to stimulus;GO:0007154//cell communication;GO:0023052//signaling;GO:0016477//cell migration;GO:0044699//single-organism process;G…
ENSG00000100889	PCK2	darkred	368.346	32.5793	0.739555	4.39	4.88	7.61	14.36	9.55	16.49	9.08	8.83	20.36	7.66	Organismal Systems;Metabolism;Environmental Information Processing;Human Diseases	Excretory system;Endocrine system;Carbohydrate metabolism;Global and overview maps;Signal transduction;Endocrine and metabolic diseases	ko01100//Metabolic pathways;ko01110//Biosynthesis of secondary metabolites;ko04151//PI3K-Akt signaling pathway;ko01130//Biosynthesis of antibiotics;ko01120//Microbial metabolism in diverse environments;ko04068//FoxO signaling pathway;ko04910//Insulin signaling pathway;ko04152//AMPK signaling pathway;ko04922//Glucagon signaling pathway;ko04931//Insulin resistance;ko04920//Adipocytokine signaling p…	K01596	GO:0043226//organelle;GO:0005737//cytoplasm;GO:0044424//intracellular part;GO:0043229//intracellular organelle;GO:0044464//cell part;GO:0031974//membrane-enclosed lumen;GO:0043227//membrane-bounded organelle;GO:0044446//intracellular organelle part;GO:0005622//intracellular;GO:0005623//cell;GO:0043233//organelle lumen;GO:0005739//mitochondrion;GO:0043231//intracellular membrane-bounded organelle;…	GO:0019001//guanyl nucleotide binding;GO:1901363//heterocyclic compound binding;GO:1901265//nucleoside phosphate binding;GO:0032555//purine ribonucleotide binding;GO:0005515//protein binding;GO:0017076//purine nucleotide binding;GO:0036094//small molecule binding;GO:0032561//guanyl ribonucleotide binding;GO:0032550//purine ribonucleoside binding;GO:0035639//purine ribonucleoside triphosphate bind…	GO:0019751//polyol metabolic process;GO:0071331//cellular response to hexose stimulus;GO:0072329//monocarboxylic acid catabolic process;GO:0061008//hepaticobiliary system development;GO:0034284//response to monosaccharide;GO:0031667//response to nutrient levels;GO:0048869//cellular developmental process;GO:0045017//glycerolipid biosynthetic process;GO:0071396//cellular response to lipid;GO:001931…
ENSG00000100908	EMC9	darkred	700.294	75.9552	0.821363	2.55	1	1.56	2.63	1.92	14.21	2.93	2.58	6.31	5.9	-	-	-	-	GO:0043231//intracellular membrane-bounded organelle;GO:0005622//intracellular;GO:0043227//membrane-bounded organelle;GO:0005737//cytoplasm;GO:0098588//bounding membrane of organelle;GO:0042175//nuclear outer membrane-endoplasmic reticulum membrane network;GO:0031224//intrinsic component of membrane;GO:0044446//intracellular organelle part;GO:0016021//integral component of membrane;GO:0031090//or…	GO:0005488//binding;GO:0005515//protein binding	-
ENSG00000100926	TM9SF1	darkred	307.671	41.1493	0.750738	20.7	19.73	29.17	22.68	19.67	28.87	29.48	19.56	36.07	25.28	-	-	-	-	GO:0005623//cell;GO:0016020//membrane;GO:0005764//lysosome;GO:0098852//lytic vacuole membrane;GO:0005774//vacuolar membrane;GO:0044446//intracellular organelle part;GO:0031410//cytoplasmic vesicle;GO:0016021//integral component of membrane;GO:0043226//organelle;GO:0044437//vacuolar part;GO:0098588//bounding membrane of organelle;GO:0031982//vesicle;GO:0005737//cytoplasm;GO:0098805//whole membrane…	-	GO:0071840//cellular component organization or biogenesis;GO:0051179//localization;GO:0044763//single-organism cellular process;GO:0009987//cellular process;GO:1902580//single-organism cellular localization;GO:0061024//membrane organization;GO:0008104//protein localization;GO:0034613//cellular protein localization;GO:0070727//cellular macromolecule localization;GO:0072657//protein localization to…
ENSG00000100949	RABGGTA	darkred	482.242	40.9171	0.824782	5.44	5.1	5.92	3.54	4.31	7.3	6.03	7.36	8.06	4.37	-	-	-	-	GO:0044422//organelle part;GO:0005968//Rab-protein geranylgeranyltransferase complex;GO:0044424//intracellular part;GO:0043226//organelle;GO:0005634//nucleus;GO:0031974//membrane-enclosed lumen;GO:0016020//membrane;GO:0005622//intracellular;GO:0031981//nuclear lumen;GO:0005654//nucleoplasm;GO:0044444//cytoplasmic part;GO:1902494//catalytic complex;GO:0044464//cell part;GO:0043234//protein complex…	GO:0046914//transition metal ion binding;GO:0046983//protein dimerization activity;GO:0016740//transferase activity;GO:0008318//protein prenyltransferase activity;GO:0019899//enzyme binding;GO:0031267//small GTPase binding;GO:0005515//protein binding;GO:0003824//catalytic activity;GO:0004661//protein geranylgeranyltransferase activity;GO:0046982//protein heterodimerization activity;GO:0046872//me…	GO:0016043//cellular component organization;GO:0009987//cellular process;GO:0018342//protein prenylation;GO:0044085//cellular component biogenesis;GO:0019538//protein metabolic process;GO:0006464//cellular protein modification process;GO:0007601//visual perception;GO:0050953//sensory perception of light stimulus;GO:0071704//organic substance metabolic process;GO:0050789//regulation of biological …
ENSG00000101158	NELFCD	darkred	422.312	60.6148	0.844926	33.47	25.21	37.9	19.88	21.05	65.73	22.35	18.03	58.1	14.25	-	-	-	-	GO:0005634//nucleus;GO:0005622//intracellular;GO:0044464//cell part;GO:0043227//membrane-bounded organelle;GO:0043231//intracellular membrane-bounded organelle;GO:0043226//organelle;GO:0043229//intracellular organelle;GO:0044424//intracellular part;GO:0005623//cell	-	GO:0009892//negative regulation of metabolic process;GO:0031327//negative regulation of cellular biosynthetic process;GO:2000112//regulation of cellular macromolecule biosynthetic process;GO:0006355//regulation of transcription, DNA-templated;GO:0065007//biological regulation;GO:0019222//regulation of metabolic process;GO:0051252//regulation of RNA metabolic process;GO:1903506//regulation of nucl…
ENSG00000101182	PSMA7	darkred	694.511	65.8307	0.76573	25.29	23.27	27.93	35.53	36.14	66.8	35.89	50.7	58.97	61.32	Genetic Information Processing	Folding, sorting and degradation	ko03050//Proteasome	K02731	GO:0044456//synapse part;GO:0043231//intracellular membrane-bounded organelle;GO:0044444//cytoplasmic part;GO:0005634//nucleus;GO:0044421//extracellular region part;GO:0043230//extracellular organelle;GO:0043233//organelle lumen;GO:0031988//membrane-bounded vesicle;GO:0005623//cell;GO:0043234//protein complex;GO:0044424//intracellular part;GO:0005622//intracellular;GO:0031974//membrane-enclosed l…	GO:0016787//hydrolase activity;GO:0042802//identical protein binding;GO:0070011//peptidase activity, acting on L-amino acid peptides;GO:0004175//endopeptidase activity;GO:0070003//threonine-type peptidase activity;GO:0003824//catalytic activity;GO:0008233//peptidase activity;GO:0005515//protein binding;GO:0004298//threonine-type endopeptidase activity;GO:0005488//binding	GO:0044267//cellular protein metabolic process;GO:0043412//macromolecule modification;GO:0044764//multi-organism cellular process;GO:0043632//modification-dependent macromolecule catabolic process;GO:0006464//cellular protein modification process;GO:0006508//proteolysis;GO:0071704//organic substance metabolic process;GO:0051704//multi-organism process;GO:0070646//protein modification by small pro…
ENSG00000101189	MRGBP	darkred	783.256	99.9219	0.885414	2.24	2.13	2.44	1.85	0.81	6.17	2.72	3.12	3.67	2.3	-	-	-	-	GO:0031981//nuclear lumen;GO:0043227//membrane-bounded organelle;GO:0070013//intracellular organelle lumen;GO:0044464//cell part;GO:1902493//acetyltransferase complex;GO:1902562//H4 histone acetyltransferase complex;GO:0043234//protein complex;GO:0031248//protein acetyltransferase complex;GO:0000123//histone acetyltransferase complex;GO:1990234//transferase complex;GO:0043229//intracellular organ…	-	GO:0043933//macromolecular complex subunit organization;GO:0050789//regulation of biological process;GO:0009058//biosynthetic process;GO:0051276//chromosome organization;GO:0016043//cellular component organization;GO:0006325//chromatin organization;GO:0071704//organic substance metabolic process;GO:0040007//growth;GO:0044260//cellular macromolecule metabolic process;GO:0043170//macromolecule meta…
ENSG00000101255	TRIB3	darkred	590.735	112.282	0.899085	3.57	2.28	2.5	1.61	1.81	21.36	2.41	3.15	13.11	0.45	Human Diseases	Endocrine and metabolic diseases	ko04931//Insulin resistance	K19518	GO:0005829//cytosol;GO:0005622//intracellular;GO:0016020//membrane;GO:0005623//cell;GO:0043229//intracellular organelle;GO:0044464//cell part;GO:0043227//membrane-bounded organelle;GO:0043226//organelle;GO:0044424//intracellular part;GO:0043231//intracellular membrane-bounded organelle;GO:0005634//nucleus;GO:0071944//cell periphery;GO:0044444//cytoplasmic part;GO:0005886//plasma membrane;GO:00057…	GO:0097159//organic cyclic compound binding;GO:0032555//purine ribonucleotide binding;GO:0019887//protein kinase regulator activity;GO:0055103//ligase regulator activity;GO:0032549//ribonucleoside binding;GO:0019207//kinase regulator activity;GO:0005524//ATP binding;GO:0031625//ubiquitin protein ligase binding;GO:0004857//enzyme inhibitor activity;GO:1901265//nucleoside phosphate binding;GO:00048…	GO:0031398//positive regulation of protein ubiquitination;GO:0051347//positive regulation of transferase activity;GO:0019538//protein metabolic process;GO:0043393//regulation of protein binding;GO:0032270//positive regulation of cellular protein metabolic process;GO:0010558//negative regulation of macromolecule biosynthetic process;GO:0043085//positive regulation of catalytic activity;GO:1903507/…
ENSG00000101407	TTI1	darkred	524.806	63.1117	0.927882	8.02	7.53	8.07	7.23	5	14.25	7.03	9.14	14.75	5.55	-	-	-	-	GO:0031932//TORC2 complex;GO:0044464//cell part;GO:0005622//intracellular;GO:0005623//cell;GO:0044424//intracellular part;GO:0031931//TORC1 complex;GO:0032991//macromolecular complex;GO:0043234//protein complex;GO:0005737//cytoplasm;GO:0038201//TOR complex	GO:0005488//binding;GO:0005515//protein binding	GO:0010646//regulation of cell communication;GO:0050789//regulation of biological process;GO:0032006//regulation of TOR signaling;GO:0065007//biological regulation;GO:0048583//regulation of response to stimulus;GO:0050794//regulation of cellular process;GO:1902531//regulation of intracellular signal transduction;GO:0023051//regulation of signaling;GO:0009966//regulation of signal transduction
ENSG00000101412	E2F1	darkred	684.747	70.8389	0.878919	0.12	0.05	0.23	0.37	1.1	4.44	1.03	2	2.77	1.45	Cellular Processes	Cell growth and death	ko04110//Cell cycle	K17454	GO:0005667//transcription factor complex;GO:0044428//nuclear part;GO:0043226//organelle;GO:0005634//nucleus;GO:0043229//intracellular organelle;GO:0043231//intracellular membrane-bounded organelle;GO:0005623//cell;GO:0032991//macromolecular complex;GO:0090575//RNA polymerase II transcription factor complex;GO:0044446//intracellular organelle part;GO:0044424//intracellular part;GO:0031981//nuclear…	GO:0003677//DNA binding;GO:0044212//transcription regulatory region DNA binding;GO:0005488//binding;GO:0005515//protein binding;GO:0001067//regulatory region nucleic acid binding;GO:0003676//nucleic acid binding;GO:0000975//regulatory region DNA binding;GO:0001071//nucleic acid binding transcription factor activity;GO:1901363//heterocyclic compound binding;GO:0097159//organic cyclic compound bind…	GO:0008219//cell death;GO:0033554//cellular response to stress;GO:0010033//response to organic substance;GO:0097285//cell-type specific apoptotic process;GO:0008285//negative regulation of cell proliferation;GO:1903747//regulation of establishment of protein localization to mitochondrion;GO:0071840//cellular component organization or biogenesis;GO:0032879//regulation of localization;GO:0051100//n…
ENSG00000101442	ACTR5	darkred	449.532	83.9788	0.777628	2.97	4.5	3.18	3.13	3.25	7.51	3.68	3.75	5.11	2.45	-	-	-	-	GO:0043227//membrane-bounded organelle;GO:0043234//protein complex;GO:0043226//organelle;GO:0005623//cell;GO:0033202//DNA helicase complex;GO:1902494//catalytic complex;GO:0005622//intracellular;GO:0044464//cell part;GO:0043229//intracellular organelle;GO:0032991//macromolecular complex;GO:0043231//intracellular membrane-bounded organelle;GO:0044424//intracellular part	-	GO:0006974//cellular response to DNA damage stimulus;GO:0071704//organic substance metabolic process;GO:0033554//cellular response to stress;GO:0065007//biological regulation;GO:1901576//organic substance biosynthetic process;GO:0044238//primary metabolic process;GO:0006725//cellular aromatic compound metabolic process;GO:1901360//organic cyclic compound metabolic process;GO:0009058//biosynthetic…
ENSG00000101444	AHCY	darkred	687.305	87.2076	0.956929	56.21	44.95	39.2	23.69	22.69	116.35	43.79	44.16	133.84	58.83	Metabolism	Global and overview maps;Amino acid metabolism	ko01100//Metabolic pathways;ko00270//Cysteine and methionine metabolism	K01251	GO:0044464//cell part;GO:0043231//intracellular membrane-bounded organelle;GO:0016023//cytoplasmic, membrane-bounded vesicle;GO:0043227//membrane-bounded organelle;GO:0043229//intracellular organelle;GO:0005829//cytosol;GO:0043230//extracellular organelle;GO:0042470//melanosome;GO:0005623//cell;GO:0070062//extracellular exosome;GO:0044444//cytoplasmic part;GO:0031982//vesicle;GO:0005737//cytoplas…	GO:1901363//heterocyclic compound binding;GO:0050662//coenzyme binding;GO:0097159//organic cyclic compound binding;GO:0016802//trialkylsulfonium hydrolase activity;GO:0016787//hydrolase activity;GO:1901265//nucleoside phosphate binding;GO:0000166//nucleotide binding;GO:0005488//binding;GO:0051287//NAD binding;GO:0016801//hydrolase activity, acting on ether bonds;GO:0048037//cofactor binding;GO:00…	GO:0044282//small molecule catabolic process;GO:0008152//metabolic process;GO:0009987//cellular process;GO:0006807//nitrogen compound metabolic process;GO:0051186//cofactor metabolic process;GO:0072521//purine-containing compound metabolic process;GO:0042454//ribonucleoside catabolic process;GO:0019439//aromatic compound catabolic process;GO:0009119//ribonucleoside metabolic process;GO:0043436//o…
ENSG00000101457	DNTTIP1	darkred	635.675	59.2972	0.561223	11.45	10.27	10.26	8.18	7.64	17.07	11.53	17.95	16.13	22.79	-	-	-	-	GO:0043234//protein complex;GO:0044446//intracellular organelle part;GO:0044428//nuclear part;GO:0043227//membrane-bounded organelle;GO:0005654//nucleoplasm;GO:0043229//intracellular organelle;GO:0031981//nuclear lumen;GO:0043232//intracellular non-membrane-bounded organelle;GO:0043231//intracellular membrane-bounded organelle;GO:1902494//catalytic complex;GO:0044464//cell part;GO:0000118//histon…	GO:0003677//DNA binding;GO:0046983//protein dimerization activity;GO:0003682//chromatin binding;GO:0097159//organic cyclic compound binding;GO:0005488//binding;GO:0003676//nucleic acid binding;GO:0032403//protein complex binding;GO:0005515//protein binding;GO:0042802//identical protein binding;GO:0042803//protein homodimerization activity;GO:0031491//nucleosome binding;GO:0044877//macromolecular …	-
ENSG00000101464	PIGU	darkred	889.145	51.0482	0.891358	13.46	13.78	13.04	7.25	5.66	24.6	20.98	16.55	24.07	14.73	Metabolism	Glycan biosynthesis and metabolism;Global and overview maps	ko01100//Metabolic pathways;ko00563//Glycosylphosphatidylinositol(GPI)-anchor biosynthesis	K05293	GO:0044444//cytoplasmic part;GO:0031090//organelle membrane;GO:0016021//integral component of membrane;GO:0005783//endoplasmic reticulum;GO:0043234//protein complex;GO:0044422//organelle part;GO:0043226//organelle;GO:0005886//plasma membrane;GO:0031301//integral component of organelle membrane;GO:1902494//catalytic complex;GO:0043229//intracellular organelle;GO:0044425//membrane part;GO:0031227//…	GO:0034235//GPI anchor binding;GO:0051861//glycolipid binding;GO:0005543//phospholipid binding;GO:0003824//catalytic activity;GO:0035091//phosphatidylinositol binding;GO:0005488//binding;GO:0008289//lipid binding;GO:0016787//hydrolase activity;GO:0043168//anion binding;GO:0003923//GPI-anchor transamidase activity;GO:0043167//ion binding;GO:0097367//carbohydrate derivative binding	GO:0006464//cellular protein modification process;GO:0006505//GPI anchor metabolic process;GO:0044710//single-organism metabolic process;GO:0065007//biological regulation;GO:0044260//cellular macromolecule metabolic process;GO:0046474//glycerophospholipid biosynthetic process;GO:0044763//single-organism cellular process;GO:0044711//single-organism biosynthetic process;GO:0006644//phospholipid met…
ENSG00000101473	ACOT8	darkred	509.446	38.7643	0.785472	4.68	3.2	2.79	4.99	2.77	6.5	4.37	6.44	9.03	6.55	Cellular Processes;Metabolism	Global and overview maps;Lipid metabolism;Transport and catabolism	ko01100//Metabolic pathways;ko04146//Peroxisome;ko00120//Primary bile acid biosynthesis	K11992	GO:0043226//organelle;GO:0070013//intracellular organelle lumen;GO:0044422//organelle part;GO:0005622//intracellular;GO:0043231//intracellular membrane-bounded organelle;GO:0005777//peroxisome;GO:0043229//intracellular organelle;GO:0031974//membrane-enclosed lumen;GO:0044438//microbody part;GO:0044424//intracellular part;GO:0044464//cell part;GO:0031907//microbody lumen;GO:0044446//intracellular …	GO:0005102//receptor binding;GO:0003986//acetyl-CoA hydrolase activity;GO:0005488//binding;GO:0016289//CoA hydrolase activity;GO:0005515//protein binding;GO:0016788//hydrolase activity, acting on ester bonds;GO:0016290//palmitoyl-CoA hydrolase activity;GO:0047617//acyl-CoA hydrolase activity;GO:0033882//choloyl-CoA hydrolase activity;GO:0052689//carboxylic ester hydrolase activity;GO:0016787//hyd…	GO:0060255//regulation of macromolecule metabolic process;GO:1902582//single-organism intracellular transport;GO:0072594//establishment of protein localization to organelle;GO:0044238//primary metabolic process;GO:0016559//peroxisome fission;GO:0009987//cellular process;GO:0006605//protein targeting;GO:0072663//establishment of protein localization to peroxisome;GO:0010605//negative regulation of…
ENSG00000101493	ZNF516	darkred	603.132	62.0774	-0.857435	7.97	9.5	7.25	6.24	6.38	1.47	2.85	5.12	0.54	5.64	-	-	-	-	GO:0043231//intracellular membrane-bounded organelle;GO:0005623//cell;GO:0005634//nucleus;GO:0043229//intracellular organelle;GO:0043227//membrane-bounded organelle;GO:0044424//intracellular part;GO:0005622//intracellular;GO:0044464//cell part;GO:0043226//organelle	GO:0033613//activating transcription factor binding;GO:1901363//heterocyclic compound binding;GO:0043565//sequence-specific DNA binding;GO:0001159//core promoter proximal region DNA binding;GO:0000981//RNA polymerase II transcription factor activity, sequence-specific DNA binding;GO:0003690//double-stranded DNA binding;GO:0003700//transcription factor activity, sequence-specific DNA binding;GO:00…	GO:0019222//regulation of metabolic process;GO:0031325//positive regulation of cellular metabolic process;GO:0080090//regulation of primary metabolic process;GO:0045893//positive regulation of transcription, DNA-templated;GO:0009893//positive regulation of metabolic process;GO:1903506//regulation of nucleic acid-templated transcription;GO:1903508//positive regulation of nucleic acid-templated tra…
ENSG00000101782	RIOK3	darkred	324.46	40.9809	0.687904	16.04	19.34	17.38	16.08	15.44	21.53	25.24	23.94	29.13	14.44	-	-	-	-	GO:0005622//intracellular;GO:0005737//cytoplasm;GO:0005623//cell;GO:0030688//preribosome, small subunit precursor;GO:0044424//intracellular part;GO:0044444//cytoplasmic part;GO:0032991//macromolecular complex;GO:0030529//intracellular ribonucleoprotein complex;GO:0030684//preribosome;GO:0005829//cytosol;GO:1990904//ribonucleoprotein complex;GO:0044464//cell part	GO:0032550//purine ribonucleoside binding;GO:0032555//purine ribonucleotide binding;GO:0003824//catalytic activity;GO:1901363//heterocyclic compound binding;GO:0035639//purine ribonucleoside triphosphate binding;GO:0032553//ribonucleotide binding;GO:0016772//transferase activity, transferring phosphorus-containing groups;GO:1901265//nucleoside phosphate binding;GO:0017076//purine nucleotide bindi…	GO:0010467//gene expression;GO:0002832//negative regulation of response to biotic stimulus;GO:0043122//regulation of I-kappaB kinase/NF-kappaB signaling;GO:0043254//regulation of protein complex assembly;GO:0050896//response to stimulus;GO:0034641//cellular nitrogen compound metabolic process;GO:0050776//regulation of immune response;GO:0006793//phosphorus metabolic process;GO:0039532//negative r…
ENSG00000101856	PGRMC1	darkred	563.968	86.1	0.915836	33.51	25.59	43.81	23.01	25.52	71	23.01	48.41	99.42	35.3	-	-	-	-	GO:0098588//bounding membrane of organelle;GO:0044424//intracellular part;GO:0005622//intracellular;GO:0043227//membrane-bounded organelle;GO:0012506//vesicle membrane;GO:0031982//vesicle;GO:0044425//membrane part;GO:0036477//somatodendritic compartment;GO:0005789//endoplasmic reticulum membrane;GO:0016021//integral component of membrane;GO:0030659//cytoplasmic vesicle membrane;GO:0044432//endopl…	GO:0005488//binding;GO:0001540//beta-amyloid binding;GO:0042277//peptide binding;GO:0005496//steroid binding;GO:0033218//amide binding;GO:0097159//organic cyclic compound binding;GO:0005515//protein binding;GO:0008289//lipid binding	GO:0002444//myeloid leukocyte mediated immunity;GO:0046903//secretion;GO:0002366//leukocyte activation involved in immune response;GO:0045321//leukocyte activation;GO:0002263//cell activation involved in immune response;GO:0043299//leukocyte degranulation;GO:0043312//neutrophil degranulation;GO:0002283//neutrophil activation involved in immune response;GO:0051234//establishment of localization;GO…
ENSG00000102119	EMD	darkred	509.853	32.2045	0.828731	8.87	6.85	11.7	6.9	5.85	11.99	10.95	11.93	14.43	9.36	Human Diseases	Cardiovascular diseases	ko05414//Dilated cardiomyopathy (DCM);ko05410//Hypertrophic cardiomyopathy (HCM);ko05412//Arrhythmogenic right ventricular cardiomyopathy (ARVC)	K12569	GO:0012505//endomembrane system;GO:0044464//cell part;GO:0099513//polymeric cytoskeletal fiber;GO:0031968//organelle outer membrane;GO:0005856//cytoskeleton;GO:0098588//bounding membrane of organelle;GO:0016020//membrane;GO:0098805//whole membrane;GO:0005623//cell;GO:0000922//spindle pole;GO:0005783//endoplasmic reticulum;GO:0005938//cell cortex;GO:0005622//intracellular;GO:0043233//organelle lum…	GO:0003779//actin binding;GO:0008092//cytoskeletal protein binding;GO:0050839//cell adhesion molecule binding;GO:0005515//protein binding;GO:0005488//binding;GO:0048487//beta-tubulin binding;GO:0045296//cadherin binding;GO:0015631//tubulin binding	GO:0090090//negative regulation of canonical Wnt signaling pathway;GO:0010256//endomembrane system organization;GO:1903651//positive regulation of cytoplasmic transport;GO:0048147//negative regulation of fibroblast proliferation;GO:0051050//positive regulation of transport;GO:0050794//regulation of cellular process;GO:0010033//response to organic substance;GO:0032388//positive regulation of intra…
ENSG00000102144	PGK1	darkred	692.52	45.25	0.911939	32.49	28.65	32.69	37.58	28.45	176.72	83.9	60.6	257.63	133.9	Metabolism;Environmental Information Processing	Global and overview maps;Signal transduction;Carbohydrate metabolism	ko01100//Metabolic pathways;ko01110//Biosynthesis of secondary metabolites;ko01130//Biosynthesis of antibiotics;ko01120//Microbial metabolism in diverse environments;ko01200//Carbon metabolism;ko04066//HIF-1 signaling pathway;ko01230//Biosynthesis of amino acids;ko00010//Glycolysis / Gluconeogenesis	K00927	GO:1903561//extracellular vesicle;GO:0031988//membrane-bounded vesicle;GO:0005829//cytosol;GO:0098857//membrane microdomain;GO:0098589//membrane region;GO:0044444//cytoplasmic part;GO:0005737//cytoplasm;GO:0005615//extracellular space;GO:0098805//whole membrane;GO:0043226//organelle;GO:0031982//vesicle;GO:0044464//cell part;GO:0005576//extracellular region;GO:0045121//membrane raft;GO:0005622//in…	GO:0016667//oxidoreductase activity, acting on a sulfur group of donors;GO:0030554//adenyl nucleotide binding;GO:0036094//small molecule binding;GO:0001883//purine nucleoside binding;GO:0016668//oxidoreductase activity, acting on a sulfur group of donors, NAD(P) as acceptor;GO:0043168//anion binding;GO:0016491//oxidoreductase activity;GO:0097159//organic cyclic compound binding;GO:0016301//kinase…	GO:0044237//cellular metabolic process;GO:0045937//positive regulation of phosphate metabolic process;GO:0006796//phosphate-containing compound metabolic process;GO:0071704//organic substance metabolic process;GO:0065008//regulation of biological quality;GO:0007525//somatic muscle development;GO:0046034//ATP metabolic process;GO:0043170//macromolecule metabolic process;GO:0046939//nucleotide phos…
ENSG00000102221	JADE3	darkred	311.064	48.3803	0.658937	12.39	8.57	9.25	7.17	8.32	16.81	12.29	7.02	12.74	3.79	-	-	-	-	GO:0044422//organelle part;GO:0031974//membrane-enclosed lumen;GO:0032991//macromolecular complex;GO:0043234//protein complex;GO:0043231//intracellular membrane-bounded organelle;GO:0005654//nucleoplasm;GO:0044451//nucleoplasm part;GO:0070013//intracellular organelle lumen;GO:0043227//membrane-bounded organelle;GO:1990234//transferase complex;GO:0000123//histone acetyltransferase complex;GO:00444…	GO:0005488//binding;GO:0043169//cation binding;GO:0043167//ion binding;GO:0005515//protein binding;GO:0046872//metal ion binding	GO:0044238//primary metabolic process;GO:0018193//peptidyl-amino acid modification;GO:1902589//single-organism organelle organization;GO:0043933//macromolecular complex subunit organization;GO:0044237//cellular metabolic process;GO:0006475//internal protein amino acid acetylation;GO:0016568//chromatin modification;GO:0043543//protein acylation;GO:0018393//internal peptidyl-lysine acetylation;GO:0…
ENSG00000102390	PBDC1	darkred	978.432	58.4744	0.904221	14.32	11.11	11.36	4.69	7.62	26.04	15.45	13.03	23.24	19.34	-	-	-	-	-	-	-
ENSG00000102531	FNDC3A	darkred	344.242	24.0411	-0.697676	44.99	52.7	41.22	32.25	33.4	17.78	51.42	40.44	14	24.95	-	-	-	-	GO:0005622//intracellular;GO:0043227//membrane-bounded organelle;GO:0097223//sperm part;GO:0031224//intrinsic component of membrane;GO:0031090//organelle membrane;GO:0099503//secretory vesicle;GO:0012505//endomembrane system;GO:0016020//membrane;GO:0016023//cytoplasmic, membrane-bounded vesicle;GO:0031982//vesicle;GO:0000139//Golgi membrane;GO:0016021//integral component of membrane;GO:0031410//c…	GO:0097159//organic cyclic compound binding;GO:1901363//heterocyclic compound binding;GO:0005488//binding;GO:0003723//RNA binding;GO:0003676//nucleic acid binding	GO:0008584//male gonad development;GO:0032504//multicellular organism reproduction;GO:0045137//development of primary sexual characteristics;GO:0048515//spermatid differentiation;GO:0060429//epithelium development;GO:0098609//cell-cell adhesion;GO:0008406//gonad development;GO:0009888//tissue development;GO:0048232//male gamete generation;GO:0044703//multi-organism reproductive process;GO:0022610…
ENSG00000102781	KATNAL1	darkred	492.631	34.6497	-0.802652	8.61	9.66	7.87	12.63	16.56	3.4	5.94	4.3	2.01	12.8	-	-	-	-	GO:0044464//cell part;GO:0005634//nucleus;GO:0005623//cell;GO:0005856//cytoskeleton;GO:0005813//centrosome;GO:0005737//cytoplasm;GO:0015630//microtubule cytoskeleton;GO:0043232//intracellular non-membrane-bounded organelle;GO:0043228//non-membrane-bounded organelle;GO:0043231//intracellular membrane-bounded organelle;GO:0043227//membrane-bounded organelle;GO:0005622//intracellular;GO:0005815//mic…	GO:0016462//pyrophosphatase activity;GO:0001883//purine nucleoside binding;GO:0005524//ATP binding;GO:0005488//binding;GO:0032555//purine ribonucleotide binding;GO:0030554//adenyl nucleotide binding;GO:0003824//catalytic activity;GO:0043167//ion binding;GO:0017076//purine nucleotide binding;GO:0016818//hydrolase activity, acting on acid anhydrides, in phosphorus-containing anhydrides;GO:0016887//…	GO:0051301//cell division;GO:0000226//microtubule cytoskeleton organization;GO:0044703//multi-organism reproductive process;GO:0007010//cytoskeleton organization;GO:0044702//single organism reproductive process;GO:0009987//cellular process;GO:0032501//multicellular organismal process;GO:0006996//organelle organization;GO:0007283//spermatogenesis;GO:0031122//cytoplasmic microtubule organization;GO…
ENSG00000102805	-	darkred	605.807	79.4568	-0.817432	9.67	9.9	8.99	8.04	8.16	1.86	6.61	8.24	5.95	8.33	-	-	-	-	-	-	-
ENSG00000102870	ZNF629	darkred	516.219	48.5293	-0.584871	11.02	10.51	11.75	11.04	9.64	6.13	9.86	5.88	7.15	4.87	-	-	-	-	GO:0005622//intracellular;GO:0043226//organelle;GO:0044464//cell part;GO:0043231//intracellular membrane-bounded organelle;GO:0044424//intracellular part;GO:0005623//cell;GO:0043229//intracellular organelle;GO:0043227//membrane-bounded organelle;GO:0005634//nucleus	GO:0097159//organic cyclic compound binding;GO:0000981//RNA polymerase II transcription factor activity, sequence-specific DNA binding;GO:0001071//nucleic acid binding transcription factor activity;GO:0003677//DNA binding;GO:0043167//ion binding;GO:0003700//transcription factor activity, sequence-specific DNA binding;GO:0005488//binding;GO:0046872//metal ion binding;GO:0043169//cation binding;GO:…	GO:0009889//regulation of biosynthetic process;GO:0031326//regulation of cellular biosynthetic process;GO:0051171//regulation of nitrogen compound metabolic process;GO:0051252//regulation of RNA metabolic process;GO:0010468//regulation of gene expression;GO:0006357//regulation of transcription from RNA polymerase II promoter;GO:0050794//regulation of cellular process;GO:2000112//regulation of cel…
ENSG00000102898	-	darkred	453.641	58.371	0.864539	22.94	16.6	22.79	17.92	17.2	34.14	14.33	20.23	32.52	25.9	-	-	-	-	-	-	-
ENSG00000103067	ESRP2	darkred	791.353	59.1971	0.97174	2.89	0.66	2.65	0	0.36	10.58	4.24	2.08	8.7	3	-	-	-	-	GO:0043229//intracellular organelle;GO:0031981//nuclear lumen;GO:0044424//intracellular part;GO:0043233//organelle lumen;GO:0043231//intracellular membrane-bounded organelle;GO:0005623//cell;GO:0043227//membrane-bounded organelle;GO:0031974//membrane-enclosed lumen;GO:0043226//organelle;GO:0005622//intracellular;GO:0044446//intracellular organelle part;GO:0044464//cell part;GO:0070013//intracellu…	GO:1901363//heterocyclic compound binding;GO:0036094//small molecule binding;GO:0005488//binding;GO:0003723//RNA binding;GO:0097159//organic cyclic compound binding;GO:0044822//poly(A) RNA binding;GO:0003676//nucleic acid binding	GO:0008152//metabolic process;GO:0044260//cellular macromolecule metabolic process;GO:0016070//RNA metabolic process;GO:0050789//regulation of biological process;GO:0046483//heterocycle metabolic process;GO:0010468//regulation of gene expression;GO:1901360//organic cyclic compound metabolic process;GO:0019222//regulation of metabolic process;GO:0044237//cellular metabolic process;GO:0071704//orga…
ENSG00000103126	AXIN1	darkred	514.216	55.8403	0.909188	6.85	7.11	8.06	6.73	5.94	11.11	6.8	8.81	10.19	6.41	Cellular Processes;Environmental Information Processing;Human Diseases	Cellular community - eukaryotes;Cancers;Signal transduction	ko05200//Pathways in cancer;ko04390//Hippo signaling pathway;ko04550//Signaling pathways regulating pluripotency of stem cells;ko04310//Wnt signaling pathway;ko05210//Colorectal cancer;ko05213//Endometrial cancer;ko05217//Basal cell carcinoma	K02157	GO:0005623//cell;GO:0005622//intracellular;GO:0043229//intracellular organelle;GO:0005886//plasma membrane;GO:0005737//cytoplasm;GO:0071944//cell periphery;GO:0043231//intracellular membrane-bounded organelle;GO:0043226//organelle;GO:0043234//protein complex;GO:0016328//lateral plasma membrane;GO:0030877//beta-catenin destruction complex;GO:0031410//cytoplasmic vesicle;GO:0016020//membrane;GO:004…	GO:0019904//protein domain specific binding;GO:0032947//protein complex scaffold;GO:0060090//binding, bridging;GO:0046332//SMAD binding;GO:0005198//structural molecule activity;GO:0031625//ubiquitin protein ligase binding;GO:0030159//receptor signaling complex scaffold activity;GO:0005488//binding;GO:0046983//protein dimerization activity;GO:0019901//protein kinase binding;GO:0044389//ubiquitin-l…	GO:0023052//signaling;GO:0060070//canonical Wnt signaling pathway;GO:0043549//regulation of kinase activity;GO:0032502//developmental process;GO:0010646//regulation of cell communication;GO:0051171//regulation of nitrogen compound metabolic process;GO:0009987//cellular process;GO:0010647//positive regulation of cell communication;GO:1903322//positive regulation of protein modification by small pr…
ENSG00000103202	NME4	darkred	426.038	50.8285	0.816152	17.67	13.57	18.17	21.47	24.97	42.36	15.05	15.43	61.78	32.48	Metabolism	Nucleotide metabolism;Global and overview maps	ko01100//Metabolic pathways;ko01110//Biosynthesis of secondary metabolites;ko01130//Biosynthesis of antibiotics;ko00230//Purine metabolism;ko00240//Pyrimidine metabolism	K00940	-	-	-
ENSG00000103254	FAM173A	darkred	589.09	47.332	0.844049	1.12	0.81	1.24	1.03	0.6	1.62	1.03	1.2	2.22	1.68	-	-	-	-	GO:0016020//membrane;GO:0016021//integral component of membrane;GO:0044425//membrane part;GO:0031224//intrinsic component of membrane	-	-
ENSG00000103351	CLUAP1	darkred	261.434	29.6323	-0.610878	7.19	7.38	6	3.88	7.78	4.06	4.57	2.99	2.37	8.37	-	-	-	-	-	-	-
ENSG00000103423	DNAJA3	darkred	494.048	87.4274	0.871029	14.09	13.16	21.75	13.39	13.06	35.03	14.98	13.75	25.5	14.92	Human Diseases	Cancers	ko05203//Viral carcinogenesis	K09504	GO:0044425//membrane part;GO:0099513//polymeric cytoskeletal fiber;GO:0005886//plasma membrane;GO:0099512//supramolecular fiber;GO:0097060//synaptic membrane;GO:0043226//organelle;GO:0098590//plasma membrane region;GO:0044424//intracellular part;GO:0019897//extrinsic component of plasma membrane;GO:0043233//organelle lumen;GO:0044459//plasma membrane part;GO:0043232//intracellular non-membrane-bo…	GO:0032553//ribonucleotide binding;GO:0001882//nucleoside binding;GO:0036094//small molecule binding;GO:0043167//ion binding;GO:1901265//nucleoside phosphate binding;GO:0051082//unfolded protein binding;GO:0043168//anion binding;GO:0035639//purine ribonucleoside triphosphate binding;GO:0097159//organic cyclic compound binding;GO:0005524//ATP binding;GO:1901363//heterocyclic compound binding;GO:00…	GO:0097285//cell-type specific apoptotic process;GO:0016337//single organismal cell-cell adhesion;GO:0070231//T cell apoptotic process;GO:0034641//cellular nitrogen compound metabolic process;GO:0008219//cell death;GO:1903507//negative regulation of nucleic acid-templated transcription;GO:0050870//positive regulation of T cell activation;GO:0001776//leukocyte homeostasis;GO:0032042//mitochondrial…
ENSG00000103495	MAZ	darkred	563.195	70.9206	0.874221	30.23	23.4	32.92	31.79	26.42	47.48	47.56	37.33	57.65	31.72	-	-	-	-	GO:0043226//organelle;GO:0044424//intracellular part;GO:0043231//intracellular membrane-bounded organelle;GO:0044464//cell part;GO:0005634//nucleus;GO:0043229//intracellular organelle;GO:0005623//cell;GO:0005622//intracellular;GO:0043227//membrane-bounded organelle	GO:0000987//core promoter proximal region sequence-specific DNA binding;GO:0001071//nucleic acid binding transcription factor activity;GO:0043167//ion binding;GO:0043565//sequence-specific DNA binding;GO:1901363//heterocyclic compound binding;GO:0097159//organic cyclic compound binding;GO:0003723//RNA binding;GO:0003690//double-stranded DNA binding;GO:0043169//cation binding;GO:0000977//RNA polym…	GO:0023051//regulation of signaling;GO:0031328//positive regulation of cellular biosynthetic process;GO:0034654//nucleobase-containing compound biosynthetic process;GO:0030334//regulation of cell migration;GO:0010941//regulation of cell death;GO:0044249//cellular biosynthetic process;GO:1901576//organic substance biosynthetic process;GO:2001141//regulation of RNA biosynthetic process;GO:0043069//…
ENSG00000103496	STX4	darkred	320.175	12.9846	0.53272	11.52	9.36	10.67	7.4	7.33	9.74	16.52	15.28	17.91	10.16	Genetic Information Processing;Organismal Systems	Folding, sorting and degradation;Excretory system	ko04962//Vasopressin-regulated water reabsorption;ko04130//SNARE interactions in vesicular transport	K13502	-	-	-
ENSG00000103507	-	darkred	126.274	12.8516	0.315896	11.69	11.02	15.91	13.09	14.44	13.54	20.19	16.58	17.84	9.45	-	-	-	-	-	-	-
ENSG00000104154	SLC30A4	darkred	682.417	25.2476	-0.893194	3.96	3.29	3.4	6.04	5.75	0.61	3.06	3.56	0.93	4.72	-	-	-	-	GO:0005770//late endosome;GO:0044425//membrane part;GO:0005764//lysosome;GO:0005774//vacuolar membrane;GO:0005622//intracellular;GO:0031090//organelle membrane;GO:0031902//late endosome membrane;GO:0016021//integral component of membrane;GO:0012505//endomembrane system;GO:0098852//lytic vacuole membrane;GO:0005737//cytoplasm;GO:0016020//membrane;GO:0044424//intracellular part;GO:0043229//intracel…	GO:0072509//divalent inorganic cation transmembrane transporter activity;GO:0005488//binding;GO:0046915//transition metal ion transmembrane transporter activity;GO:0022890//inorganic cation transmembrane transporter activity;GO:0015075//ion transmembrane transporter activity;GO:0005515//protein binding;GO:0022892//substrate-specific transporter activity;GO:0046873//metal ion transmembrane transpo…	GO:0050794//regulation of cellular process;GO:0034220//ion transmembrane transport;GO:0044765//single-organism transport;GO:0098655//cation transmembrane transport;GO:0006811//ion transport;GO:0065007//biological regulation;GO:0006812//cation transport;GO:0030001//metal ion transport;GO:0009987//cellular process;GO:0098662//inorganic cation transmembrane transport;GO:0072511//divalent inorganic c…
ENSG00000104219	ZDHHC2	darkred	435.113	46.2204	-0.800164	3.75	3.58	1.76	5.85	4.88	0.26	1.61	4.73	0.51	4.25	-	-	-	-	GO:0044459//plasma membrane part;GO:0005886//plasma membrane;GO:0044422//organelle part;GO:0016021//integral component of membrane;GO:0043231//intracellular membrane-bounded organelle;GO:0005768//endosome;GO:0005887//integral component of plasma membrane;GO:0031090//organelle membrane;GO:0005737//cytoplasm;GO:0043227//membrane-bounded organelle;GO:0031226//intrinsic component of plasma membrane;G…	GO:0016747//transferase activity, transferring acyl groups other than amino-acyl groups;GO:0016740//transferase activity;GO:0019707//protein-cysteine S-acyltransferase activity;GO:0016409//palmitoyltransferase activity;GO:0016417//S-acyltransferase activity;GO:0003824//catalytic activity;GO:0019706//protein-cysteine S-palmitoyltransferase activity;GO:0016746//transferase activity, transferring ac…	GO:0044802//single-organism membrane organization;GO:0051234//establishment of localization;GO:0018230//peptidyl-L-cysteine S-palmitoylation;GO:0072657//protein localization to membrane;GO:0015031//protein transport;GO:0009058//biosynthetic process;GO:0071840//cellular component organization or biogenesis;GO:0044267//cellular protein metabolic process;GO:1902580//single-organism cellular localiza…
ENSG00000104320	-	darkred	466.797	60.3792	0.732561	26.69	29.82	20.14	14.17	20.55	52.99	16.06	17.33	32.86	23.02	-	-	-	-	-	-	-
ENSG00000104324	CPQ	darkred	550.848	38.7685	-0.859192	31.1	18.39	27.95	37.31	41.84	8.07	30.57	28.02	4.87	22.65	-	-	-	-	GO:0005764//lysosome;GO:0000323//lytic vacuole;GO:0070062//extracellular exosome;GO:0005622//intracellular;GO:0043227//membrane-bounded organelle;GO:0005773//vacuole;GO:0031982//vesicle;GO:0005737//cytoplasm;GO:0044424//intracellular part;GO:0031988//membrane-bounded vesicle;GO:0005615//extracellular space;GO:0043231//intracellular membrane-bounded organelle;GO:0043226//organelle;GO:0065010//extr…	GO:0008233//peptidase activity;GO:0042802//identical protein binding;GO:0042803//protein homodimerization activity;GO:0046872//metal ion binding;GO:0070573//metallodipeptidase activity;GO:0043167//ion binding;GO:0016805//dipeptidase activity;GO:0008238//exopeptidase activity;GO:0005515//protein binding;GO:0003824//catalytic activity;GO:0008235//metalloexopeptidase activity;GO:0008237//metallopept…	GO:0042445//hormone metabolic process;GO:0048856//anatomical structure development;GO:0031099//regeneration;GO:0019538//protein metabolic process;GO:1901360//organic cyclic compound metabolic process;GO:0006590//thyroid hormone generation;GO:0043170//macromolecule metabolic process;GO:0071704//organic substance metabolic process;GO:0043603//cellular amide metabolic process;GO:0006807//nitrogen co…
ENSG00000104660	LEPROTL1	darkred	268.317	10.3981	-0.673334	21.58	23.75	17.31	18.58	22.55	15.52	14.83	24.64	9.75	14.57	-	-	-	-	GO:0043226//organelle;GO:0043227//membrane-bounded organelle;GO:0044424//intracellular part;GO:0016021//integral component of membrane;GO:0012505//endomembrane system;GO:0005623//cell;GO:0044444//cytoplasmic part;GO:0031224//intrinsic component of membrane;GO:0005622//intracellular;GO:0016020//membrane;GO:0005768//endosome;GO:0005737//cytoplasm;GO:0043231//intracellular membrane-bounded organelle…	GO:0005515//protein binding;GO:0005488//binding	GO:0051234//establishment of localization;GO:2000008//regulation of protein localization to cell surface;GO:1902578//single-organism localization;GO:0016197//endosomal transport;GO:0046907//intracellular transport;GO:0051649//establishment of localization in cell;GO:0048519//negative regulation of biological process;GO:0050794//regulation of cellular process;GO:0032509//endosome transport via mul…
ENSG00000104728	-	darkred	498.617	25.7095	-0.835362	11.39	10.44	11.89	19.67	14.53	4.28	14.18	7.27	3.24	12.74	-	-	-	-	-	-	-
ENSG00000104824	HNRNPL	darkred	313.858	39.4489	0.730234	70.29	70.84	83.13	84.69	71.03	105.54	77.62	71.56	94.82	58.24	-	-	-	-	GO:0044428//nuclear part;GO:0031981//nuclear lumen;GO:0005634//nucleus;GO:0044422//organelle part;GO:0005829//cytosol;GO:0035770//ribonucleoprotein granule;GO:0043229//intracellular organelle;GO:1990904//ribonucleoprotein complex;GO:0031982//vesicle;GO:0045120//pronucleus;GO:0043233//organelle lumen;GO:0032991//macromolecular complex;GO:0031974//membrane-enclosed lumen;GO:0044424//intracellular p…	GO:0036002//pre-mRNA binding;GO:0097157//pre-mRNA intronic binding;GO:0003730//mRNA 3'-UTR binding;GO:0003723//RNA binding;GO:0000975//regulatory region DNA binding;GO:1990715//mRNA CDS binding;GO:0003676//nucleic acid binding;GO:0044822//poly(A) RNA binding;GO:0044212//transcription regulatory region DNA binding;GO:0005488//binding;GO:0003729//mRNA binding;GO:0097159//organic cyclic compound bin…	GO:0042221//response to chemical;GO:0010033//response to organic substance;GO:0065007//biological regulation;GO:0010604//positive regulation of macromolecule metabolic process;GO:0007623//circadian rhythm;GO:0010605//negative regulation of macromolecule metabolic process;GO:0010608//posttranscriptional regulation of gene expression;GO:0032268//regulation of cellular protein metabolic process;GO:1…
ENSG00000104835	SARS2	darkred	818.037	84.6804	0.920493	3.37	2.58	3.26	0.66	1.3	7.66	2.95	2.82	5.51	3.36	Genetic Information Processing	Translation	ko00970//Aminoacyl-tRNA biosynthesis	K01875	GO:0070013//intracellular organelle lumen;GO:0044424//intracellular part;GO:0043227//membrane-bounded organelle;GO:0043226//organelle;GO:0005759//mitochondrial matrix;GO:0043229//intracellular organelle;GO:0005739//mitochondrion;GO:0044429//mitochondrial part;GO:0044444//cytoplasmic part;GO:0031974//membrane-enclosed lumen;GO:0044422//organelle part;GO:0044464//cell part;GO:0044446//intracellular…	GO:0003824//catalytic activity;GO:0097367//carbohydrate derivative binding;GO:0030554//adenyl nucleotide binding;GO:0001883//purine nucleoside binding;GO:0016875//ligase activity, forming carbon-oxygen bonds;GO:0000166//nucleotide binding;GO:0035639//purine ribonucleoside triphosphate binding;GO:0004828//serine-tRNA ligase activity;GO:0005488//binding;GO:0032549//ribonucleoside binding;GO:0032559…	GO:0044271//cellular nitrogen compound biosynthetic process;GO:1901566//organonitrogen compound biosynthetic process;GO:0009987//cellular process;GO:0009058//biosynthetic process;GO:0006725//cellular aromatic compound metabolic process;GO:0046483//heterocycle metabolic process;GO:0043043//peptide biosynthetic process;GO:0044710//single-organism metabolic process;GO:0090304//nucleic acid metabolic…
ENSG00000104852	SNRNP70	darkred	846.896	93.5405	0.957355	18.18	14.67	12.87	7.96	8.91	42.85	21.87	22.6	34.54	15.53	Genetic Information Processing	Transcription	ko03040//Spliceosome	K11093	GO:0044422//organelle part;GO:0044424//intracellular part;GO:0044451//nucleoplasm part;GO:0044423//virion part;GO:0044464//cell part;GO:0005623//cell;GO:0043227//membrane-bounded organelle;GO:0005622//intracellular;GO:0043231//intracellular membrane-bounded organelle;GO:0005654//nucleoplasm;GO:0031981//nuclear lumen;GO:0032991//macromolecular complex;GO:0043226//organelle;GO:0097525//spliceosomal…	GO:0005488//binding;GO:0003723//RNA binding;GO:0097159//organic cyclic compound binding;GO:0003676//nucleic acid binding;GO:1901363//heterocyclic compound binding;GO:0036094//small molecule binding	GO:0010628//positive regulation of gene expression;GO:0008152//metabolic process;GO:0010468//regulation of gene expression;GO:0051252//regulation of RNA metabolic process;GO:0033120//positive regulation of RNA splicing;GO:0006807//nitrogen compound metabolic process;GO:0048518//positive regulation of biological process;GO:0071704//organic substance metabolic process;GO:0008380//RNA splicing;GO:00…
ENSG00000104853	CLPTM1	darkred	514.095	57.9304	0.821207	22.53	22.09	34.94	25.64	22.89	35.34	34.54	29.74	52.63	29.96	-	-	-	-	GO:0005623//cell;GO:0005887//integral component of plasma membrane;GO:0009897//external side of plasma membrane;GO:0009986//cell surface;GO:0071944//cell periphery;GO:0098552//side of membrane;GO:0044459//plasma membrane part;GO:0005886//plasma membrane;GO:0031224//intrinsic component of membrane;GO:0044425//membrane part;GO:0031226//intrinsic component of plasma membrane;GO:0044464//cell part;GO…	GO:0005488//binding;GO:0005515//protein binding	GO:0032501//multicellular organismal process;GO:0065007//biological regulation;GO:0045619//regulation of lymphocyte differentiation;GO:0050863//regulation of T cell activation;GO:0007275//multicellular organism development;GO:0034110//regulation of homotypic cell-cell adhesion;GO:1902105//regulation of leukocyte differentiation;GO:0044763//single-organism cellular process;GO:0044707//single-multi…
ENSG00000104880	ARHGEF18	darkred	252.35	27.2002	0.623776	2.09	1.53	0.46	3.61	1.63	3.47	4.42	2.46	5.41	2.61	-	-	-	-	GO:0044425//membrane part;GO:0016020//membrane;GO:0045177//apical part of cell;GO:0044444//cytoplasmic part;GO:0043226//organelle;GO:0031982//vesicle;GO:0043229//intracellular organelle;GO:0098590//plasma membrane region;GO:0044459//plasma membrane part;GO:0065010//extracellular membrane-bounded organelle;GO:0005829//cytosol;GO:0044421//extracellular region part;GO:0031988//membrane-bounded vesic…	GO:0097159//organic cyclic compound binding;GO:0005488//binding;GO:0005085//guanyl-nucleotide exchange factor activity;GO:0043169//cation binding;GO:1901363//heterocyclic compound binding;GO:0046872//metal ion binding;GO:0003676//nucleic acid binding;GO:0005089//Rho guanyl-nucleotide exchange factor activity;GO:0098772//molecular function regulator;GO:0043167//ion binding;GO:0005088//Ras guanyl-n…	GO:0007186//G-protein coupled receptor signaling pathway;GO:0043067//regulation of programmed cell death;GO:0023051//regulation of signaling;GO:0051716//cellular response to stimulus;GO:0007178//transmembrane receptor protein serine/threonine kinase signaling pathway;GO:0050896//response to stimulus;GO:0010646//regulation of cell communication;GO:1902589//single-organism organelle organization;GO…
ENSG00000104884	-	darkred	357.401	55.7033	0.723858	3.22	2.11	2.98	3.79	1.78	5.68	5.65	3.4	4.74	2.6	-	-	-	-	-	-	-
ENSG00000104886	PLEKHJ1	darkred	442.294	62.5976	0.879972	3.34	3.47	4.47	3.85	2.56	7.91	3.21	4.3	7.47	1.86	-	-	-	-	GO:0055037//recycling endosome;GO:0098791//Golgi subcompartment;GO:0044444//cytoplasmic part;GO:0012505//endomembrane system;GO:0005829//cytosol;GO:0005769//early endosome;GO:0031984//organelle subcompartment;GO:0043231//intracellular membrane-bounded organelle;GO:0005623//cell;GO:0005622//intracellular;GO:0043226//organelle;GO:0043227//membrane-bounded organelle;GO:0005802//trans-Golgi network;G…	-	GO:0016043//cellular component organization;GO:0071840//cellular component organization or biogenesis;GO:0051179//localization;GO:0016192//vesicle-mediated transport;GO:0043170//macromolecule metabolic process;GO:0044237//cellular metabolic process;GO:0008152//metabolic process;GO:1902582//single-organism intracellular transport;GO:0051649//establishment of localization in cell;GO:0010256//endome…
ENSG00000104907	TRMT1	darkred	512.764	53.4621	0.761076	4.68	6.9	5.55	6.16	5.17	10.65	9.29	7.71	8.5	6	-	-	-	-	-	GO:0097159//organic cyclic compound binding;GO:0005488//binding;GO:0043169//cation binding;GO:0016740//transferase activity;GO:0003723//RNA binding;GO:0016741//transferase activity, transferring one-carbon groups;GO:0003676//nucleic acid binding;GO:0043167//ion binding;GO:0003824//catalytic activity;GO:0008170//N-methyltransferase activity;GO:1901363//heterocyclic compound binding;GO:0008168//met…	GO:0008152//metabolic process;GO:0006139//nucleobase-containing compound metabolic process;GO:0009451//RNA modification;GO:0001510//RNA methylation;GO:0044238//primary metabolic process;GO:0032259//methylation;GO:0006807//nitrogen compound metabolic process;GO:0044237//cellular metabolic process;GO:0034660//ncRNA metabolic process;GO:0009987//cellular process;GO:0044260//cellular macromolecule me…
ENSG00000104960	PTOV1	darkred	648.664	110.916	0.851165	19.02	16.13	16.88	12.79	15.87	43.15	18.8	15.15	26.79	15.18	-	-	-	-	GO:0005623//cell;GO:0043229//intracellular organelle;GO:0005622//intracellular;GO:0043227//membrane-bounded organelle;GO:0044464//cell part;GO:0016020//membrane;GO:0043226//organelle;GO:0044444//cytoplasmic part;GO:0071944//cell periphery;GO:0043231//intracellular membrane-bounded organelle;GO:0005737//cytoplasm;GO:0005886//plasma membrane;GO:0005634//nucleus;GO:0048471//perinuclear region of cyt…	-	-
ENSG00000104979	C19orf53	darkred	761.158	64.6492	0.948427	12.24	5.4	7.04	2.88	1.4	24.89	9.84	17.63	31.71	14.02	-	-	-	-	GO:0031981//nuclear lumen;GO:0005634//nucleus;GO:0070013//intracellular organelle lumen;GO:0043228//non-membrane-bounded organelle;GO:0044424//intracellular part;GO:0043233//organelle lumen;GO:0043232//intracellular non-membrane-bounded organelle;GO:0005623//cell;GO:0043227//membrane-bounded organelle;GO:0031974//membrane-enclosed lumen;GO:0044422//organelle part;GO:0044446//intracellular organel…	-	-
ENSG00000105053	VRK3	darkred	298.145	31.6168	0.723621	12.48	10.03	11.57	10.61	10.18	14.28	11.77	12.59	13.2	8.45	-	-	-	-	-	-	-
ENSG00000105063	PPP6R1	darkred	439.109	46.9372	0.78389	8.55	9.78	15.54	14.5	10.38	19.07	17.42	17.16	20.32	13.05	-	-	-	-	GO:0016020//membrane;GO:0043226//organelle;GO:0005622//intracellular;GO:0098588//bounding membrane of organelle;GO:0044424//intracellular part;GO:0044444//cytoplasmic part;GO:0044431//Golgi apparatus part;GO:0005794//Golgi apparatus;GO:0043231//intracellular membrane-bounded organelle;GO:0043227//membrane-bounded organelle;GO:0031090//organelle membrane;GO:0005829//cytosol;GO:0044446//intracellul…	GO:0019899//enzyme binding;GO:0005488//binding;GO:0019902//phosphatase binding;GO:0005515//protein binding;GO:0051020//GTPase binding;GO:0017016//Ras GTPase binding;GO:0031267//small GTPase binding;GO:0019903//protein phosphatase binding;GO:0017048//Rho GTPase binding	GO:1902591//single-organism membrane budding;GO:1902580//single-organism cellular localization;GO:0065003//macromolecular complex assembly;GO:0006900//membrane budding;GO:0080090//regulation of primary metabolic process;GO:0019220//regulation of phosphate metabolic process;GO:0061024//membrane organization;GO:1902578//single-organism localization;GO:0031323//regulation of cellular metabolic proce…
ENSG00000105085	MED26	darkred	340.82	55.267	0.622409	2.7	2.61	2.55	3.14	2.63	4.52	4.77	4.06	3.87	2.25	-	-	-	-	GO:0090575//RNA polymerase II transcription factor complex;GO:0005622//intracellular;GO:0043229//intracellular organelle;GO:1990234//transferase complex;GO:0005667//transcription factor complex;GO:0043233//organelle lumen;GO:0043231//intracellular membrane-bounded organelle;GO:0005634//nucleus;GO:0000428//DNA-directed RNA polymerase complex;GO:0044451//nucleoplasm part;GO:0044464//cell part;GO:00…	GO:0003713//transcription coactivator activity;GO:0005488//binding;GO:0000989//transcription factor activity, transcription factor binding;GO:0000988//transcription factor activity, protein binding;GO:0005515//protein binding;GO:0003712//transcription cofactor activity	GO:0071704//organic substance metabolic process;GO:1901362//organic cyclic compound biosynthetic process;GO:0048522//positive regulation of cellular process;GO:0044249//cellular biosynthetic process;GO:0008152//metabolic process;GO:0006351//transcription, DNA-templated;GO:0044271//cellular nitrogen compound biosynthetic process;GO:0019222//regulation of metabolic process;GO:0034641//cellular nitr…
ENSG00000105127	AKAP8	darkred	94.0657	9.18055	0.561596	2.98	5.79	5.26	3.96	4.14	5.92	4.84	4.13	5.93	3.42	-	-	-	-	GO:0043228//non-membrane-bounded organelle;GO:0005694//chromosome;GO:0070013//intracellular organelle lumen;GO:0043233//organelle lumen;GO:0043229//intracellular organelle;GO:0031974//membrane-enclosed lumen;GO:0005634//nucleus;GO:0044428//nuclear part;GO:0044446//intracellular organelle part;GO:0043231//intracellular membrane-bounded organelle;GO:0044424//intracellular part;GO:0044464//cell part…	GO:0043167//ion binding;GO:0003677//DNA binding;GO:0051018//protein kinase A binding;GO:0003723//RNA binding;GO:0043566//structure-specific DNA binding;GO:0043169//cation binding;GO:1901363//heterocyclic compound binding;GO:0046872//metal ion binding;GO:0003676//nucleic acid binding;GO:0046914//transition metal ion binding;GO:0097159//organic cyclic compound binding;GO:0005515//protein binding;GO…	GO:0050794//regulation of cellular process;GO:0044699//single-organism process;GO:0065007//biological regulation;GO:0016043//cellular component organization;GO:0022402//cell cycle process;GO:0048285//organelle fission;GO:0000280//nuclear division;GO:0007049//cell cycle;GO:0009987//cellular process;GO:0044763//single-organism cellular process;GO:0071840//cellular component organization or biogenes…
ENSG00000105176	URI1	darkred	662.458	35.6596	0.824726	19.54	18.76	22.01	12.16	14.7	29.42	26.96	17.63	27.26	20.24	-	-	-	-	GO:0005654//nucleoplasm;GO:0043231//intracellular membrane-bounded organelle;GO:0005739//mitochondrion;GO:0043233//organelle lumen;GO:0043227//membrane-bounded organelle;GO:0005623//cell;GO:0005634//nucleus;GO:0005622//intracellular;GO:0031974//membrane-enclosed lumen;GO:0044428//nuclear part;GO:0030425//dendrite;GO:0043226//organelle;GO:0044444//cytoplasmic part;GO:0044422//organelle part;GO:000…	GO:0000989//transcription factor activity, transcription factor binding;GO:0001098//basal transcription machinery binding;GO:0004857//enzyme inhibitor activity;GO:0051219//phosphoprotein binding;GO:0000993//RNA polymerase II core binding;GO:0000988//transcription factor activity, protein binding;GO:0044877//macromolecular complex binding;GO:0032403//protein complex binding;GO:0019888//protein pho…	GO:0051174//regulation of phosphorus metabolic process;GO:0010923//negative regulation of phosphatase activity;GO:0045936//negative regulation of phosphate metabolic process;GO:0009966//regulation of signal transduction;GO:0006357//regulation of transcription from RNA polymerase II promoter;GO:0035303//regulation of dephosphorylation;GO:0009889//regulation of biosynthetic process;GO:0065007//biol…
ENSG00000105197	TIMM50	darkred	673.15	55.7805	0.775396	6.21	5.5	5.2	7.51	6.77	16.58	9.15	6.54	11.7	12.99	-	-	-	-	GO:0016604//nuclear body;GO:0098798//mitochondrial protein complex;GO:0005654//nucleoplasm;GO:0043234//protein complex;GO:0031967//organelle envelope;GO:0005737//cytoplasm;GO:0098800//inner mitochondrial membrane protein complex;GO:0044428//nuclear part;GO:0016021//integral component of membrane;GO:0043233//organelle lumen;GO:0005634//nucleus;GO:0044429//mitochondrial part;GO:0031981//nuclear lum…	GO:0070851//growth factor receptor binding;GO:0043021//ribonucleoprotein complex binding;GO:0005126//cytokine receptor binding;GO:0004721//phosphoprotein phosphatase activity;GO:0042578//phosphoric ester hydrolase activity;GO:0005488//binding;GO:1901363//heterocyclic compound binding;GO:0003723//RNA binding;GO:0005134//interleukin-2 receptor binding;GO:0016787//hydrolase activity;GO:0005102//rece…	GO:0008152//metabolic process;GO:0016482//cytoplasmic transport;GO:0009987//cellular process;GO:0070585//protein localization to mitochondrion;GO:0046907//intracellular transport;GO:0044802//single-organism membrane organization;GO:0008104//protein localization;GO:1902580//single-organism cellular localization;GO:0071704//organic substance metabolic process;GO:0007165//signal transduction;GO:0016…
ENSG00000105220	-	darkred	596.58	49.6349	0.896949	27.43	18.15	28.32	48.23	43	94.56	59.65	47.39	107.98	50.91	-	-	-	-	-	-	-
ENSG00000105258	POLR2I	darkred	823.489	67.5573	0.928209	7.54	5.21	6.06	3.01	2.67	15.22	5.5	6.63	12.02	8.93	Metabolism;Genetic Information Processing;Human Diseases	Global and overview maps;Nucleotide metabolism;Transcription;Neurodegenerative diseases;Infectious diseases	ko01100//Metabolic pathways;ko00230//Purine metabolism;ko05016//Huntington disease;ko05169//Epstein-Barr virus infection;ko00240//Pyrimidine metabolism;ko03020//RNA polymerase	K03017	GO:0031974//membrane-enclosed lumen;GO:0005623//cell;GO:0044451//nucleoplasm part;GO:0043229//intracellular organelle;GO:0005654//nucleoplasm;GO:0005665//DNA-directed RNA polymerase II, core complex;GO:0031981//nuclear lumen;GO:0030880//RNA polymerase complex;GO:0043227//membrane-bounded organelle;GO:0032991//macromolecular complex;GO:0044422//organelle part;GO:0061695//transferase complex, trans…	GO:0097159//organic cyclic compound binding;GO:0046872//metal ion binding;GO:0043167//ion binding;GO:0034062//RNA polymerase activity;GO:0003676//nucleic acid binding;GO:0016772//transferase activity, transferring phosphorus-containing groups;GO:0003824//catalytic activity;GO:0016740//transferase activity;GO:0046914//transition metal ion binding;GO:0005488//binding;GO:0016779//nucleotidyltransfer…	GO:0006370//7-methylguanosine mRNA capping;GO:0071704//organic substance metabolic process;GO:0051716//cellular response to stimulus;GO:0097659//nucleic acid-templated transcription;GO:0016071//mRNA metabolic process;GO:0019438//aromatic compound biosynthetic process;GO:0008152//metabolic process;GO:0006139//nucleobase-containing compound metabolic process;GO:0032268//regulation of cellular prote…
ENSG00000105321	CCDC9	darkred	465.843	37.0314	0.757616	4.87	5.34	5.68	5.62	2.35	7.27	5.38	4.98	12.29	8.55	-	-	-	-	-	-	-
ENSG00000105323	-	darkred	351.459	48.4805	0.774418	89.69	73.75	97.96	85.47	81.14	125.31	86	71.34	103.79	93.21	-	-	-	-	-	-	-
ENSG00000105341	DMAC2	darkred	304.083	36.037	0.702424	13.95	9.96	12.05	14	10.79	17.82	12.99	9.64	17.36	17.09	-	-	-	-	GO:0031966//mitochondrial membrane;GO:0005746//mitochondrial respiratory chain;GO:0019005//SCF ubiquitin ligase complex;GO:0098800//inner mitochondrial membrane protein complex;GO:0031975//envelope;GO:0044429//mitochondrial part;GO:0005747//mitochondrial respiratory chain complex I;GO:0005622//intracellular;GO:0098798//mitochondrial protein complex;GO:0005623//cell;GO:0032991//macromolecular comp…	GO:0004842//ubiquitin-protein transferase activity;GO:0003824//catalytic activity;GO:0016740//transferase activity;GO:0019787//ubiquitin-like protein transferase activity	GO:0007005//mitochondrion organization;GO:0097031//mitochondrial respiratory chain complex I biogenesis;GO:0009056//catabolic process;GO:0043161//proteasome-mediated ubiquitin-dependent protein catabolic process;GO:0034622//cellular macromolecular complex assembly;GO:0019941//modification-dependent protein catabolic process;GO:0071840//cellular component organization or biogenesis;GO:0043170//mac…
ENSG00000105393	BABAM1	darkred	662.76	45.3063	0.942315	23.13	20.75	28.79	23.4	26.25	48.7	33.18	39.45	51.1	27.54	-	-	-	-	GO:0005623//cell;GO:0044428//nuclear part;GO:0032991//macromolecular complex;GO:0043227//membrane-bounded organelle;GO:0043234//protein complex;GO:0044422//organelle part;GO:0043226//organelle;GO:0044424//intracellular part;GO:0043233//organelle lumen;GO:0005622//intracellular;GO:0043231//intracellular membrane-bounded organelle;GO:0031981//nuclear lumen;GO:0005634//nucleus;GO:0044464//cell part;…	GO:0005488//binding	GO:0044260//cellular macromolecule metabolic process;GO:0044238//primary metabolic process;GO:0070646//protein modification by small protein removal;GO:0051171//regulation of nitrogen compound metabolic process;GO:0051716//cellular response to stimulus;GO:0007049//cell cycle;GO:0050789//regulation of biological process;GO:0019222//regulation of metabolic process;GO:0009314//response to radiation;…
ENSG00000105401	CDC37	darkred	503.77	77.4884	0.892691	38.03	33.51	39.98	50.31	30.99	73.47	49.98	44.2	94.33	32.76	Environmental Information Processing	Signal transduction	ko04151//PI3K-Akt signaling pathway	K09554	-	-	-
ENSG00000105443	KCNJ14	darkred	480.508	50.1525	0.816672	18.57	12.11	14.16	9.17	9.49	23.35	14.19	7.81	25.53	18.33	Organismal Systems	Endocrine system;Nervous system	ko04921//Oxytocin signaling pathway;ko04725//Cholinergic synapse	K05007	GO:0034703//cation channel complex;GO:0044425//membrane part;GO:0098796//membrane protein complex;GO:0097458//neuron part;GO:1902495//transmembrane transporter complex;GO:0043005//neuron projection;GO:1990351//transporter complex;GO:0044464//cell part;GO:0016021//integral component of membrane;GO:0042995//cell projection;GO:0016020//membrane;GO:0005623//cell;GO:0034702//ion channel complex;GO:004…	GO:0015079//potassium ion transmembrane transporter activity;GO:0022857//transmembrane transporter activity;GO:0005244//voltage-gated ion channel activity;GO:0008324//cation transmembrane transporter activity;GO:0022891//substrate-specific transmembrane transporter activity;GO:0022838//substrate-specific channel activity;GO:0022892//substrate-specific transporter activity;GO:0022803//passive tran…	GO:0098655//cation transmembrane transport;GO:0006812//cation transport;GO:0023052//signaling;GO:0034220//ion transmembrane transport;GO:0044765//single-organism transport;GO:0098662//inorganic cation transmembrane transport;GO:0051234//establishment of localization;GO:1902578//single-organism localization;GO:0044763//single-organism cellular process;GO:0030001//metal ion transport;GO:0044700//si…
ENSG00000105447	GRWD1	darkred	215.786	22.9697	0.721692	5.19	4.22	6.15	6.57	3.79	8.06	4.86	4.39	6.85	5.24	-	-	-	-	GO:1902495//transmembrane transporter complex;GO:0016021//integral component of membrane;GO:0043228//non-membrane-bounded organelle;GO:1990351//transporter complex;GO:0016020//membrane;GO:0043234//protein complex;GO:0098796//membrane protein complex;GO:0031224//intrinsic component of membrane;GO:0043226//organelle;GO:0034703//cation channel complex;GO:0032991//macromolecular complex;GO:0043227//m…	GO:0022843//voltage-gated cation channel activity;GO:1901363//heterocyclic compound binding;GO:0005216//ion channel activity;GO:0003676//nucleic acid binding;GO:0015077//monovalent inorganic cation transmembrane transporter activity;GO:0005215//transporter activity;GO:0008324//cation transmembrane transporter activity;GO:0003723//RNA binding;GO:0015079//potassium ion transmembrane transporter act…	GO:0071804//cellular potassium ion transport;GO:0030001//metal ion transport;GO:0007154//cell communication;GO:0023052//signaling;GO:0006810//transport;GO:0034220//ion transmembrane transport;GO:0044765//single-organism transport;GO:0044763//single-organism cellular process;GO:0006812//cation transport;GO:0051179//localization;GO:0009987//cellular process;GO:0044699//single-organism process;GO:00…
ENSG00000105483	CARD8	darkred	680.138	55.0228	-0.872946	8.69	11.53	10.05	16.68	13.35	3.16	11.03	12.79	3.9	8.72	Organismal Systems	Immune system	ko04621//NOD-like receptor signaling pathway	K12801	GO:0043234//protein complex;GO:0044464//cell part;GO:0043227//membrane-bounded organelle;GO:0044428//nuclear part;GO:0005634//nucleus;GO:0043231//intracellular membrane-bounded organelle;GO:0043226//organelle;GO:0005737//cytoplasm;GO:0044444//cytoplasmic part;GO:0031981//nuclear lumen;GO:0005654//nucleoplasm;GO:0043233//organelle lumen;GO:0032991//macromolecular complex;GO:0070013//intracellular …	GO:0032089//NACHT domain binding;GO:0005515//protein binding;GO:0008656//cysteine-type endopeptidase activator activity involved in apoptotic process;GO:0042802//identical protein binding;GO:0019904//protein domain specific binding;GO:0046983//protein dimerization activity;GO:0008047//enzyme activator activity;GO:0030234//enzyme regulator activity;GO:0050700//CARD domain binding;GO:0043028//cyste…	GO:0052548//regulation of endopeptidase activity;GO:1902679//negative regulation of RNA biosynthetic process;GO:0009893//positive regulation of metabolic process;GO:2000117//negative regulation of cysteine-type endopeptidase activity;GO:0045862//positive regulation of proteolysis;GO:0032268//regulation of cellular protein metabolic process;GO:0006355//regulation of transcription, DNA-templated;GO…
ENSG00000105514	RAB3D	darkred	375.764	66.7088	0.794218	22	24.73	25.43	23.81	16.53	49.4	18.1	6.94	64.7	9.92	Organismal Systems	Digestive system	ko04972//Pancreatic secretion	K07884	GO:0065010//extracellular membrane-bounded organelle;GO:0099503//secretory vesicle;GO:0045202//synapse;GO:0043227//membrane-bounded organelle;GO:0044446//intracellular organelle part;GO:0070382//exocytic vesicle;GO:0098805//whole membrane;GO:0043228//non-membrane-bounded organelle;GO:0044421//extracellular region part;GO:0099512//supramolecular fiber;GO:0097458//neuron part;GO:0031410//cytoplasmi…	GO:0017111//nucleoside-triphosphatase activity;GO:0016818//hydrolase activity, acting on acid anhydrides, in phosphorus-containing anhydrides;GO:0043167//ion binding;GO:0019001//guanyl nucleotide binding;GO:0030742//GTP-dependent protein binding;GO:0017022//myosin binding;GO:0003824//catalytic activity;GO:0043168//anion binding;GO:0036094//small molecule binding;GO:0016787//hydrolase activity;GO:…	GO:0044267//cellular protein metabolic process;GO:0006887//exocytosis;GO:0045921//positive regulation of exocytosis;GO:0051234//establishment of localization;GO:0007165//signal transduction;GO:0006904//vesicle docking involved in exocytosis;GO:0050794//regulation of cellular process;GO:0006886//intracellular protein transport;GO:0065008//regulation of biological quality;GO:0044763//single-organis…
ENSG00000105518	TMEM205	darkred	600.239	70.0426	0.951238	12.42	10.65	16.08	6.34	8.94	30.99	12.8	12.74	30.25	8.69	-	-	-	-	GO:0044425//membrane part;GO:0031224//intrinsic component of membrane;GO:0016021//integral component of membrane;GO:0016020//membrane	-	-
ENSG00000105568	-	darkred	706.574	106.003	0.915582	24.19	20.29	27.96	25.21	21.09	57.36	29.13	25.21	41.09	28.4	-	-	-	-	-	-	-
ENSG00000105583	WDR83OS	darkred	697.748	62.8754	0.929624	41.27	33.44	50.17	34.61	31.12	62.15	42.76	51.5	71.51	51.66	-	-	-	-	GO:0044425//membrane part;GO:0016021//integral component of membrane;GO:0031224//intrinsic component of membrane;GO:0016020//membrane	-	-
ENSG00000105618	PRPF31	darkred	621.209	91.4063	0.875001	21.55	17.94	20.48	12.92	16.71	33.57	17.81	19.49	25.71	17.75	Genetic Information Processing	Transcription	ko03040//Spliceosome	K12844	GO:0043231//intracellular membrane-bounded organelle;GO:0044446//intracellular organelle part;GO:0030529//intracellular ribonucleoprotein complex;GO:0044422//organelle part;GO:0035097//histone methyltransferase complex;GO:0005684//U2-type spliceosomal complex;GO:0005690//U4atac snRNP;GO:0097526//spliceosomal tri-snRNP complex;GO:0046540//U4/U6 x U5 tri-snRNP complex;GO:0043226//organelle;GO:00056…	GO:1901363//heterocyclic compound binding;GO:0070990//snRNP binding;GO:0030622//U4atac snRNA binding;GO:0044877//macromolecular complex binding;GO:0003723//RNA binding;GO:0030621//U4 snRNA binding;GO:0043021//ribonucleoprotein complex binding;GO:0005488//binding;GO:0017069//snRNA binding;GO:0005515//protein binding;GO:0097159//organic cyclic compound binding;GO:0003676//nucleic acid binding	GO:0090304//nucleic acid metabolic process;GO:0043933//macromolecular complex subunit organization;GO:0071166//ribonucleoprotein complex localization;GO:0071826//ribonucleoprotein complex subunit organization;GO:0006139//nucleobase-containing compound metabolic process;GO:0046483//heterocycle metabolic process;GO:0006397//mRNA processing;GO:0000244//spliceosomal tri-snRNP complex assembly;GO:0051…
ENSG00000105619	ZNF714	darkred	841.215	51.1351	0.880139	4.22	4.51	3.47	1.78	2.02	8.44	5	6.34	10.96	7.89	-	-	-	-	GO:0005783//endoplasmic reticulum;GO:0044422//organelle part;GO:0012505//endomembrane system;GO:0005576//extracellular region;GO:0044431//Golgi apparatus part;GO:0043227//membrane-bounded organelle;GO:0044446//intracellular organelle part;GO:0044424//intracellular part;GO:0044421//extracellular region part;GO:0016020//membrane;GO:0043229//intracellular organelle;GO:0044432//endoplasmic reticulum …	-	GO:0072070//loop of Henle development;GO:0001655//urogenital system development;GO:0048513//animal organ development;GO:0009790//embryo development;GO:1901700//response to oxygen-containing compound;GO:0061326//renal tubule development;GO:0072080//nephron tubule development;GO:0048729//tissue morphogenesis;GO:0051246//regulation of protein metabolic process;GO:0044700//single organism signaling;G…
ENSG00000105640	RPL18A	darkred	495.177	61.6405	0.772021	463.78	473.49	436.88	348.72	229.89	799.26	311.09	437.52	523.81	414.5	Genetic Information Processing	Translation	ko03010//Ribosome	K02882	GO:0030529//intracellular ribonucleoprotein complex;GO:0043226//organelle;GO:0005623//cell;GO:0043228//non-membrane-bounded organelle;GO:0044444//cytoplasmic part;GO:1990904//ribonucleoprotein complex;GO:0043229//intracellular organelle;GO:0005840//ribosome;GO:0043232//intracellular non-membrane-bounded organelle;GO:0044464//cell part;GO:0005622//intracellular;GO:0044424//intracellular part;GO:00…	GO:0005198//structural molecule activity;GO:0003735//structural constituent of ribosome	GO:1901566//organonitrogen compound biosynthetic process;GO:0009059//macromolecule biosynthetic process;GO:0006412//translation;GO:0044238//primary metabolic process;GO:0009987//cellular process;GO:0034641//cellular nitrogen compound metabolic process;GO:0034645//cellular macromolecule biosynthetic process;GO:0044260//cellular macromolecule metabolic process;GO:0044249//cellular biosynthetic proc…
ENSG00000105647	PIK3R2	darkred	283.743	47.9743	0.738471	3.73	2.15	1.5	2.04	2.41	4.02	2.25	2.02	5.98	1.1	Organismal Systems;Cellular Processes;Environmental Information Processing;Human Diseases	Excretory system;Development;Aging;Nervous system;Immune system;Infectious diseases;Signal transduction;Cellular community - eukaryotes;Cell growth and death;Sensory system;Digestive system;Endocrine system;Cell motility;Cancers;Endocrine and metabolic diseases;Circulatory system	ko04151//PI3K-Akt signaling pathway;ko05200//Pathways in cancer;ko04014//Ras signaling pathway;ko04810//Regulation of actin cytoskeleton;ko04015//Rap1 signaling pathway;ko05166//HTLV-I infection;ko04510//Focal adhesion;ko04024//cAMP signaling pathway;ko04062//Chemokine signaling pathway;ko05205//Proteoglycans in cancer;ko05203//Viral carcinogenesis;ko04022//cGMP - PKG signaling pathway;ko04921//O…	K02649	GO:0044464//cell part;GO:0032991//macromolecular complex;GO:0043234//protein complex;GO:0019898//extrinsic component of membrane;GO:0098796//membrane protein complex;GO:1902494//catalytic complex;GO:0016020//membrane;GO:0005737//cytoplasm;GO:0044444//cytoplasmic part;GO:0043227//membrane-bounded organelle;GO:0005634//nucleus;GO:0043229//intracellular organelle;GO:0061695//transferase complex, tra…	GO:0005102//receptor binding;GO:0019900//kinase binding;GO:0003824//catalytic activity;GO:0052742//phosphatidylinositol kinase activity;GO:0045309//protein phosphorylated amino acid binding;GO:0046983//protein dimerization activity;GO:0005515//protein binding;GO:0016303//1-phosphatidylinositol-3-kinase activity;GO:0051219//phosphoprotein binding;GO:0019207//kinase regulator activity;GO:0035004//p…	GO:0051252//regulation of RNA metabolic process;GO:0044710//single-organism metabolic process;GO:0032269//negative regulation of cellular protein metabolic process;GO:0048583//regulation of response to stimulus;GO:0070201//regulation of establishment of protein localization;GO:0016477//cell migration;GO:0080090//regulation of primary metabolic process;GO:0032388//positive regulation of intracellu…
ENSG00000105662	CRTC1	darkred	434.067	48.5846	-0.593036	2.55	2.43	1.91	1.86	1.98	1.29	1.95	2	1.28	0.88	Human Diseases	Infectious diseases	ko05166//HTLV-I infection	K15309	GO:0043227//membrane-bounded organelle;GO:0005654//nucleoplasm;GO:0044446//intracellular organelle part;GO:0044428//nuclear part;GO:0042995//cell projection;GO:0016020//membrane;GO:0005622//intracellular;GO:0043005//neuron projection;GO:0044422//organelle part;GO:0043231//intracellular membrane-bounded organelle;GO:0005623//cell;GO:0070013//intracellular organelle lumen;GO:0043025//neuronal cell …	GO:0008140//cAMP response element binding protein binding;GO:0005515//protein binding;GO:0005488//binding;GO:0008134//transcription factor binding	GO:0043933//macromolecular complex subunit organization;GO:1902630//regulation of membrane hyperpolarization;GO:0031323//regulation of cellular metabolic process;GO:0010604//positive regulation of macromolecule metabolic process;GO:0019219//regulation of nucleobase-containing compound metabolic process;GO:0009889//regulation of biosynthetic process;GO:0051130//positive regulation of cellular comp…
ENSG00000105669	COPE	darkred	857.061	54.7729	0.963374	25.67	18.36	23.29	22.77	15.87	65.68	44.57	43.33	66.66	34.36	-	-	-	-	GO:0016023//cytoplasmic, membrane-bounded vesicle;GO:0030135//coated vesicle;GO:0044464//cell part;GO:0005794//Golgi apparatus;GO:0005798//Golgi-associated vesicle;GO:0031981//nuclear lumen;GO:0031982//vesicle;GO:0030137//COPI-coated vesicle;GO:0005623//cell;GO:0044431//Golgi apparatus part;GO:0031974//membrane-enclosed lumen;GO:0044424//intracellular part;GO:0005634//nucleus;GO:0043233//organell…	GO:0005198//structural molecule activity	GO:1902582//single-organism intracellular transport;GO:0016192//vesicle-mediated transport;GO:0006890//retrograde vesicle-mediated transport, Golgi to ER;GO:0051179//localization;GO:0044765//single-organism transport;GO:0051641//cellular localization;GO:0046907//intracellular transport;GO:0044699//single-organism process;GO:0051234//establishment of localization;GO:0006810//transport;GO:1902578//…
ENSG00000105671	DDX49	darkred	696.458	77.9586	0.86245	8.88	10.02	9.85	8.31	6.97	20.22	19.49	14.47	19.93	11.16	-	-	-	-	-	GO:0003676//nucleic acid binding;GO:0032549//ribonucleoside binding;GO:0043168//anion binding;GO:0032555//purine ribonucleotide binding;GO:0005488//binding;GO:1901265//nucleoside phosphate binding;GO:0032553//ribonucleotide binding;GO:0001883//purine nucleoside binding;GO:0097159//organic cyclic compound binding;GO:0036094//small molecule binding;GO:0017076//purine nucleotide binding;GO:1901363//…	-
ENSG00000105676	ARMC6	darkred	853.003	83.1462	0.943025	4.36	4.86	3.92	4.26	3.21	12.05	6.37	7.54	9.64	5.94	-	-	-	-	-	-	-
ENSG00000105677	TMEM147	darkred	831.103	51.3124	0.969111	17.83	17.73	23.76	19.13	9.89	64.79	38.27	27.54	57.08	29.44	-	-	-	-	GO:0044422//organelle part;GO:0043229//intracellular organelle;GO:0031224//intrinsic component of membrane;GO:0044444//cytoplasmic part;GO:0044464//cell part;GO:0043226//organelle;GO:0005623//cell;GO:0044425//membrane part;GO:0098588//bounding membrane of organelle;GO:0005622//intracellular;GO:0005783//endoplasmic reticulum;GO:0043231//intracellular membrane-bounded organelle;GO:0012505//endomemb…	GO:0005515//protein binding;GO:0005488//binding	-
ENSG00000105700	KXD1	darkred	860.485	48.7928	0.911762	12.61	9.35	11.18	7.21	7.3	17.91	15.18	14.74	18.54	12.39	-	-	-	-	GO:0044424//intracellular part;GO:0031082//BLOC complex;GO:0005623//cell;GO:0043226//organelle;GO:0005773//vacuole;GO:0032991//macromolecular complex;GO:0043234//protein complex;GO:0005622//intracellular;GO:0098805//whole membrane;GO:0044445//cytosolic part;GO:0005829//cytosol;GO:0031090//organelle membrane;GO:0005774//vacuolar membrane;GO:0000323//lytic vacuole;GO:0031083//BLOC-1 complex;GO:0043…	GO:0005488//binding;GO:0005515//protein binding	GO:0051641//cellular localization;GO:0051179//localization;GO:0032418//lysosome localization;GO:0016192//vesicle-mediated transport;GO:0051234//establishment of localization;GO:0006810//transport;GO:0051640//organelle localization
ENSG00000105705	SUGP1	darkred	432.234	22.634	0.800351	11.07	9.51	11.35	5.51	7.67	14.85	9.84	10.99	13.71	6.41	-	-	-	-	GO:0044424//intracellular part;GO:0030529//intracellular ribonucleoprotein complex;GO:0044464//cell part;GO:0070013//intracellular organelle lumen;GO:0005622//intracellular;GO:1990904//ribonucleoprotein complex;GO:0031981//nuclear lumen;GO:0005654//nucleoplasm;GO:0032991//macromolecular complex;GO:0005623//cell;GO:0043231//intracellular membrane-bounded organelle;GO:0043229//intracellular organel…	GO:0003676//nucleic acid binding;GO:0003723//RNA binding;GO:0097159//organic cyclic compound binding;GO:1901363//heterocyclic compound binding;GO:0005515//protein binding;GO:0005488//binding	GO:0000375//RNA splicing, via transesterification reactions;GO:0000377//RNA splicing, via transesterification reactions with bulged adenosine as nucleophile;GO:0046483//heterocycle metabolic process;GO:0016070//RNA metabolic process;GO:0006139//nucleobase-containing compound metabolic process;GO:0034641//cellular nitrogen compound metabolic process;GO:0044238//primary metabolic process;GO:0000398…
ENSG00000105732	ZNF574	darkred	211.66	20.7416	0.6092	3.07	3.14	5.82	5.35	3.25	5.31	5.83	4.22	7.33	2.82	-	-	-	-	GO:0043231//intracellular membrane-bounded organelle;GO:0043227//membrane-bounded organelle;GO:0005634//nucleus;GO:0043226//organelle;GO:0043229//intracellular organelle;GO:0005622//intracellular;GO:0044464//cell part;GO:0005623//cell;GO:0044424//intracellular part	GO:0003676//nucleic acid binding;GO:1901363//heterocyclic compound binding;GO:0003677//DNA binding;GO:0001071//nucleic acid binding transcription factor activity;GO:0043169//cation binding;GO:0005488//binding;GO:0097159//organic cyclic compound binding;GO:0000981//RNA polymerase II transcription factor activity, sequence-specific DNA binding;GO:0003700//transcription factor activity, sequence-spe…	GO:0051252//regulation of RNA metabolic process;GO:0019219//regulation of nucleobase-containing compound metabolic process;GO:0031323//regulation of cellular metabolic process;GO:2000112//regulation of cellular macromolecule biosynthetic process;GO:0060255//regulation of macromolecule metabolic process;GO:0031326//regulation of cellular biosynthetic process;GO:0010556//regulation of macromolecule…
ENSG00000106012	IQCE	darkred	495.792	42.9815	0.744992	6.94	6.9	5.09	4.76	4.79	10.44	9.53	5.13	8.83	5.44	-	-	-	-	GO:0005929//cilium;GO:0031090//organelle membrane;GO:0031253//cell projection membrane;GO:0016020//membrane;GO:0005623//cell;GO:0071944//cell periphery;GO:0098805//whole membrane;GO:0042995//cell projection;GO:0044459//plasma membrane part;GO:0044425//membrane part;GO:0005886//plasma membrane;GO:0044464//cell part;GO:0060170//ciliary membrane;GO:0043226//organelle;GO:0043227//membrane-bounded org…	GO:0005488//binding;GO:0005515//protein binding	GO:0048856//anatomical structure development;GO:0044707//single-multicellular organism process;GO:0060173//limb development;GO:0035107//appendage morphogenesis;GO:0048736//appendage development;GO:0032502//developmental process;GO:0009653//anatomical structure morphogenesis;GO:0035108//limb morphogenesis;GO:0044699//single-organism process;GO:0044767//single-organism developmental process;GO:0032…
ENSG00000106069	CHN2	darkred	410.783	52.7262	-0.689724	2.25	3	2.28	2.05	2.72	1.48	2.7	2.32	0.38	0.71	-	-	-	-	GO:0005622//intracellular;GO:0005737//cytoplasm;GO:0044444//cytoplasmic part;GO:0044424//intracellular part;GO:0044464//cell part;GO:0016020//membrane;GO:0005623//cell;GO:0005829//cytosol	GO:0043169//cation binding;GO:0005488//binding;GO:0005096//GTPase activator activity;GO:0098772//molecular function regulator;GO:0005515//protein binding;GO:0008047//enzyme activator activity;GO:0030674//protein binding, bridging;GO:0060090//binding, bridging;GO:0030234//enzyme regulator activity;GO:0005070//SH3/SH2 adaptor activity;GO:0060589//nucleoside-triphosphatase regulator activity;GO:0035…	GO:0009893//positive regulation of metabolic process;GO:0048583//regulation of response to stimulus;GO:0009987//cellular process;GO:0050794//regulation of cellular process;GO:1902531//regulation of intracellular signal transduction;GO:0048518//positive regulation of biological process;GO:0050896//response to stimulus;GO:0035556//intracellular signal transduction;GO:0009966//regulation of signal t…
ENSG00000106086	PLEKHA8	darkred	327.387	34.4908	0.760617	8.67	8.55	4.43	6.75	6.22	14.57	8.97	4.85	13.11	3.83	-	-	-	-	GO:0005634//nucleus;GO:0005623//cell;GO:0044422//organelle part;GO:0031981//nuclear lumen;GO:0043231//intracellular membrane-bounded organelle;GO:0005794//Golgi apparatus;GO:0043227//membrane-bounded organelle;GO:0044446//intracellular organelle part;GO:0031090//organelle membrane;GO:0031974//membrane-enclosed lumen;GO:0005737//cytoplasm;GO:0005622//intracellular;GO:0012505//endomembrane system;G…	GO:1902388//ceramide 1-phosphate transporter activity;GO:0005215//transporter activity;GO:0022892//substrate-specific transporter activity;GO:0005543//phospholipid binding;GO:0051861//glycolipid binding;GO:0097001//ceramide binding;GO:0097367//carbohydrate derivative binding;GO:0035091//phosphatidylinositol binding;GO:0043167//ion binding;GO:0005488//binding;GO:1902387//ceramide 1-phosphate bindi…	GO:0006661//phosphatidylinositol biosynthetic process;GO:0015748//organophosphate ester transport;GO:0035627//ceramide transport;GO:1902389//ceramide 1-phosphate transport;GO:1902582//single-organism intracellular transport;GO:0044237//cellular metabolic process;GO:0006869//lipid transport;GO:0051649//establishment of localization in cell;GO:0006796//phosphate-containing compound metabolic proces…
ENSG00000106105	GARS	darkred	790.159	60.5649	0.972613	34.3	29.98	36.51	28.56	30.05	99.27	42.8	47.3	79.31	41.06	Genetic Information Processing	Translation	ko00970//Aminoacyl-tRNA biosynthesis	K01880	GO:0044446//intracellular organelle part;GO:0044444//cytoplasmic part;GO:0065010//extracellular membrane-bounded organelle;GO:0043233//organelle lumen;GO:0043005//neuron projection;GO:0005759//mitochondrial matrix;GO:0043230//extracellular organelle;GO:0030424//axon;GO:0005622//intracellular;GO:0005739//mitochondrion;GO:0012505//endomembrane system;GO:0005623//cell;GO:0070062//extracellular exoso…	GO:0005524//ATP binding;GO:0016875//ligase activity, forming carbon-oxygen bonds;GO:0016462//pyrophosphatase activity;GO:0042802//identical protein binding;GO:0043167//ion binding;GO:0032553//ribonucleotide binding;GO:0032559//adenyl ribonucleotide binding;GO:0000166//nucleotide binding;GO:0016876//ligase activity, forming aminoacyl-tRNA and related compounds;GO:0046983//protein dimerization acti…	GO:0044281//small molecule metabolic process;GO:0006807//nitrogen compound metabolic process;GO:0055086//nucleobase-containing small molecule metabolic process;GO:0006399//tRNA metabolic process;GO:0009058//biosynthetic process;GO:0046483//heterocycle metabolic process;GO:0016043//cellular component organization;GO:0043436//oxoacid metabolic process;GO:0006426//glycyl-tRNA aminoacylation;GO:00197…
ENSG00000106153	CHCHD2	darkred	757.907	51.2331	0.90592	43.94	36.43	48.71	41.36	38.95	140.67	70.34	78.24	185.81	124.92	-	-	-	-	GO:0044464//cell part;GO:0043226//organelle;GO:0005622//intracellular;GO:0044446//intracellular organelle part;GO:0005739//mitochondrion;GO:0044422//organelle part;GO:0044444//cytoplasmic part;GO:0043231//intracellular membrane-bounded organelle;GO:0031970//organelle envelope lumen;GO:0043229//intracellular organelle;GO:0043227//membrane-bounded organelle;GO:0031974//membrane-enclosed lumen;GO:00…	GO:1901363//heterocyclic compound binding;GO:0003677//DNA binding;GO:0097159//organic cyclic compound binding;GO:0005515//protein binding;GO:0005488//binding;GO:0008134//transcription factor binding;GO:0043565//sequence-specific DNA binding;GO:0003676//nucleic acid binding	GO:0051171//regulation of nitrogen compound metabolic process;GO:1903506//regulation of nucleic acid-templated transcription;GO:0010628//positive regulation of gene expression;GO:0006357//regulation of transcription from RNA polymerase II promoter;GO:0050794//regulation of cellular process;GO:0016043//cellular component organization;GO:0031328//positive regulation of cellular biosynthetic process…
ENSG00000106263	EIF3B	darkred	714.196	58.0301	0.888489	16.04	22.9	15.55	21.64	13.6	59.05	37.39	26.78	43.44	22.68	Genetic Information Processing	Translation	ko03013//RNA transport	K03253	GO:0044464//cell part;GO:0005622//intracellular;GO:1990904//ribonucleoprotein complex;GO:0033290//eukaryotic 48S preinitiation complex;GO:0005737//cytoplasm;GO:0005829//cytosol;GO:0031988//membrane-bounded vesicle;GO:0030529//intracellular ribonucleoprotein complex;GO:0005852//eukaryotic translation initiation factor 3 complex;GO:0070062//extracellular exosome;GO:0071541//eukaryotic translation i…	GO:0003676//nucleic acid binding;GO:0003723//RNA binding;GO:0005515//protein binding;GO:0031369//translation initiation factor binding;GO:1901363//heterocyclic compound binding;GO:0032947//protein complex scaffold;GO:0008135//translation factor activity, RNA binding;GO:0005488//binding;GO:0097159//organic cyclic compound binding;GO:0003743//translation initiation factor activity;GO:0005198//struc…	GO:0060255//regulation of macromolecule metabolic process;GO:0019080//viral gene expression;GO:0043603//cellular amide metabolic process;GO:0065007//biological regulation;GO:0034622//cellular macromolecular complex assembly;GO:0009889//regulation of biosynthetic process;GO:0051246//regulation of protein metabolic process;GO:0002183//cytoplasmic translational initiation;GO:2000112//regulation of c…
ENSG00000106268	NUDT1	darkred	977.767	73.2105	0.95854	2.64	2.07	2.44	0.51	1.03	12.46	5.25	5.44	11.3	7.32	-	-	-	-	-	GO:0008413//8-oxo-7,8-dihydroguanosine triphosphate pyrophosphatase activity;GO:0016787//hydrolase activity;GO:0003824//catalytic activity;GO:0047429//nucleoside-triphosphate diphosphatase activity;GO:0016818//hydrolase activity, acting on acid anhydrides, in phosphorus-containing anhydrides;GO:0016817//hydrolase activity, acting on acid anhydrides;GO:0016462//pyrophosphatase activity	GO:0006974//cellular response to DNA damage stimulus;GO:0006950//response to stress;GO:0043170//macromolecule metabolic process;GO:0090304//nucleic acid metabolic process;GO:0033554//cellular response to stress;GO:0044238//primary metabolic process;GO:0051716//cellular response to stimulus;GO:0044710//single-organism metabolic process;GO:0071704//organic substance metabolic process;GO:0009987//ce…
ENSG00000106305	AIMP2	darkred	700.993	76.5707	0.961238	9.29	5.05	7.98	8.22	8.27	24.46	11.57	12.52	29.88	13.96	-	-	-	-	GO:0005622//intracellular;GO:0043234//protein complex;GO:0005623//cell;GO:0043226//organelle;GO:0005829//cytosol;GO:0005634//nucleus;GO:0016020//membrane;GO:0044424//intracellular part;GO:0044444//cytoplasmic part;GO:0017101//aminoacyl-tRNA synthetase multienzyme complex;GO:0043231//intracellular membrane-bounded organelle;GO:0032991//macromolecular complex;GO:0005737//cytoplasm;GO:0044464//cell …	GO:0005198//structural molecule activity;GO:0032947//protein complex scaffold;GO:0005488//binding;GO:0005515//protein binding	GO:0031401//positive regulation of protein modification process;GO:0044093//positive regulation of molecular function;GO:0043933//macromolecular complex subunit organization;GO:0060510//Type II pneumocyte differentiation;GO:0019538//protein metabolic process;GO:0060479//lung cell differentiation;GO:0044267//cellular protein metabolic process;GO:0006915//apoptotic process;GO:0010942//positive regu…
ENSG00000106330	MOSPD3	darkred	266.197	30.9134	0.622984	3.38	3.77	4.27	5.86	3.43	5.45	5.46	5.86	7.13	3.15	-	-	-	-	GO:0044464//cell part;GO:0044425//membrane part;GO:0005789//endoplasmic reticulum membrane;GO:0016020//membrane;GO:0044422//organelle part;GO:0005783//endoplasmic reticulum;GO:0044432//endoplasmic reticulum part;GO:0012505//endomembrane system;GO:0044444//cytoplasmic part;GO:0043231//intracellular membrane-bounded organelle;GO:0044424//intracellular part;GO:0005622//intracellular;GO:0098588//boun…	-	GO:0048856//anatomical structure development;GO:0044767//single-organism developmental process;GO:0007507//heart development;GO:0032501//multicellular organismal process;GO:0072359//circulatory system development;GO:0044699//single-organism process;GO:0007275//multicellular organism development;GO:0072358//cardiovascular system development;GO:0044707//single-multicellular organism process;GO:0048…
ENSG00000106367	AP1S1	darkred	494.832	85.5451	0.906579	28.15	15.96	25.57	22.01	21.28	59.65	22.38	31.8	74.32	10.51	Cellular Processes	Transport and catabolism	ko04142//Lysosome	K12394	GO:0043005//neuron projection;GO:0043229//intracellular organelle;GO:0030118//clathrin coat;GO:0012505//endomembrane system;GO:0030662//coated vesicle membrane;GO:0043195//terminal bouton;GO:0031984//organelle subcompartment;GO:0030130//clathrin coat of trans-Golgi network vesicle;GO:0005794//Golgi apparatus;GO:0030140//trans-Golgi network transport vesicle;GO:0098588//bounding membrane of organe…	-	GO:0016192//vesicle-mediated transport;GO:0070727//cellular macromolecule localization;GO:0006886//intracellular protein transport;GO:0033036//macromolecule localization;GO:0045184//establishment of protein localization;GO:0016197//endosomal transport;GO:0051641//cellular localization;GO:0050690//regulation of defense response to virus by virus;GO:1902582//single-organism intracellular transport;…
ENSG00000106399	RPA3	darkred	631.453	80.0447	0.936723	1.3	0.77	0.7	0.66	0.91	2.5	1.28	1.46	3.51	1.32	Genetic Information Processing	Replication and repair	ko03460//Fanconi anemia pathway;ko03420//Nucleotide excision repair;ko03030//DNA replication;ko03440//Homologous recombination;ko03430//Mismatch repair	K10740	GO:0044454//nuclear chromosome part;GO:0031981//nuclear lumen;GO:0043233//organelle lumen;GO:0032993//protein-DNA complex;GO:0043228//non-membrane-bounded organelle;GO:0000228//nuclear chromosome;GO:0043231//intracellular membrane-bounded organelle;GO:0044422//organelle part;GO:0043226//organelle;GO:0044428//nuclear part;GO:0070013//intracellular organelle lumen;GO:0005623//cell;GO:0035861//site …	GO:0003697//single-stranded DNA binding;GO:1901363//heterocyclic compound binding;GO:0005515//protein binding;GO:0003684//damaged DNA binding;GO:0003676//nucleic acid binding;GO:0005488//binding;GO:0097159//organic cyclic compound binding;GO:0003677//DNA binding	GO:0006259//DNA metabolic process;GO:0044763//single-organism cellular process;GO:0007049//cell cycle;GO:0042276//error-prone translesion synthesis;GO:0006139//nucleobase-containing compound metabolic process;GO:0034641//cellular nitrogen compound metabolic process;GO:0044089//positive regulation of cellular component biogenesis;GO:0006301//postreplication repair;GO:0051130//positive regulation o…
ENSG00000106537	TSPAN13	darkred	408.67	71.5448	0.844649	31.1	44.9	39.23	24.99	31.07	70.91	33.78	26.92	81	20.53	-	-	-	-	GO:0044459//plasma membrane part;GO:0005623//cell;GO:0005887//integral component of plasma membrane;GO:0005886//plasma membrane;GO:0044464//cell part;GO:0071944//cell periphery;GO:0044425//membrane part;GO:0031226//intrinsic component of plasma membrane;GO:0016021//integral component of membrane;GO:0016020//membrane;GO:0031224//intrinsic component of membrane	GO:0098772//molecular function regulator;GO:0016247//channel regulator activity;GO:0005246//calcium channel regulator activity	GO:0050789//regulation of biological process;GO:0051924//regulation of calcium ion transport;GO:0051049//regulation of transport;GO:0032879//regulation of localization;GO:0034765//regulation of ion transmembrane transport;GO:0044699//single-organism process;GO:0007166//cell surface receptor signaling pathway;GO:0009987//cellular process;GO:1903169//regulation of calcium ion transmembrane transpor…
ENSG00000106789	CORO2A	darkred	262.833	28.4555	0.596981	5.44	4	5.65	2.87	2.29	7.18	9.87	3.94	7.86	1.84	-	-	-	-	GO:0017053//transcriptional repressor complex;GO:0043234//protein complex;GO:0032991//macromolecular complex	GO:0003779//actin binding;GO:0044877//macromolecular complex binding;GO:0032403//protein complex binding;GO:0051015//actin filament binding;GO:0008092//cytoskeletal protein binding;GO:0005515//protein binding;GO:0005488//binding	GO:0007154//cell communication;GO:0009987//cellular process;GO:0044763//single-organism cellular process;GO:0050789//regulation of biological process;GO:0051716//cellular response to stimulus;GO:0065007//biological regulation;GO:0007165//signal transduction;GO:0050794//regulation of cellular process;GO:0035556//intracellular signal transduction;GO:0044699//single-organism process;GO:0050896//resp…
ENSG00000106829	TLE4	darkred	311.935	35.9703	-0.6597	5.57	5.76	7.78	4.55	5.07	0.31	7.51	5.06	2.29	1.89	-	-	-	-	GO:0031981//nuclear lumen;GO:0044424//intracellular part;GO:0044422//organelle part;GO:0005634//nucleus;GO:0043234//protein complex;GO:0043227//membrane-bounded organelle;GO:0043233//organelle lumen;GO:0044798//nuclear transcription factor complex;GO:0044428//nuclear part;GO:0031974//membrane-enclosed lumen;GO:0070013//intracellular organelle lumen;GO:0032991//macromolecular complex;GO:0005622//i…	GO:0003714//transcription corepressor activity;GO:0005515//protein binding;GO:0008134//transcription factor binding;GO:0000989//transcription factor activity, transcription factor binding;GO:0003674//molecular_function;GO:0070491//repressing transcription factor binding;GO:0005488//binding;GO:0000988//transcription factor activity, protein binding;GO:0003712//transcription cofactor activity	GO:0006355//regulation of transcription, DNA-templated;GO:0071840//cellular component organization or biogenesis;GO:0050789//regulation of biological process;GO:0044763//single-organism cellular process;GO:0048583//regulation of response to stimulus;GO:0065003//macromolecular complex assembly;GO:0070271//protein complex biogenesis;GO:0010648//negative regulation of cell communication;GO:0031326//…
ENSG00000106993	CDC37L1	darkred	532.437	73.6736	-0.807884	12.32	12.15	11.82	9.29	12.49	3.19	5.59	6.12	4.9	11.78	-	-	-	-	GO:0031988//membrane-bounded vesicle;GO:0034774//secretory granule lumen;GO:0043233//organelle lumen;GO:0005623//cell;GO:0031982//vesicle;GO:0012505//endomembrane system;GO:0042827//platelet dense granule;GO:0044422//organelle part;GO:0031974//membrane-enclosed lumen;GO:0031410//cytoplasmic vesicle;GO:0044444//cytoplasmic part;GO:0005622//intracellular;GO:0016023//cytoplasmic, membrane-bounded ve…	GO:0005515//protein binding;GO:0051082//unfolded protein binding;GO:0051087//chaperone binding;GO:0031072//heat shock protein binding;GO:0005488//binding	GO:1902578//single-organism localization;GO:0065007//biological regulation;GO:0016192//vesicle-mediated transport;GO:0051234//establishment of localization;GO:0044765//single-organism transport;GO:0050821//protein stabilization;GO:0002576//platelet degranulation;GO:0051179//localization;GO:0009987//cellular process;GO:0044699//single-organism process;GO:0032940//secretion by cell;GO:0065008//regu…
ENSG00000107036	RIC1	darkred	552.393	47.429	-0.888297	18.91	18.44	14.26	14.81	16.43	9.16	14.06	15.23	8.27	14.01	-	-	-	-	GO:0043226//organelle;GO:0032045//guanyl-nucleotide exchange factor complex;GO:0005623//cell;GO:0043231//intracellular membrane-bounded organelle;GO:0098791//Golgi subcompartment;GO:0005829//cytosol;GO:0016021//integral component of membrane;GO:0031224//intrinsic component of membrane;GO:0032588//trans-Golgi network membrane;GO:0044446//intracellular organelle part;GO:0043229//intracellular organ…	GO:0005488//binding;GO:0051020//GTPase binding;GO:0005515//protein binding;GO:0031267//small GTPase binding;GO:0017016//Ras GTPase binding;GO:0098772//molecular function regulator;GO:0005085//guanyl-nucleotide exchange factor activity;GO:0017112//Rab guanyl-nucleotide exchange factor activity;GO:0017137//Rab GTPase binding;GO:0005088//Ras guanyl-nucleotide exchange factor activity;GO:0019899//enz…	GO:0045184//establishment of protein localization;GO:0006810//transport;GO:1903363//negative regulation of cellular protein catabolic process;GO:0050790//regulation of catalytic activity;GO:0042147//retrograde transport, endosome to Golgi;GO:0042176//regulation of protein catabolic process;GO:0009892//negative regulation of metabolic process;GO:0033036//macromolecule localization;GO:0050789//regu…
ENSG00000107130	NCS1	darkred	664.362	106.959	0.906493	3.17	2.44	2.47	3.77	2.18	12.17	3.39	4.49	7.78	3.31	-	-	-	-	GO:0043005//neuron projection;GO:0005623//cell;GO:0031982//vesicle;GO:0098805//whole membrane;GO:0044456//synapse part;GO:0043229//intracellular organelle;GO:0036477//somatodendritic compartment;GO:0071944//cell periphery;GO:0097458//neuron part;GO:0097060//synaptic membrane;GO:0044444//cytoplasmic part;GO:0044459//plasma membrane part;GO:0030424//axon;GO:0043227//membrane-bounded organelle;GO:00…	GO:0005261//cation channel activity;GO:0019900//kinase binding;GO:0015085//calcium ion transmembrane transporter activity;GO:0043167//ion binding;GO:0005245//voltage-gated calcium channel activity;GO:0005488//binding;GO:0022836//gated channel activity;GO:0005216//ion channel activity;GO:0046872//metal ion binding;GO:0022803//passive transmembrane transporter activity;GO:0022891//substrate-specifi…	GO:0060249//anatomical structure homeostasis;GO:0051480//regulation of cytosolic calcium ion concentration;GO:0007275//multicellular organism development;GO:0030001//metal ion transport;GO:0051046//regulation of secretion;GO:0032502//developmental process;GO:0044699//single-organism process;GO:0035556//intracellular signal transduction;GO:0022008//neurogenesis;GO:1903530//regulation of secretion …
ENSG00000107341	UBE2R2	darkred	604.453	59.0634	-0.821944	23.09	22.11	22.96	26.95	26.96	12.75	26.55	17.53	14.07	15.87	Genetic Information Processing;Human Diseases	Folding, sorting and degradation;Infectious diseases	ko05168//Herpes simplex infection;ko04120//Ubiquitin mediated proteolysis	K02207	GO:0005829//cytosol;GO:0044424//intracellular part;GO:0005622//intracellular;GO:0005623//cell;GO:0044464//cell part;GO:0044444//cytoplasmic part;GO:0005737//cytoplasm	GO:0016740//transferase activity;GO:0032550//purine ribonucleoside binding;GO:0032555//purine ribonucleotide binding;GO:0005524//ATP binding;GO:0097159//organic cyclic compound binding;GO:0035639//purine ribonucleoside triphosphate binding;GO:0001882//nucleoside binding;GO:1901265//nucleoside phosphate binding;GO:0032549//ribonucleoside binding;GO:1901363//heterocyclic compound binding;GO:0019787…	GO:0044238//primary metabolic process;GO:0044260//cellular macromolecule metabolic process;GO:0009987//cellular process;GO:0016567//protein ubiquitination;GO:0009056//catabolic process;GO:0010498//proteasomal protein catabolic process;GO:0043632//modification-dependent macromolecule catabolic process;GO:0043412//macromolecule modification;GO:0043161//proteasome-mediated ubiquitin-dependent protei…
ENSG00000107581	EIF3A	darkred	551.616	43.7152	0.867248	50.8	44.11	33.79	28.75	34.76	73.25	54.59	45.17	69.09	31.84	Genetic Information Processing	Translation	ko03013//RNA transport	K03254	GO:0043227//membrane-bounded organelle;GO:0044446//intracellular organelle part;GO:0043614//multi-eIF complex;GO:0015630//microtubule cytoskeleton;GO:0044424//intracellular part;GO:0044464//cell part;GO:0071540//eukaryotic translation initiation factor 3 complex, eIF3e;GO:0043228//non-membrane-bounded organelle;GO:0005737//cytoplasm;GO:0031981//nuclear lumen;GO:0016282//eukaryotic 43S preinitiati…	GO:0005198//structural molecule activity;GO:0005102//receptor binding;GO:0008135//translation factor activity, RNA binding;GO:0019899//enzyme binding;GO:0030971//receptor tyrosine kinase binding;GO:1901363//heterocyclic compound binding;GO:1990782//protein tyrosine kinase binding;GO:0003729//mRNA binding;GO:0005488//binding;GO:0019901//protein kinase binding;GO:0003723//RNA binding;GO:0019900//ki…	GO:0043408//regulation of MAPK cascade;GO:0044237//cellular metabolic process;GO:0022618//ribonucleoprotein complex assembly;GO:0048523//negative regulation of cellular process;GO:1901576//organic substance biosynthetic process;GO:0042325//regulation of phosphorylation;GO:0045936//negative regulation of phosphate metabolic process;GO:0070373//negative regulation of ERK1 and ERK2 cascade;GO:001922…
ENSG00000107669	ATE1	darkred	579.53	61.3163	-0.717389	15.08	18.17	14.81	14.47	17.54	10.06	15.48	11.72	11.21	9.59	-	-	-	-	-	GO:0016740//transferase activity;GO:0016755//transferase activity, transferring amino-acyl groups;GO:0003824//catalytic activity;GO:0016746//transferase activity, transferring acyl groups;GO:0004057//arginyltransferase activity	GO:0044267//cellular protein metabolic process;GO:0044237//cellular metabolic process;GO:0043632//modification-dependent macromolecule catabolic process;GO:0008152//metabolic process;GO:0006464//cellular protein modification process;GO:0051603//proteolysis involved in cellular protein catabolic process;GO:0044260//cellular macromolecule metabolic process;GO:0006508//proteolysis;GO:0006511//ubiqui…
ENSG00000107771	CCSER2	darkred	297.562	30.5382	-0.709469	24.01	28.59	18.18	18.93	26.89	9.9	22.15	16.64	15.91	30.29	-	-	-	-	GO:0043232//intracellular non-membrane-bounded organelle;GO:0043226//organelle;GO:0005737//cytoplasm;GO:0043229//intracellular organelle;GO:0043228//non-membrane-bounded organelle;GO:0005622//intracellular;GO:0044424//intracellular part;GO:0005623//cell;GO:0044464//cell part;GO:0005856//cytoskeleton	-	-
ENSG00000107874	CUEDC2	darkred	176.75	20.46	0.475017	22.79	20.94	20.37	17.94	21.24	25.29	16.61	19.54	21.7	16.81	-	-	-	-	GO:0005737//cytoplasm;GO:0005654//nucleoplasm;GO:0005623//cell;GO:0044464//cell part;GO:0031965//nuclear membrane;GO:0012505//endomembrane system;GO:0016020//membrane;GO:0043229//intracellular organelle;GO:0005829//cytosol;GO:0044446//intracellular organelle part;GO:0044422//organelle part;GO:0044428//nuclear part;GO:0031090//organelle membrane;GO:0031974//membrane-enclosed lumen;GO:0043227//memb…	GO:0005488//binding;GO:0005515//protein binding	GO:0051241//negative regulation of multicellular organismal process;GO:0002701//negative regulation of production of molecular mediator of immune response;GO:0002682//regulation of immune system process;GO:0002719//negative regulation of cytokine production involved in immune response;GO:1903035//negative regulation of response to wounding;GO:0002718//regulation of cytokine production involved in…
ENSG00000108039	XPNPEP1	darkred	520.215	40.7654	0.52367	9.13	11.64	6.21	7.53	4.58	12.24	11.03	13.49	15	18.18	-	-	-	-	GO:1903561//extracellular vesicle;GO:0044424//intracellular part;GO:0044464//cell part;GO:0043230//extracellular organelle;GO:0005623//cell;GO:0005829//cytosol;GO:0005622//intracellular;GO:0044421//extracellular region part;GO:0044444//cytoplasmic part;GO:0043227//membrane-bounded organelle;GO:0031982//vesicle;GO:0005737//cytoplasm;GO:0043226//organelle;GO:0005576//extracellular region;GO:0065010…	GO:0008235//metalloexopeptidase activity;GO:0043169//cation binding;GO:0008238//exopeptidase activity;GO:0030145//manganese ion binding;GO:0046983//protein dimerization activity;GO:0046914//transition metal ion binding;GO:0004177//aminopeptidase activity;GO:0070006//metalloaminopeptidase activity;GO:0008237//metallopeptidase activity;GO:0016787//hydrolase activity;GO:0042802//identical protein bi…	GO:0010815//bradykinin catabolic process;GO:1901564//organonitrogen compound metabolic process;GO:1901575//organic substance catabolic process;GO:0019538//protein metabolic process;GO:0044237//cellular metabolic process;GO:0044248//cellular catabolic process;GO:0006518//peptide metabolic process;GO:0008152//metabolic process;GO:0043170//macromolecule metabolic process;GO:0006807//nitrogen compoun…
ENSG00000108506	INTS2	darkred	244.264	30.0854	-0.647461	7.99	12.1	7.48	10.01	12.09	8.18	9.74	7.34	4.94	12.87	-	-	-	-	GO:0044446//intracellular organelle part;GO:0030880//RNA polymerase complex;GO:0016020//membrane;GO:0005622//intracellular;GO:1902494//catalytic complex;GO:0044422//organelle part;GO:0005635//nuclear envelope;GO:0031974//membrane-enclosed lumen;GO:0031090//organelle membrane;GO:0070013//intracellular organelle lumen;GO:0032991//macromolecular complex;GO:0000428//DNA-directed RNA polymerase comple…	GO:0005488//binding;GO:0005515//protein binding	GO:0019438//aromatic compound biosynthetic process;GO:0006396//RNA processing;GO:0009059//macromolecule biosynthetic process;GO:0034641//cellular nitrogen compound metabolic process;GO:1901576//organic substance biosynthetic process;GO:0006351//transcription, DNA-templated;GO:0008152//metabolic process;GO:0043628//ncRNA 3'-end processing;GO:0044238//primary metabolic process;GO:0034472//snRNA 3'-…
ENSG00000108599	AKAP10	darkred	710.247	52.8191	-0.892779	10.52	12.58	11.21	9.84	10.57	3.31	6.89	9.63	5.11	8.34	-	-	-	-	GO:0044464//cell part;GO:0043229//intracellular organelle;GO:0005829//cytosol;GO:0005737//cytoplasm;GO:0044444//cytoplasmic part;GO:0043227//membrane-bounded organelle;GO:0005623//cell;GO:0044424//intracellular part;GO:0005886//plasma membrane;GO:0016020//membrane;GO:0005622//intracellular;GO:0005739//mitochondrion;GO:0043226//organelle;GO:0043231//intracellular membrane-bounded organelle;GO:0071…	GO:0051018//protein kinase A binding;GO:0016772//transferase activity, transferring phosphorus-containing groups;GO:0005488//binding;GO:0016740//transferase activity;GO:0003824//catalytic activity;GO:0016301//kinase activity;GO:0005515//protein binding	GO:0044763//single-organism cellular process;GO:0008104//protein localization;GO:0042060//wound healing;GO:0051716//cellular response to stimulus;GO:0007599//hemostasis;GO:0007154//cell communication;GO:0006793//phosphorus metabolic process;GO:0032501//multicellular organismal process;GO:0009611//response to wounding;GO:0006950//response to stress;GO:0044699//single-organism process;GO:0044237//c…
ENSG00000108826	MRPL27	darkred	619.66	50.8995	0.831267	13.42	10.58	11.03	8.05	8.51	15	11.31	15.77	20.39	14.05	Genetic Information Processing	Translation	ko03010//Ribosome	K02899	GO:0043228//non-membrane-bounded organelle;GO:0043226//organelle;GO:0044444//cytoplasmic part;GO:0030529//intracellular ribonucleoprotein complex;GO:0044464//cell part;GO:0005623//cell;GO:0005840//ribosome;GO:0005622//intracellular;GO:1990904//ribonucleoprotein complex;GO:0044424//intracellular part;GO:0043232//intracellular non-membrane-bounded organelle;GO:0043229//intracellular organelle;GO:00…	GO:0005198//structural molecule activity;GO:0003735//structural constituent of ribosome	GO:0019538//protein metabolic process;GO:0043170//macromolecule metabolic process;GO:0043603//cellular amide metabolic process;GO:0006412//translation;GO:0006518//peptide metabolic process;GO:1901576//organic substance biosynthetic process;GO:0044237//cellular metabolic process;GO:0044267//cellular protein metabolic process;GO:0034641//cellular nitrogen compound metabolic process;GO:0034645//cell…
ENSG00000108829	LRRC59	darkred	700.628	65.1901	0.905487	27.55	28.68	29.27	29.26	25.64	67.13	60.02	37.31	74.91	43.38	-	-	-	-	GO:0098588//bounding membrane of organelle;GO:0031090//organelle membrane;GO:0043231//intracellular membrane-bounded organelle;GO:0005783//endoplasmic reticulum;GO:0031974//membrane-enclosed lumen;GO:0043232//intracellular non-membrane-bounded organelle;GO:0044446//intracellular organelle part;GO:0016021//integral component of membrane;GO:0005789//endoplasmic reticulum membrane;GO:0044425//membra…	GO:0005488//binding;GO:0005515//protein binding;GO:1901363//heterocyclic compound binding;GO:0097159//organic cyclic compound binding;GO:0003723//RNA binding;GO:0050839//cell adhesion molecule binding;GO:0045296//cadherin binding;GO:0003676//nucleic acid binding	-
ENSG00000108846	ABCC3	darkred	87.0287	5.4797	0.35065	3.22	0	0.13	0	1.03	0.93	3.55	2.95	3.24	0.08	Organismal Systems;Environmental Information Processing	Digestive system;Membrane transport	ko04976//Bile secretion;ko02010//ABC transporters	K05667	GO:0005886//plasma membrane;GO:0044444//cytoplasmic part;GO:0005774//vacuolar membrane;GO:0044459//plasma membrane part;GO:0005623//cell;GO:0016020//membrane;GO:0044425//membrane part;GO:0031226//intrinsic component of plasma membrane;GO:0044424//intracellular part;GO:0005773//vacuole;GO:0043229//intracellular organelle;GO:0098588//bounding membrane of organelle;GO:0044437//vacuolar part;GO:00719…	GO:0022857//transmembrane transporter activity;GO:0042625//ATPase coupled ion transmembrane transporter activity;GO:0030554//adenyl nucleotide binding;GO:0035639//purine ribonucleoside triphosphate binding;GO:0005342//organic acid transmembrane transporter activity;GO:0032555//purine ribonucleotide binding;GO:0032559//adenyl ribonucleotide binding;GO:0015125//bile acid transmembrane transporter a…	GO:0015718//monocarboxylic acid transport;GO:0033036//macromolecule localization;GO:0044765//single-organism transport;GO:0051179//localization;GO:0015711//organic anion transport;GO:0015849//organic acid transport;GO:0006869//lipid transport;GO:1902578//single-organism localization;GO:0044699//single-organism process;GO:0046942//carboxylic acid transport;GO:0046903//secretion;GO:0015850//organic…
ENSG00000108854	SMURF2	darkred	258.489	37.4542	-0.698448	22.03	21.09	23.69	28.95	18.66	16.42	22.96	26.06	10.05	25.4	Cellular Processes;Genetic Information Processing;Environmental Information Processing	Folding, sorting and degradation;Signal transduction;Transport and catabolism	ko04144//Endocytosis;ko04120//Ubiquitin mediated proteolysis;ko04350//TGF-beta signaling pathway	K04678	GO:0070013//intracellular organelle lumen;GO:0031981//nuclear lumen;GO:0043227//membrane-bounded organelle;GO:0044464//cell part;GO:0044446//intracellular organelle part;GO:0044428//nuclear part;GO:0098857//membrane microdomain;GO:0044451//nucleoplasm part;GO:0016604//nuclear body;GO:0043229//intracellular organelle;GO:0044424//intracellular part;GO:0032991//macromolecular complex;GO:1902494//cat…	GO:0005160//transforming growth factor beta receptor binding;GO:0046332//SMAD binding;GO:0003824//catalytic activity;GO:0061630//ubiquitin protein ligase activity;GO:0005488//binding;GO:0061659//ubiquitin-like protein ligase activity;GO:0005126//cytokine receptor binding;GO:0016740//transferase activity;GO:0005515//protein binding;GO:0019787//ubiquitin-like protein transferase activity;GO:0005102…	GO:0030334//regulation of cell migration;GO:0042221//response to chemical;GO:0008152//metabolic process;GO:0023057//negative regulation of signaling;GO:0031327//negative regulation of cellular biosynthetic process;GO:0010646//regulation of cell communication;GO:0009893//positive regulation of metabolic process;GO:0060071//Wnt signaling pathway, planar cell polarity pathway;GO:0065007//biological …
ENSG00000108946	PRKAR1A	darkred	828.15	58.9789	-0.9301	113.59	115.84	99.89	101.66	127.53	33.98	90.57	73.24	55.16	82.76	Cellular Processes;Organismal Systems	Endocrine system;Cell growth and death	ko04910//Insulin signaling pathway;ko04210//Apoptosis	K04739	GO:0005622//intracellular;GO:0032991//macromolecular complex;GO:0045202//synapse;GO:0005929//cilium;GO:0043226//organelle;GO:0044464//cell part;GO:0044463//cell projection part;GO:0044424//intracellular part;GO:0005737//cytoplasm;GO:0042995//cell projection;GO:0016020//membrane;GO:0005623//cell;GO:0044422//organelle part;GO:0044441//ciliary part;GO:0044444//cytoplasmic part	GO:0019887//protein kinase regulator activity;GO:0030234//enzyme regulator activity;GO:0036094//small molecule binding;GO:0019899//enzyme binding;GO:0000166//nucleotide binding;GO:0098772//molecular function regulator;GO:0004860//protein kinase inhibitor activity;GO:1901265//nucleoside phosphate binding;GO:0005515//protein binding;GO:1901363//heterocyclic compound binding;GO:0016740//transferase …	GO:0006091//generation of precursor metabolites and energy;GO:0007369//gastrulation;GO:0043549//regulation of kinase activity;GO:0003008//system process;GO:0044763//single-organism cellular process;GO:0031400//negative regulation of protein modification process;GO:0009889//regulation of biosynthetic process;GO:0043085//positive regulation of catalytic activity;GO:0033762//response to glucagon;GO:…
ENSG00000109065	-	darkred	709.408	72.9207	0.865858	4.63	5.15	4.31	5.96	3.93	12	10	7.54	10.42	6.51	-	-	-	-	-	-	-
ENSG00000109089	CDR2L	darkred	113.902	16.2902	0.382355	1.52	0.56	0.82	2.47	0.67	1.56	3.49	1.05	3.01	0.27	-	-	-	-	-	GO:0005515//protein binding;GO:0005488//binding	-
ENSG00000109111	SUPT6H	darkred	798.442	80.559	-0.788561	27.06	26.34	32.94	31.19	30.04	13.7	25.08	22.33	15.99	14.9	-	-	-	-	GO:0043228//non-membrane-bounded organelle;GO:0044464//cell part;GO:0005622//intracellular;GO:0044427//chromosomal part;GO:0043233//organelle lumen;GO:0043226//organelle;GO:0005623//cell;GO:0035327//transcriptionally active chromatin;GO:0044424//intracellular part;GO:0070013//intracellular organelle lumen;GO:0044446//intracellular organelle part;GO:0005634//nucleus;GO:0000785//chromatin;GO:003299…	GO:0097159//organic cyclic compound binding;GO:0031491//nucleosome binding;GO:0044877//macromolecular complex binding;GO:0003723//RNA binding;GO:0001071//nucleic acid binding transcription factor activity;GO:0003700//transcription factor activity, sequence-specific DNA binding;GO:0003677//DNA binding;GO:0032403//protein complex binding;GO:0005488//binding;GO:0003682//chromatin binding;GO:0003676/…	GO:0001825//blastocyst formation;GO:0008152//metabolic process;GO:0034641//cellular nitrogen compound metabolic process;GO:1901362//organic cyclic compound biosynthetic process;GO:1903506//regulation of nucleic acid-templated transcription;GO:0006368//transcription elongation from RNA polymerase II promoter;GO:0045595//regulation of cell differentiation;GO:0090304//nucleic acid metabolic process;…
ENSG00000109118	PHF12	darkred	765.887	70.6777	-0.694169	4.94	4.66	5.82	6.63	5.3	2.53	4.38	3.56	2.61	1.73	-	-	-	-	GO:0000118//histone deacetylase complex;GO:0031974//membrane-enclosed lumen;GO:0000790//nuclear chromatin;GO:0043231//intracellular membrane-bounded organelle;GO:0000228//nuclear chromosome;GO:0044446//intracellular organelle part;GO:0070013//intracellular organelle lumen;GO:0000785//chromatin;GO:0044464//cell part;GO:0005694//chromosome;GO:1902494//catalytic complex;GO:0043226//organelle;GO:0044…	GO:0005515//protein binding;GO:0000989//transcription factor activity, transcription factor binding;GO:0008289//lipid binding;GO:0005488//binding;GO:0005543//phospholipid binding;GO:0043167//ion binding;GO:0035091//phosphatidylinositol binding;GO:0003712//transcription cofactor activity;GO:0046872//metal ion binding;GO:0043169//cation binding;GO:0043168//anion binding;GO:0003714//transcription co…	GO:0010605//negative regulation of macromolecule metabolic process;GO:0006355//regulation of transcription, DNA-templated;GO:0051253//negative regulation of RNA metabolic process;GO:0048519//negative regulation of biological process;GO:0009889//regulation of biosynthetic process;GO:2000112//regulation of cellular macromolecule biosynthetic process;GO:0010468//regulation of gene expression;GO:0051…
ENSG00000109606	DHX15	darkred	543.09	40.5916	0.640767	66.69	66.07	49.07	41.06	42.33	89.73	51.65	47.56	76.11	90.18	Genetic Information Processing	Transcription	ko03040//Spliceosome	K12820	GO:0044424//intracellular part;GO:0005689//U12-type spliceosomal complex;GO:0005634//nucleus;GO:0044446//intracellular organelle part;GO:0044422//organelle part;GO:0005622//intracellular;GO:0016607//nuclear speck;GO:0043229//intracellular organelle;GO:0031981//nuclear lumen;GO:0005681//spliceosomal complex;GO:0043227//membrane-bounded organelle;GO:0043226//organelle;GO:0071014//post-mRNA release …	GO:0003724//RNA helicase activity;GO:0004386//helicase activity;GO:0003824//catalytic activity;GO:0000166//nucleotide binding;GO:0032550//purine ribonucleoside binding;GO:0034458//3'-5' RNA helicase activity;GO:0032555//purine ribonucleotide binding;GO:0016462//pyrophosphatase activity;GO:0035639//purine ribonucleoside triphosphate binding;GO:0016887//ATPase activity;GO:0036094//small molecule bi…	GO:0043170//macromolecule metabolic process;GO:0044237//cellular metabolic process;GO:0006139//nucleobase-containing compound metabolic process;GO:0044238//primary metabolic process;GO:0009636//response to toxic substance;GO:0010033//response to organic substance;GO:0043279//response to alkaloid;GO:0006807//nitrogen compound metabolic process;GO:0006396//RNA processing;GO:0010243//response to org…
ENSG00000109736	MFSD10	darkred	785.669	71.2474	0.941886	3.3	2.91	3.85	3.62	2.35	7.08	3.85	4.17	6.44	5.18	-	-	-	-	GO:0044425//membrane part;GO:0031090//organelle membrane;GO:0030659//cytoplasmic vesicle membrane;GO:0031526//brush border membrane;GO:0098862//cluster of actin-based cell projections;GO:0044459//plasma membrane part;GO:0031410//cytoplasmic vesicle;GO:0031224//intrinsic component of membrane;GO:0044422//organelle part;GO:0042995//cell projection;GO:0005622//intracellular;GO:0031988//membrane-boun…	GO:0042895//antibiotic transporter activity;GO:0022892//substrate-specific transporter activity;GO:0090484//drug transporter activity;GO:0022857//transmembrane transporter activity;GO:0015075//ion transmembrane transporter activity;GO:0008509//anion transmembrane transporter activity;GO:0008514//organic anion transmembrane transporter activity;GO:0022891//substrate-specific transmembrane transpor…	GO:0015904//tetracycline transport;GO:1901998//toxin transport;GO:0009987//cellular process;GO:0015893//drug transport;GO:0051179//localization;GO:0006915//apoptotic process;GO:0043252//sodium-independent organic anion transport;GO:0042221//response to chemical;GO:0042891//antibiotic transport;GO:0006820//anion transport;GO:0016265//death;GO:0008219//cell death;GO:0044699//single-organism process…
ENSG00000109790	KLHL5	darkred	390.229	47.0023	-0.829922	18.09	35.87	16.65	29.97	28.27	6.53	28.3	21.28	7.48	14.59	-	-	-	-	GO:0005622//intracellular;GO:0005856//cytoskeleton;GO:0005623//cell;GO:0044424//intracellular part;GO:0005737//cytoplasm;GO:0005829//cytosol;GO:0044444//cytoplasmic part;GO:0043229//intracellular organelle;GO:0043232//intracellular non-membrane-bounded organelle;GO:0043228//non-membrane-bounded organelle;GO:0044464//cell part;GO:0043226//organelle	GO:0003779//actin binding;GO:0008092//cytoskeletal protein binding;GO:0003674//molecular_function;GO:0005515//protein binding;GO:0005488//binding	GO:0008152//metabolic process;GO:0044260//cellular macromolecule metabolic process;GO:0071704//organic substance metabolic process;GO:0043170//macromolecule metabolic process;GO:0009987//cellular process;GO:0044237//cellular metabolic process;GO:0006464//cellular protein modification process;GO:0008150//biological_process;GO:0043412//macromolecule modification;GO:0044267//cellular protein metabol…
ENSG00000109919	MTCH2	darkred	695.924	98.4057	0.911266	24.36	23.91	24.28	20.27	28.6	63.03	31.73	36.63	46.59	26.86	-	-	-	-	GO:0044464//cell part;GO:0044425//membrane part;GO:0005737//cytoplasm;GO:0044424//intracellular part;GO:0005743//mitochondrial inner membrane;GO:0043227//membrane-bounded organelle;GO:0044444//cytoplasmic part;GO:0031966//mitochondrial membrane;GO:0031967//organelle envelope;GO:0043231//intracellular membrane-bounded organelle;GO:0031224//intrinsic component of membrane;GO:0005623//cell;GO:001602…	-	GO:0051641//cellular localization;GO:0051179//localization;GO:0042981//regulation of apoptotic process;GO:0065007//biological regulation;GO:0043067//regulation of programmed cell death;GO:0033036//macromolecule localization;GO:0070727//cellular macromolecule localization;GO:0048518//positive regulation of biological process;GO:0043065//positive regulation of apoptotic process;GO:0070585//protein …
ENSG00000109944	JHY	darkred	500.541	44.9966	-0.798991	8.39	6.09	6.05	3.65	7.54	0.57	2.25	4.07	0.62	4.01	-	-	-	-	-	-	GO:0007017//microtubule-based process;GO:0032501//multicellular organismal process;GO:0000902//cell morphogenesis;GO:0060271//cilium morphogenesis;GO:0007589//body fluid secretion;GO:0050878//regulation of body fluid levels;GO:0048869//cellular developmental process;GO:0032990//cell part morphogenesis;GO:0033326//cerebrospinal fluid secretion;GO:0044782//cilium organization;GO:0071840//cellular c…
ENSG00000109971	HSPA8	darkred	676.04	67.7102	0.722284	796.79	515.42	573.54	366.92	313.72	916.31	689.99	732.44	1230.82	1225.81	Organismal Systems;Cellular Processes;Genetic Information Processing;Human Diseases;Environmental Information Processing	Infectious diseases;Folding, sorting and degradation;Transport and catabolism;Signal transduction;Transcription;Endocrine system;Aging;Immune system	ko04010//MAPK signaling pathway;ko04144//Endocytosis;ko04141//Protein processing in endoplasmic reticulum;ko05169//Epstein-Barr virus infection;ko05164//Influenza A;ko03040//Spliceosome;ko05162//Measles;ko04915//Estrogen signaling pathway;ko05145//Toxoplasmosis;ko04612//Antigen processing and presentation;ko04213//Longevity regulating pathway - multiple species;ko05134//Legionellosis	K03283	GO:0043195//terminal bouton;GO:0043229//intracellular organelle;GO:0043232//intracellular non-membrane-bounded organelle;GO:0005775//vacuolar lumen;GO:0098576//lumenal side of membrane;GO:0097458//neuron part;GO:0031982//vesicle;GO:0030054//cell junction;GO:0005886//plasma membrane;GO:0042995//cell projection;GO:1990234//transferase complex;GO:0031974//membrane-enclosed lumen;GO:0044463//cell pro…	GO:0003676//nucleic acid binding;GO:0031072//heat shock protein binding;GO:0043167//ion binding;GO:0003824//catalytic activity;GO:0016817//hydrolase activity, acting on acid anhydrides;GO:0005524//ATP binding;GO:0003823//antigen binding;GO:0055131//C3HC4-type RING finger domain binding;GO:0030674//protein binding, bridging;GO:0019904//protein domain specific binding;GO:0031625//ubiquitin protein …	GO:0006355//regulation of transcription, DNA-templated;GO:1902582//single-organism intracellular transport;GO:0010468//regulation of gene expression;GO:0042221//response to chemical;GO:0007165//signal transduction;GO:0009991//response to extracellular stimulus;GO:0015031//protein transport;GO:0032880//regulation of protein localization;GO:0009126//purine nucleoside monophosphate metabolic process…
ENSG00000110107	PRPF19	darkred	531.81	80.9898	0.896403	26.84	19.09	31.46	22.6	19.25	41.55	31.87	32.03	52.69	18.02	Genetic Information Processing	Folding, sorting and degradation;Transcription	ko04120//Ubiquitin mediated proteolysis;ko03040//Spliceosome	K10599	-	-	-
ENSG00000110108	TMEM109	darkred	231.276	32.075	0.701229	24.57	16.32	33	23.55	21.96	36.84	26.98	23.11	33.16	14.64	-	-	-	-	GO:0031965//nuclear membrane;GO:0016021//integral component of membrane;GO:0044421//extracellular region part;GO:0044444//cytoplasmic part;GO:0044464//cell part;GO:0098805//whole membrane;GO:0044446//intracellular organelle part;GO:0016529//sarcoplasmic reticulum;GO:0043231//intracellular membrane-bounded organelle;GO:0044424//intracellular part;GO:0044428//nuclear part;GO:0044432//endoplasmic re…	GO:0022838//substrate-specific channel activity;GO:0022892//substrate-specific transporter activity;GO:0022857//transmembrane transporter activity;GO:0015267//channel activity;GO:0003674//molecular_function;GO:0005488//binding;GO:0005244//voltage-gated ion channel activity;GO:0022836//gated channel activity;GO:0015075//ion transmembrane transporter activity;GO:0005215//transporter activity;GO:000…	GO:0034765//regulation of ion transmembrane transport;GO:0016265//death;GO:0071478//cellular response to radiation;GO:0051716//cellular response to stimulus;GO:0034220//ion transmembrane transport;GO:0051234//establishment of localization;GO:0051049//regulation of transport;GO:0051179//localization;GO:0072332//intrinsic apoptotic signaling pathway by p53 class mediator;GO:0023052//signaling;GO:00…
ENSG00000110318	CEP126	darkred	615.114	63.0766	-0.818387	4.09	4.61	3.83	3.28	2.99	0.04	0.55	2.12	0.27	2.47	-	-	-	-	GO:0005856//cytoskeleton;GO:0044422//organelle part;GO:0044463//cell projection part;GO:0042995//cell projection;GO:0015630//microtubule cytoskeleton;GO:0044430//cytoskeletal part;GO:0044446//intracellular organelle part;GO:0043228//non-membrane-bounded organelle;GO:0005813//centrosome;GO:0043232//intracellular non-membrane-bounded organelle;GO:0030496//midbody;GO:0043226//organelle;GO:0005929//c…	GO:0005488//binding;GO:0005515//protein binding	GO:0060271//cilium morphogenesis;GO:0009987//cellular process;GO:0044763//single-organism cellular process;GO:1902589//single-organism organelle organization;GO:1903047//mitotic cell cycle process;GO:0009653//anatomical structure morphogenesis;GO:0016043//cellular component organization;GO:0071840//cellular component organization or biogenesis;GO:0030030//cell projection organization;GO:0007010//…
ENSG00000110321	EIF4G2	darkred	671.105	114.309	0.90044	302.3	239.86	280.99	216.8	228.17	647.09	281.04	249.81	447.77	257.27	Genetic Information Processing	Translation	ko03013//RNA transport	K03260	GO:0043234//protein complex;GO:0005623//cell;GO:0044424//intracellular part;GO:0032991//macromolecular complex;GO:0044444//cytoplasmic part;GO:0005737//cytoplasm;GO:0005622//intracellular;GO:0044464//cell part	GO:0003676//nucleic acid binding;GO:0005488//binding;GO:1901363//heterocyclic compound binding;GO:0097159//organic cyclic compound binding;GO:0003723//RNA binding;GO:0008135//translation factor activity, RNA binding	GO:0019222//regulation of metabolic process;GO:0007154//cell communication;GO:0051171//regulation of nitrogen compound metabolic process;GO:0009889//regulation of biosynthetic process;GO:0006417//regulation of translation;GO:0007166//cell surface receptor signaling pathway;GO:0023052//signaling;GO:0044700//single organism signaling;GO:0010608//posttranscriptional regulation of gene expression;GO:…
ENSG00000110442	COMMD9	darkred	720.569	66.7476	0.846013	7.45	6.55	8.31	6.17	6.82	16.14	14.25	13.93	14.5	9.2	-	-	-	-	GO:0043226//organelle;GO:0031983//vesicle lumen;GO:0044464//cell part;GO:0005737//cytoplasm;GO:0031982//vesicle;GO:0005829//cytosol;GO:0005622//intracellular;GO:0060205//cytoplasmic membrane-bounded vesicle lumen;GO:0005576//extracellular region;GO:0005794//Golgi apparatus;GO:0016023//cytoplasmic, membrane-bounded vesicle;GO:0099503//secretory vesicle;GO:0044446//intracellular organelle part;GO:0…	GO:0005488//binding;GO:0005515//protein binding	GO:0002283//neutrophil activation involved in immune response;GO:0032940//secretion by cell;GO:0044699//single-organism process;GO:0044763//single-organism cellular process;GO:0042592//homeostatic process;GO:0006814//sodium ion transport;GO:0050896//response to stimulus;GO:0055088//lipid homeostasis;GO:0065008//regulation of biological quality;GO:0002275//myeloid cell activation involved in immun…
ENSG00000110536	PTPMT1	darkred	398.005	78.4774	0.802003	15.31	13.75	16.24	10.58	14.71	28.63	12.65	17.24	21.85	7.91	-	-	-	-	-	-	-
ENSG00000110717	-	darkred	653.849	93.4197	0.885433	18.93	15.21	19.97	24.49	22.54	63.56	22.85	32.18	42.4	25.2	-	-	-	-	-	-	-
ENSG00000110768	GTF2H1	darkred	264.207	37.3387	0.711335	23.18	23.99	28.44	16.97	23.33	35.62	17.67	25.68	28.53	21.79	Human Diseases;Genetic Information Processing	Replication and repair;Transcription;Cancers	ko05203//Viral carcinogenesis;ko03022//Basal transcription factors;ko03420//Nucleotide excision repair	K03141	GO:0044422//organelle part;GO:0044798//nuclear transcription factor complex;GO:0043234//protein complex;GO:0016591//DNA-directed RNA polymerase II, holoenzyme;GO:0043227//membrane-bounded organelle;GO:0031981//nuclear lumen;GO:0055029//nuclear DNA-directed RNA polymerase complex;GO:0043226//organelle;GO:0005675//holo TFIIH complex;GO:0005654//nucleoplasm;GO:0000428//DNA-directed RNA polymerase co…	GO:0005515//protein binding;GO:0016773//phosphotransferase activity, alcohol group as acceptor;GO:0008353//RNA polymerase II carboxy-terminal domain kinase activity;GO:0003682//chromatin binding;GO:0016787//hydrolase activity;GO:0004672//protein kinase activity;GO:0016818//hydrolase activity, acting on acid anhydrides, in phosphorus-containing anhydrides;GO:0008094//DNA-dependent ATPase activity;…	GO:0006950//response to stress;GO:0031325//positive regulation of cellular metabolic process;GO:0044260//cellular macromolecule metabolic process;GO:0006796//phosphate-containing compound metabolic process;GO:1903508//positive regulation of nucleic acid-templated transcription;GO:0046483//heterocycle metabolic process;GO:0097659//nucleic acid-templated transcription;GO:0071840//cellular component…
ENSG00000110955	ATP5F1B	darkred	269.357	23.8567	0.701324	146.88	120.15	147.06	149.92	178.33	206.95	110.92	145.07	226.6	184.59	Human Diseases;Metabolism	Neurodegenerative diseases;Global and overview maps;Energy metabolism	ko01100//Metabolic pathways;ko05016//Huntington disease;ko05010//Alzheimer disease;ko00190//Oxidative phosphorylation;ko05012//Parkinson disease	K02133	GO:0005623//cell;GO:0005743//mitochondrial inner membrane;GO:0043229//intracellular organelle;GO:0043227//membrane-bounded organelle;GO:0045261//proton-transporting ATP synthase complex, catalytic core F(1);GO:0005739//mitochondrion;GO:0043231//intracellular membrane-bounded organelle;GO:0032991//macromolecular complex;GO:0005634//nucleus;GO:0098800//inner mitochondrial membrane protein complex;G…	GO:0016817//hydrolase activity, acting on acid anhydrides;GO:0016887//ATPase activity;GO:0015077//monovalent inorganic cation transmembrane transporter activity;GO:0032549//ribonucleoside binding;GO:0005515//protein binding;GO:0001882//nucleoside binding;GO:0016820//hydrolase activity, acting on acid anhydrides, catalyzing transmembrane movement of substances;GO:0019829//cation-transporting ATPas…	GO:0065007//biological regulation;GO:0048878//chemical homeostasis;GO:0007006//mitochondrial membrane organization;GO:0090407//organophosphate biosynthetic process;GO:0009259//ribonucleotide metabolic process;GO:0050801//ion homeostasis;GO:0007275//multicellular organism development;GO:0009145//purine nucleoside triphosphate biosynthetic process;GO:1901362//organic cyclic compound biosynthetic pr…
ENSG00000111057	KRT18	darkred	514.001	63.8039	0.771742	143.04	109.88	126.79	14.27	55.26	178.59	92.42	31.12	354.49	139.24	-	-	-	-	GO:0005737//cytoplasm;GO:0005882//intermediate filament;GO:0044464//cell part;GO:0043227//membrane-bounded organelle;GO:0043232//intracellular non-membrane-bounded organelle;GO:0005815//microtubule organizing center;GO:0005856//cytoskeleton;GO:0005623//cell;GO:0044444//cytoplasmic part;GO:0044424//intracellular part;GO:0099512//supramolecular fiber;GO:0044430//cytoskeletal part;GO:0015630//microt…	GO:0003723//RNA binding;GO:0003676//nucleic acid binding;GO:0005488//binding;GO:0097159//organic cyclic compound binding;GO:1901363//heterocyclic compound binding;GO:0005515//protein binding	GO:0051716//cellular response to stimulus;GO:0050794//regulation of cellular process;GO:0071702//organic substance transport;GO:0007009//plasma membrane organization;GO:0006893//Golgi to plasma membrane transport;GO:0070727//cellular macromolecule localization;GO:0044699//single-organism process;GO:0044403//symbiosis, encompassing mutualism through parasitism;GO:1902580//single-organism cellular …
ENSG00000111229	ARPC3	darkred	507.014	41.2351	0.623261	82.53	59.96	61.25	43.85	48.96	73.04	80.25	106.85	140.53	114.26	Organismal Systems;Cellular Processes;Human Diseases	Immune system;Transport and catabolism;Infectious diseases;Cell motility	ko04144//Endocytosis;ko04810//Regulation of actin cytoskeleton;ko04666//Fc gamma R-mediated phagocytosis;ko05100//Bacterial invasion of epithelial cells;ko05132//Salmonella infection;ko05131//Shigellosis;ko05130//Pathogenic Escherichia coli infection	K05756	GO:0070062//extracellular exosome;GO:0005912//adherens junction;GO:0005856//cytoskeleton;GO:0043228//non-membrane-bounded organelle;GO:0044422//organelle part;GO:0035861//site of double-strand break;GO:0005924//cell-substrate adherens junction;GO:0005737//cytoplasm;GO:0044421//extracellular region part;GO:0005694//chromosome;GO:0044427//chromosomal part;GO:0043234//protein complex;GO:0031988//mem…	GO:0005198//structural molecule activity;GO:0008092//cytoskeletal protein binding;GO:0032403//protein complex binding;GO:0051015//actin filament binding;GO:0005200//structural constituent of cytoskeleton;GO:0005488//binding;GO:0044877//macromolecular complex binding;GO:0003779//actin binding;GO:0005515//protein binding	GO:0071840//cellular component organization or biogenesis;GO:0016043//cellular component organization;GO:0045010//actin nucleation;GO:0002429//immune response-activating cell surface receptor signaling pathway;GO:0048870//cell motility;GO:0007015//actin filament organization;GO:0032273//positive regulation of protein polymerization;GO:0002768//immune response-regulating cell surface receptor sign…
ENSG00000111261	MANSC1	darkred	300.183	30.8103	0.586525	7.98	9.49	14.34	7.62	5.39	18.03	8.61	5.71	14.7	20.2	-	-	-	-	GO:0016021//integral component of membrane;GO:0044425//membrane part;GO:0031224//intrinsic component of membrane;GO:0016020//membrane	-	-
ENSG00000111276	CDKN1B	darkred	405.96	27.5337	-0.737952	36.39	49.49	48.15	42.8	40.3	17.28	19.08	48.82	16.54	26.14	Cellular Processes;Environmental Information Processing;Human Diseases	Endocrine and metabolic diseases;Signal transduction;Cancers;Cell growth and death;Infectious diseases	ko04151//PI3K-Akt signaling pathway;ko05200//Pathways in cancer;ko05203//Viral carcinogenesis;ko05169//Epstein-Barr virus infection;ko05202//Transcriptional misregulation in cancers;ko04068//FoxO signaling pathway;ko05161//Hepatitis B;ko04110//Cell cycle;ko05206//MicroRNAs in cancer;ko05162//Measles;ko04066//HIF-1 signaling pathway;ko04012//ErbB signaling pathway;ko04933//AGE-RAGE signaling pathw…	K06624	GO:0000151//ubiquitin ligase complex;GO:0044446//intracellular organelle part;GO:0044424//intracellular part;GO:0044428//nuclear part;GO:0044444//cytoplasmic part;GO:0012505//endomembrane system;GO:0080008//Cul4-RING E3 ubiquitin ligase complex;GO:0043231//intracellular membrane-bounded organelle;GO:0044422//organelle part;GO:0005622//intracellular;GO:0031464//Cul4A-RING E3 ubiquitin ligase compl…	GO:0044877//macromolecular complex binding;GO:0019901//protein kinase binding;GO:0031072//heat shock protein binding;GO:0030332//cyclin binding;GO:0030544//Hsp70 protein binding;GO:0019887//protein kinase regulator activity;GO:0004857//enzyme inhibitor activity;GO:0019902//phosphatase binding;GO:0004693//cyclin-dependent protein serine/threonine kinase activity;GO:0004871//signal transducer activ…	GO:0043085//positive regulation of catalytic activity;GO:0010941//regulation of cell death;GO:0009894//regulation of catabolic process;GO:0008284//positive regulation of cell proliferation;GO:0051783//regulation of nuclear division;GO:0007346//regulation of mitotic cell cycle;GO:0051128//regulation of cellular component organization;GO:0071248//cellular response to metal ion;GO:1903047//mitotic c…
ENSG00000111412	C12orf49	darkred	543.093	53.4967	0.857202	1.61	1.07	3.55	0	2.69	8.28	5.44	4.35	6.14	1.79	-	-	-	-	-	-	-
ENSG00000111450	STX2	darkred	712.663	53.3315	-0.834256	6.2	5.49	5.3	11.09	9.3	2.34	5.79	7.34	1.92	6.29	Organismal Systems;Genetic Information Processing	Folding, sorting and degradation;Nervous system	ko04721//Synaptic vesicle cycle;ko04130//SNARE interactions in vesicular transport	K08486	GO:0043226//organelle;GO:0098589//membrane region;GO:0042734//presynaptic membrane;GO:0043234//protein complex;GO:0071944//cell periphery;GO:0098805//whole membrane;GO:0044459//plasma membrane part;GO:0044464//cell part;GO:0005886//plasma membrane;GO:0044444//cytoplasmic part;GO:0099503//secretory vesicle;GO:0044425//membrane part;GO:0030027//lamellipodium;GO:0097060//synaptic membrane;GO:0098590…	GO:0000149//SNARE binding;GO:0046983//protein dimerization activity;GO:0005488//binding;GO:0005515//protein binding;GO:0048306//calcium-dependent protein binding;GO:0005484//SNAP receptor activity	GO:0050789//regulation of biological process;GO:0007338//single fertilization;GO:0051259//protein oligomerization;GO:0031629//synaptic vesicle fusion to presynaptic active zone membrane;GO:0045055//regulated exocytosis;GO:1902589//single-organism organelle organization;GO:0007340//acrosome reaction;GO:0051179//localization;GO:0045184//establishment of protein localization;GO:0006950//response to …
ENSG00000111602	TIMELESS	darkred	745.468	37.6197	0.968303	3.95	3.45	4.4	2.55	2.61	8.62	4.99	6.57	9.51	4.11	-	-	-	-	GO:0005622//intracellular;GO:0043229//intracellular organelle;GO:0044446//intracellular organelle part;GO:0005623//cell;GO:0005856//cytoskeleton;GO:0043228//non-membrane-bounded organelle;GO:0005694//chromosome;GO:0044424//intracellular part;GO:0000785//chromatin;GO:0044464//cell part;GO:0044422//organelle part;GO:0043231//intracellular membrane-bounded organelle;GO:0043227//membrane-bounded orga…	GO:0005488//binding;GO:0005515//protein binding;GO:0046983//protein dimerization activity	GO:0008283//cell proliferation;GO:0048729//tissue morphogenesis;GO:0048731//system development;GO:0009889//regulation of biosynthetic process;GO:0044707//single-multicellular organism process;GO:0030323//respiratory tube development;GO:0010556//regulation of macromolecule biosynthetic process;GO:0065007//biological regulation;GO:0006355//regulation of transcription, DNA-templated;GO:0016043//cell…
ENSG00000111640	GAPDH	darkred	639.465	65.68	0.632143	522.98	542.96	390.74	295.21	255.31	1786.94	793.55	2068.85	1941.01	2591.74	Metabolism;Human Diseases;Environmental Information Processing	Global and overview maps;Signal transduction;Carbohydrate metabolism;Neurodegenerative diseases	ko01100//Metabolic pathways;ko01110//Biosynthesis of secondary metabolites;ko01130//Biosynthesis of antibiotics;ko01120//Microbial metabolism in diverse environments;ko05010//Alzheimer disease;ko01200//Carbon metabolism;ko04066//HIF-1 signaling pathway;ko01230//Biosynthesis of amino acids;ko00010//Glycolysis / Gluconeogenesis	K00134	GO:0032991//macromolecular complex;GO:0005737//cytoplasm;GO:0044464//cell part;GO:0044428//nuclear part;GO:0005576//extracellular region;GO:0031982//vesicle;GO:0005634//nucleus;GO:0031967//organelle envelope;GO:0005856//cytoskeleton;GO:0031090//organelle membrane;GO:0005623//cell;GO:0016020//membrane;GO:0043227//membrane-bounded organelle;GO:0031975//envelope;GO:0031988//membrane-bounded vesicle;…	GO:0016620//oxidoreductase activity, acting on the aldehyde or oxo group of donors, NAD or NADP as acceptor;GO:0061134//peptidase regulator activity;GO:0019828//aspartic-type endopeptidase inhibitor activity;GO:0003824//catalytic activity;GO:0004365//glyceraldehyde-3-phosphate dehydrogenase (NAD+) (phosphorylating) activity;GO:0035605//peptidyl-cysteine S-nitrosylase activity;GO:0098772//molecula…	GO:1901360//organic cyclic compound metabolic process;GO:0042278//purine nucleoside metabolic process;GO:0061718//glucose catabolic process to pyruvate;GO:0006955//immune response;GO:0046365//monosaccharide catabolic process;GO:0006464//cellular protein modification process;GO:0009135//purine nucleoside diphosphate metabolic process;GO:0009132//nucleoside diphosphate metabolic process;GO:0043170/…
ENSG00000111666	CHPT1	darkred	183.427	18.4545	-0.464184	49.62	32.4	24.92	10.29	28.66	16.7	11.69	19.71	3.18	45.74	Human Diseases;Metabolism	Lipid metabolism;Cancers;Global and overview maps	ko01100//Metabolic pathways;ko00564//Glycerophospholipid metabolism;ko05231//Choline metabolism in cancer;ko00565//Ether lipid metabolism	K00994	GO:0016021//integral component of membrane;GO:0044425//membrane part;GO:0016020//membrane;GO:0031224//intrinsic component of membrane	GO:0016772//transferase activity, transferring phosphorus-containing groups;GO:0016740//transferase activity;GO:0016780//phosphotransferase activity, for other substituted phosphate groups;GO:0003824//catalytic activity	GO:0006793//phosphorus metabolic process;GO:0006796//phosphate-containing compound metabolic process;GO:0006629//lipid metabolic process;GO:0044237//cellular metabolic process;GO:0009058//biosynthetic process;GO:0044249//cellular biosynthetic process;GO:0006644//phospholipid metabolic process;GO:0008610//lipid biosynthetic process;GO:0008152//metabolic process;GO:0008654//phospholipid biosyntheti…
ENSG00000111669	TPI1	darkred	524.234	52.6086	0.764925	125.03	84.18	119.02	124.86	112.24	289.04	111.68	366.93	580.73	341.99	Metabolism	Global and overview maps;Carbohydrate metabolism	ko01100//Metabolic pathways;ko01110//Biosynthesis of secondary metabolites;ko01130//Biosynthesis of antibiotics;ko01120//Microbial metabolism in diverse environments;ko01200//Carbon metabolism;ko01230//Biosynthesis of amino acids;ko00562//Inositol phosphate metabolism;ko00010//Glycolysis / Gluconeogenesis;ko00051//Fructose and mannose metabolism	K01803	GO:0005634//nucleus;GO:0043226//organelle;GO:0031982//vesicle;GO:0005622//intracellular;GO:0005615//extracellular space;GO:0043229//intracellular organelle;GO:0043230//extracellular organelle;GO:0044424//intracellular part;GO:0043227//membrane-bounded organelle;GO:0044421//extracellular region part;GO:0005623//cell;GO:0043231//intracellular membrane-bounded organelle;GO:1903561//extracellular ves…	GO:0016829//lyase activity;GO:0016853//isomerase activity;GO:0005488//binding;GO:0003824//catalytic activity;GO:0042802//identical protein binding;GO:0016861//intramolecular oxidoreductase activity, interconverting aldoses and ketoses;GO:0016838//carbon-oxygen lyase activity, acting on phosphates;GO:0016860//intramolecular oxidoreductase activity;GO:0008929//methylglyoxal synthase activity;GO:001…	GO:0009199//ribonucleoside triphosphate metabolic process;GO:0046034//ATP metabolic process;GO:0009123//nucleoside monophosphate metabolic process;GO:0009141//nucleoside triphosphate metabolic process;GO:0032502//developmental process;GO:0044283//small molecule biosynthetic process;GO:0046364//monosaccharide biosynthetic process;GO:0005975//carbohydrate metabolic process;GO:0044711//single-organi…
ENSG00000111727	-	darkred	691.404	54.0813	-0.926848	9.09	12.33	8.51	10.77	9.39	3.09	7.96	7.41	4.51	7.54	-	-	-	-	-	-	-
ENSG00000111731	C2CD5	darkred	383.956	25.3892	-0.755355	28.12	31.83	21.27	18.11	19.29	8.24	17.09	23.68	9.64	24.35	-	-	-	-	GO:0031090//organelle membrane;GO:0031982//vesicle;GO:0012506//vesicle membrane;GO:0043232//intracellular non-membrane-bounded organelle;GO:0005856//cytoskeleton;GO:0098589//membrane region;GO:0044430//cytoskeletal part;GO:0044464//cell part;GO:0005886//plasma membrane;GO:0098590//plasma membrane region;GO:0044459//plasma membrane part;GO:0044446//intracellular organelle part;GO:0043228//non-memb…	GO:0043169//cation binding;GO:0046872//metal ion binding;GO:0043167//ion binding;GO:0005543//phospholipid binding;GO:0005488//binding;GO:0008289//lipid binding;GO:0043168//anion binding	GO:0009987//cellular process;GO:1901699//cellular response to nitrogen compound;GO:0007009//plasma membrane organization;GO:0015031//protein transport;GO:1901698//response to nitrogen compound;GO:0070727//cellular macromolecule localization;GO:0050794//regulation of cellular process;GO:0050789//regulation of biological process;GO:0009725//response to hormone;GO:0007154//cell communication;GO:0044…
ENSG00000111752	PHC1	darkred	185.495	20.2098	-0.616952	12.08	10.36	8.88	9.6	8.34	5.74	4.19	12.85	3.45	9.74	-	-	-	-	GO:0043227//membrane-bounded organelle;GO:0043231//intracellular membrane-bounded organelle;GO:0005634//nucleus;GO:0005622//intracellular;GO:0043226//organelle;GO:0044464//cell part;GO:0044424//intracellular part;GO:0043229//intracellular organelle;GO:0005623//cell	GO:0043167//ion binding;GO:0046872//metal ion binding;GO:0043169//cation binding;GO:0008270//zinc ion binding;GO:0005488//binding;GO:0046914//transition metal ion binding	-
ENSG00000111775	COX6A1	darkred	526.424	51.7741	0.811172	104.09	74.01	104.76	83.58	86.79	144.52	72.82	143.51	238.52	138.88	Human Diseases;Metabolism;Organismal Systems	Neurodegenerative diseases;Endocrine and metabolic diseases;Energy metabolism;Global and overview maps;Circulatory system	ko01100//Metabolic pathways;ko05016//Huntington disease;ko05010//Alzheimer disease;ko00190//Oxidative phosphorylation;ko04932//Non-alcoholic fatty liver disease (NAFLD);ko05012//Parkinson disease;ko04260//Cardiac muscle contraction	K02266	GO:0098800//inner mitochondrial membrane protein complex;GO:0032991//macromolecular complex;GO:0005737//cytoplasm;GO:0031090//organelle membrane;GO:0016020//membrane;GO:0005751//mitochondrial respiratory chain complex IV;GO:0044424//intracellular part;GO:0098796//membrane protein complex;GO:0005746//mitochondrial respiratory chain;GO:0044464//cell part;GO:0043227//membrane-bounded organelle;GO:00…	GO:0022857//transmembrane transporter activity;GO:0008324//cation transmembrane transporter activity;GO:0015002//heme-copper terminal oxidase activity;GO:0022892//substrate-specific transporter activity;GO:0016676//oxidoreductase activity, acting on a heme group of donors, oxygen as acceptor;GO:0015078//hydrogen ion transmembrane transporter activity;GO:0015075//ion transmembrane transporter acti…	GO:0044710//single-organism metabolic process;GO:0006807//nitrogen compound metabolic process;GO:0098662//inorganic cation transmembrane transport;GO:1902600//hydrogen ion transmembrane transport;GO:0050789//regulation of biological process;GO:0006793//phosphorus metabolic process;GO:0006123//mitochondrial electron transport, cytochrome c to oxygen;GO:0008152//metabolic process;GO:0065009//regula…
ENSG00000111817	DSE	darkred	363.044	24.8602	-0.678686	6.76	5.11	5.95	11.23	12.71	1.81	8.78	12.01	3.89	10.18	Metabolism	Global and overview maps;Glycan biosynthesis and metabolism	ko01100//Metabolic pathways;ko00532//Glycosaminoglycan biosynthesis - chondroitin sulfate / dermatan sulfate	K01794	GO:0005737//cytoplasm;GO:0098588//bounding membrane of organelle;GO:0005622//intracellular;GO:0005634//nucleus;GO:0031974//membrane-enclosed lumen;GO:0031090//organelle membrane;GO:0044422//organelle part;GO:0043226//organelle;GO:0043231//intracellular membrane-bounded organelle;GO:0005794//Golgi apparatus;GO:0044424//intracellular part;GO:0005829//cytosol;GO:0044428//nuclear part;GO:0031224//int…	GO:0016857//racemase and epimerase activity, acting on carbohydrates and derivatives;GO:0016853//isomerase activity;GO:0016854//racemase and epimerase activity;GO:0047757//chondroitin-glucuronate 5-epimerase activity;GO:0003824//catalytic activity	GO:1901576//organic substance biosynthetic process;GO:0043170//macromolecule metabolic process;GO:0009100//glycoprotein metabolic process;GO:0009058//biosynthetic process;GO:0050654//chondroitin sulfate proteoglycan metabolic process;GO:0044249//cellular biosynthetic process;GO:1901135//carbohydrate derivative metabolic process;GO:0006082//organic acid metabolic process;GO:0072330//monocarboxylic…
ENSG00000111843	TMEM14C	darkred	206.813	13.6492	0.575327	58.68	52.83	56.69	44.7	63.79	73.13	50.08	71.62	64.82	66.94	-	-	-	-	GO:0043229//intracellular organelle;GO:0044446//intracellular organelle part;GO:0031967//organelle envelope;GO:0043227//membrane-bounded organelle;GO:0005743//mitochondrial inner membrane;GO:0031224//intrinsic component of membrane;GO:0005737//cytoplasm;GO:0031966//mitochondrial membrane;GO:0016021//integral component of membrane;GO:0019866//organelle inner membrane;GO:0044424//intracellular part…	GO:0005515//protein binding;GO:0005488//binding	GO:0030099//myeloid cell differentiation;GO:0048534//hematopoietic or lymphoid organ development;GO:1901576//organic substance biosynthetic process;GO:0044767//single-organism developmental process;GO:0050789//regulation of biological process;GO:1901463//regulation of tetrapyrrole biosynthetic process;GO:0048513//animal organ development;GO:0042592//homeostatic process;GO:0032501//multicellular o…
ENSG00000112234	FBXL4	darkred	405.316	56.2905	-0.82582	12.72	15.25	10.39	9.2	12.3	4.47	11.21	11.18	2.53	15.32	-	-	-	-	GO:0016607//nuclear speck;GO:0043233//organelle lumen;GO:0070013//intracellular organelle lumen;GO:0005739//mitochondrion;GO:0031461//cullin-RING ubiquitin ligase complex;GO:0044422//organelle part;GO:0043231//intracellular membrane-bounded organelle;GO:1902494//catalytic complex;GO:0044428//nuclear part;GO:0005654//nucleoplasm;GO:0031975//envelope;GO:0043227//membrane-bounded organelle;GO:000562…	GO:0003824//catalytic activity;GO:0019787//ubiquitin-like protein transferase activity;GO:0016740//transferase activity;GO:0004842//ubiquitin-protein transferase activity	GO:0044237//cellular metabolic process;GO:0044238//primary metabolic process;GO:0043161//proteasome-mediated ubiquitin-dependent protein catabolic process;GO:0036211//protein modification process;GO:0006464//cellular protein modification process;GO:0006508//proteolysis;GO:0031146//SCF-dependent proteasomal ubiquitin-dependent protein catabolic process;GO:0016567//protein ubiquitination;GO:0006511…
ENSG00000112419	PHACTR2	darkred	620.37	70.0272	-0.892702	13.39	16.31	15.69	23.22	23.25	7.25	19.76	15.29	3.44	15.26	-	-	-	-	GO:0099503//secretory vesicle;GO:0030141//secretory granule;GO:0043227//membrane-bounded organelle;GO:0012505//endomembrane system;GO:0043229//intracellular organelle;GO:0016023//cytoplasmic, membrane-bounded vesicle;GO:0005623//cell;GO:0043226//organelle;GO:0016020//membrane;GO:0005737//cytoplasm;GO:0044433//cytoplasmic vesicle part;GO:0098588//bounding membrane of organelle;GO:0005622//intracel…	GO:0008092//cytoskeletal protein binding;GO:0019208//phosphatase regulator activity;GO:0003779//actin binding;GO:0005488//binding;GO:0019888//protein phosphatase regulator activity;GO:0098772//molecular function regulator;GO:0030234//enzyme regulator activity;GO:0005515//protein binding;GO:0019212//phosphatase inhibitor activity;GO:0004864//protein phosphatase inhibitor activity;GO:0004857//enzym…	GO:0006810//transport;GO:0051649//establishment of localization in cell;GO:0032269//negative regulation of cellular protein metabolic process;GO:0044699//single-organism process;GO:0065009//regulation of molecular function;GO:0031323//regulation of cellular metabolic process;GO:0051641//cellular localization;GO:0048523//negative regulation of cellular process;GO:0031399//regulation of protein mod…
ENSG00000112425	EPM2A	darkred	706.325	36.1668	-0.905772	3.44	3.73	2.89	4.4	5.2	1.17	2.9	2.38	1.61	3.64	-	-	-	-	GO:0030867//rough endoplasmic reticulum membrane;GO:0005791//rough endoplasmic reticulum;GO:0005737//cytoplasm;GO:0005634//nucleus;GO:0005844//polysome;GO:0012505//endomembrane system;GO:0044444//cytoplasmic part;GO:0098554//cytoplasmic side of endoplasmic reticulum membrane;GO:0016020//membrane;GO:0098562//cytoplasmic side of membrane;GO:0005886//plasma membrane;GO:0005622//intracellular;GO:0043…	GO:0042803//protein homodimerization activity;GO:0046983//protein dimerization activity;GO:0004721//phosphoprotein phosphatase activity;GO:0008138//protein tyrosine/serine/threonine phosphatase activity;GO:0019203//carbohydrate phosphatase activity;GO:2001069//glycogen binding;GO:0016791//phosphatase activity;GO:0042578//phosphoric ester hydrolase activity;GO:0005488//binding;GO:2001070//starch b…	GO:0005976//polysaccharide metabolic process;GO:0044763//single-organism cellular process;GO:0046959//habituation;GO:0010646//regulation of cell communication;GO:0080134//regulation of response to stress;GO:0006073//cellular glucan metabolic process;GO:0005975//carbohydrate metabolic process;GO:0009893//positive regulation of metabolic process;GO:0044711//single-organism biosynthetic process;GO:0…
ENSG00000112473	SLC39A7	darkred	760.409	48.024	0.967107	28.98	30.83	38.11	33.44	27.93	115.02	51.92	41.21	110.46	62.49	-	-	-	-	GO:0043226//organelle;GO:0070013//intracellular organelle lumen;GO:0012505//endomembrane system;GO:0044464//cell part;GO:0044446//intracellular organelle part;GO:0016020//membrane;GO:0005794//Golgi apparatus;GO:0044422//organelle part;GO:0031090//organelle membrane;GO:0044425//membrane part;GO:0005622//intracellular;GO:0043231//intracellular membrane-bounded organelle;GO:0016021//integral compone…	GO:0022890//inorganic cation transmembrane transporter activity;GO:0046873//metal ion transmembrane transporter activity;GO:0022891//substrate-specific transmembrane transporter activity;GO:0005385//zinc ion transmembrane transporter activity;GO:0022857//transmembrane transporter activity;GO:0046915//transition metal ion transmembrane transporter activity;GO:0005515//protein binding;GO:0005488//b…	GO:0048878//chemical homeostasis;GO:0055065//metal ion homeostasis;GO:0006811//ion transport;GO:0030003//cellular cation homeostasis;GO:0055069//zinc ion homeostasis;GO:0065007//biological regulation;GO:0006875//cellular metal ion homeostasis;GO:0098662//inorganic cation transmembrane transport;GO:0055085//transmembrane transport;GO:0055082//cellular chemical homeostasis;GO:0050801//ion homeostas…
ENSG00000112541	PDE10A	darkred	249.196	23.0577	-0.568054	2.54	2.6	1.84	2.26	1.27	0.4	1.56	2.93	1.01	0.6	Metabolism	Nucleotide metabolism	ko00230//Purine metabolism	K18438	GO:0044424//intracellular part;GO:0044464//cell part;GO:0005623//cell;GO:0044444//cytoplasmic part;GO:0005622//intracellular;GO:0005737//cytoplasm	GO:0004112//cyclic-nucleotide phosphodiesterase activity;GO:0036094//small molecule binding;GO:0043169//cation binding;GO:0030551//cyclic nucleotide binding;GO:1901363//heterocyclic compound binding;GO:0008081//phosphoric diester hydrolase activity;GO:0000166//nucleotide binding;GO:0043167//ion binding;GO:0016788//hydrolase activity, acting on ester bonds;GO:0003824//catalytic activity;GO:0016787…	GO:0019439//aromatic compound catabolic process;GO:0009117//nucleotide metabolic process;GO:0009261//ribonucleotide catabolic process;GO:0046434//organophosphate catabolic process;GO:0071704//organic substance metabolic process;GO:0035556//intracellular signal transduction;GO:0044712//single-organism catabolic process;GO:0065008//regulation of biological quality;GO:0019693//ribose phosphate metab…
ENSG00000112640	PPP2R5D	darkred	322.249	50.4173	0.696149	14.86	13.55	17.13	20.52	16.66	28.5	19.9	14.84	22.9	10.38	Genetic Information Processing;Environmental Information Processing;Organismal Systems;Cellular Processes	Nervous system;Translation;Cell growth and death;Circulatory system;Signal transduction	ko04151//PI3K-Akt signaling pathway;ko04261//Adrenergic signaling in cardiomyocytes;ko04152//AMPK signaling pathway;ko04728//Dopaminergic synapse;ko04071//Sphingolipid signaling pathway;ko04114//Oocyte meiosis;ko03015//mRNA surveillance pathway	K11584	GO:0043226//organelle;GO:0043227//membrane-bounded organelle;GO:0043229//intracellular organelle;GO:0070013//intracellular organelle lumen;GO:0032991//macromolecular complex;GO:0005623//cell;GO:0008287//protein serine/threonine phosphatase complex;GO:0043234//protein complex;GO:0000159//protein phosphatase type 2A complex;GO:0031974//membrane-enclosed lumen;GO:0044424//intracellular part;GO:00057…	GO:0016791//phosphatase activity;GO:0004722//protein serine/threonine phosphatase activity;GO:0004721//phosphoprotein phosphatase activity;GO:0016788//hydrolase activity, acting on ester bonds;GO:0098772//molecular function regulator;GO:0005515//protein binding;GO:0019888//protein phosphatase regulator activity;GO:0008047//enzyme activator activity;GO:0019208//phosphatase regulator activity;GO:00…	GO:0036211//protein modification process;GO:0007399//nervous system development;GO:0032502//developmental process;GO:0031324//negative regulation of cellular metabolic process;GO:0045937//positive regulation of phosphate metabolic process;GO:0048856//anatomical structure development;GO:0008152//metabolic process;GO:0016311//dephosphorylation;GO:0050896//response to stimulus;GO:0065009//regulation…
ENSG00000112651	MRPL2	darkred	419.188	71.5984	0.863385	9.2	6.63	10.34	9.31	8.39	14.8	8.29	8.51	12.67	8.3	Genetic Information Processing	Translation	ko03010//Ribosome	K02886	GO:0005622//intracellular;GO:1990904//ribonucleoprotein complex;GO:0031967//organelle envelope;GO:0031975//envelope;GO:0019866//organelle inner membrane;GO:0030529//intracellular ribonucleoprotein complex;GO:0005623//cell;GO:0044464//cell part;GO:0043226//organelle;GO:0043231//intracellular membrane-bounded organelle;GO:0031090//organelle membrane;GO:0044446//intracellular organelle part;GO:00444…	GO:0005488//binding;GO:0003723//RNA binding;GO:0097159//organic cyclic compound binding;GO:1901363//heterocyclic compound binding;GO:0003676//nucleic acid binding	GO:0044238//primary metabolic process;GO:0009987//cellular process;GO:0044699//single-organism process;GO:0006415//translational termination;GO:0043170//macromolecule metabolic process;GO:0071840//cellular component organization or biogenesis;GO:0034645//cellular macromolecule biosynthetic process;GO:1901564//organonitrogen compound metabolic process;GO:0071822//protein complex subunit organizati…
ENSG00000112697	TMEM30A	darkred	215.835	19.5024	-0.636217	54.47	71.14	60.78	53.09	63.4	34.03	92.1	73.38	30.64	71.26	-	-	-	-	GO:0045177//apical part of cell;GO:0044444//cytoplasmic part;GO:0005886//plasma membrane;GO:0031988//membrane-bounded vesicle;GO:0044422//organelle part;GO:0005773//vacuole;GO:0098852//lytic vacuole membrane;GO:0098590//plasma membrane region;GO:0005774//vacuolar membrane;GO:0044437//vacuolar part;GO:0031410//cytoplasmic vesicle;GO:0005766//primary lysosome;GO:0043226//organelle;GO:0042582//azuro…	GO:0005215//transporter activity;GO:0017111//nucleoside-triphosphatase activity;GO:0043492//ATPase activity, coupled to movement of substances;GO:0005488//binding;GO:0003824//catalytic activity;GO:0016887//ATPase activity;GO:0005515//protein binding;GO:0015247//aminophospholipid transporter activity;GO:0042623//ATPase activity, coupled;GO:0016818//hydrolase activity, acting on acid anhydrides, in…	GO:0051222//positive regulation of protein transport;GO:0006887//exocytosis;GO:0050794//regulation of cellular process;GO:0031344//regulation of cell projection organization;GO:0042119//neutrophil activation;GO:0048869//cellular developmental process;GO:0051641//cellular localization;GO:0045664//regulation of neuron differentiation;GO:0051234//establishment of localization;GO:0010976//positive re…
ENSG00000112699	GMDS	darkred	603.77	82.2636	0.794086	17.19	19.2	11.41	13.11	7.08	81.13	48.39	14.02	41.13	8.56	Metabolism	Carbohydrate metabolism;Global and overview maps	ko01100//Metabolic pathways;ko00520//Amino sugar and nucleotide sugar metabolism;ko00051//Fructose and mannose metabolism	K01711	GO:0005623//cell;GO:0031982//vesicle;GO:0044464//cell part;GO:0043227//membrane-bounded organelle;GO:0044424//intracellular part;GO:0005622//intracellular;GO:0031988//membrane-bounded vesicle;GO:0043226//organelle	GO:0016836//hydro-lyase activity;GO:0003824//catalytic activity;GO:0005488//binding;GO:0048037//cofactor binding;GO:0043167//ion binding;GO:0016829//lyase activity;GO:0016835//carbon-oxygen lyase activity;GO:0043168//anion binding	GO:0071704//organic substance metabolic process;GO:0006807//nitrogen compound metabolic process;GO:1901135//carbohydrate derivative metabolic process;GO:0009226//nucleotide-sugar biosynthetic process;GO:0051716//cellular response to stimulus;GO:0050896//response to stimulus;GO:0019438//aromatic compound biosynthetic process;GO:0006725//cellular aromatic compound metabolic process;GO:1901360//orga…
ENSG00000112715	VEGFA	darkred	460.763	53.4344	0.863807	18.95	16.15	20.29	32.55	21.74	86.38	65.17	13.48	95.45	25.79	Cellular Processes;Environmental Information Processing;Human Diseases	Immune diseases;Cellular community - eukaryotes;Signal transduction;Cancers;Signaling molecules and interaction;Endocrine and metabolic diseases	ko04151//PI3K-Akt signaling pathway;ko05200//Pathways in cancer;ko04060//Cytokine-cytokine receptor interaction;ko04014//Ras signaling pathway;ko04015//Rap1 signaling pathway;ko04510//Focal adhesion;ko05205//Proteoglycans in cancer;ko05206//MicroRNAs in cancer;ko04066//HIF-1 signaling pathway;ko04933//AGE-RAGE signaling pathway in diabetic complications;ko05323//Rheumatoid arthritis;ko04150//mTOR…	K05448	GO:0016020//membrane	GO:0005488//binding;GO:0043168//anion binding;GO:0005515//protein binding;GO:0005539//glycosaminoglycan binding;GO:0008083//growth factor activity;GO:0005102//receptor binding;GO:0097367//carbohydrate derivative binding;GO:0008201//heparin binding;GO:0043167//ion binding;GO:1901681//sulfur compound binding	GO:0065007//biological regulation;GO:0048583//regulation of response to stimulus;GO:0023051//regulation of signaling;GO:0010469//regulation of receptor activity;GO:0065009//regulation of molecular function;GO:0009966//regulation of signal transduction;GO:0050789//regulation of biological process;GO:0010646//regulation of cell communication;GO:0050794//regulation of cellular process
ENSG00000112893	MAN2A1	darkred	283.368	32.0573	-0.749382	19.81	18.83	23.97	15.81	20.56	4.28	22.94	26.22	6.5	23.31	Metabolism	Global and overview maps;Glycan biosynthesis and metabolism	ko01100//Metabolic pathways;ko00510//N-Glycan biosynthesis	K01231	GO:0065010//extracellular membrane-bounded organelle;GO:0044446//intracellular organelle part;GO:0044444//cytoplasmic part;GO:0005623//cell;GO:0005797//Golgi medial cisterna;GO:0005794//Golgi apparatus;GO:0070062//extracellular exosome;GO:0043231//intracellular membrane-bounded organelle;GO:0043226//organelle;GO:0005576//extracellular region;GO:0016020//membrane;GO:0005795//Golgi stack;GO:0012505…	GO:0005488//binding;GO:0046872//metal ion binding;GO:0015923//mannosidase activity;GO:0043167//ion binding;GO:0030246//carbohydrate binding;GO:0016799//hydrolase activity, hydrolyzing N-glycosyl compounds;GO:0004559//alpha-mannosidase activity;GO:0043169//cation binding;GO:0003824//catalytic activity;GO:0016798//hydrolase activity, acting on glycosyl bonds;GO:0004553//hydrolase activity, hydrolyz…	GO:0044767//single-organism developmental process;GO:0048592//eye morphogenesis;GO:0060042//retina morphogenesis in camera-type eye;GO:0006487//protein N-linked glycosylation;GO:0060541//respiratory system development;GO:0009059//macromolecule biosynthetic process;GO:0009792//embryo development ending in birth or egg hatching;GO:0050769//positive regulation of neurogenesis;GO:0016043//cellular co…
ENSG00000113068	PFDN1	darkred	319.128	34.0912	0.739896	29.98	26.69	29.32	22.33	28.29	33.88	22.75	27.85	36.41	31.59	-	-	-	-	GO:0032991//macromolecular complex;GO:0016272//prefoldin complex;GO:0043234//protein complex	GO:0001071//nucleic acid binding transcription factor activity;GO:0051082//unfolded protein binding;GO:0005488//binding;GO:0003700//transcription factor activity, sequence-specific DNA binding;GO:0044183//protein binding involved in protein folding;GO:0005515//protein binding	GO:2001141//regulation of RNA biosynthetic process;GO:0031323//regulation of cellular metabolic process;GO:0050789//regulation of biological process;GO:0050794//regulation of cellular process;GO:1903506//regulation of nucleic acid-templated transcription;GO:0009889//regulation of biosynthetic process;GO:0006355//regulation of transcription, DNA-templated;GO:0019219//regulation of nucleobase-conta…
[truncated: 1,058 more rows]
