# Supplementary material for: Circular HER2 RNA positive triple negative breast cancer is sensitive to Pertuzumab
Source: Mol Cancer. 2020 Sep 11;19:142. doi: 10.1186/s12943-020-01259-6 (PMC7488427; doi:10.1186/s12943-020-01259-6)
Supplement: Supplementary file 6 — Additional file 6: Table S6. All possible HER2 isoforms from NCBI. [file 12943_2020_1259_MOESM6_ESM.xlsx]

## Sheet: Sheet1
	HER2 linear isform		LOCUS		Lenth		ACCESSION		VERSION		SOURCE		WEBSITE
1	HER2, transcript variant 1, mRNA		NM_004448		4557 bp		NM_004448		NM_004448.4		Homo sapiens		https://www.ncbi.nlm.nih.gov/nuccore/NM_004448.4
2	HER2, transcript variant 2, mRNA		NM_001005862		4858 bp		NM_001005862		NM_001005862.3		Homo sapiens		https://www.ncbi.nlm.nih.gov/nuccore/NM_001005862.3
3	HER2, transcript variant 3, mRNA		NM_001289936		4909 bp		NM_001289936 XM_006721766		NM_001289936.2		Homo sapiens		https://www.ncbi.nlm.nih.gov/nuccore/NM_001289936.2
4	HER2, transcript variant 4, mRNA		NM_001289937		4304 bp		NM_001289937		NM_001289937.2		Homo sapiens		https://www.ncbi.nlm.nih.gov/nuccore/NM_001289937.2
5	HER2, transcript variant 5, mRNA		NM_001289938		2551 bp		NM_001289938		NM_001289938.2		Homo sapiens		https://www.ncbi.nlm.nih.gov/nuccore/NM_001289938.2
6	HER2, transcript variant 7, mRNA		NM_001382782		5165 bp		NM_001382782		NM_001382782.1		Homo sapiens		https://www.ncbi.nlm.nih.gov/nuccore/NM_001382782.1
7	HER2, transcript variant 8, mRNA		NM_001382783		4682 bp		NM_001382783		NM_001382783.1		Homo sapiens		https://www.ncbi.nlm.nih.gov/nuccore/NM_001382783.1
8	HER2, transcript variant 9, mRNA		NM_001382784		4674 bp		NM_001382784		NM_001382784.1		Homo sapiens		https://www.ncbi.nlm.nih.gov/nuccore/NM_001382784.1
9	HER2, transcript variant 10, mRNA		NM_001382785		4659 bp		NM_001382785		NM_001382785.1		Homo sapiens		https://www.ncbi.nlm.nih.gov/nuccore/NM_001382785.1
10	HER2, transcript variant 11, mRNA		NM_001382786		4683 bp		NM_001382786		NM_001382786.1		Homo sapiens		https://www.ncbi.nlm.nih.gov/nuccore/NM_001382786.1
11	HER2, transcript variant 12, mRNA		NM_001382787		4632 bp		NM_001382787		NM_001382787.1		Homo sapiens		https://www.ncbi.nlm.nih.gov/nuccore/NM_001382787.1
12	HER2, transcript variant 13, mRNA		NM_001382788		4587 bp		NM_001382788		NM_001382788.1		Homo sapiens		https://www.ncbi.nlm.nih.gov/nuccore/NM_001382788.1
13	HER2, transcript variant 14, mRNA		NM_001382789		4578 bp		NM_001382789		NM_001382789.1		Homo sapiens		https://www.ncbi.nlm.nih.gov/nuccore/NM_001382789.1
14	HER2, transcript variant 15, mRNA		NM_001382790		4554 bp		NM_001382790		NM_001382790.1		Homo sapiens		https://www.ncbi.nlm.nih.gov/nuccore/NM_001382790.1
15	HER2, transcript variant 16, mRNA		NM_001382791		4548 bp		NM_001382791		NM_001382791.1		Homo sapiens		https://www.ncbi.nlm.nih.gov/nuccore/NM_001382791.1
16	HER2, transcript variant 17, mRNA		NM_001382792		4521 bp		NM_001382792		NM_001382792.1		Homo sapiens		https://www.ncbi.nlm.nih.gov/nuccore/NM_001382792.1
17	HER2, transcript variant 18, mRNA		NM_001382793		4515 bp		NM_001382793		NM_001382793.1		Homo sapiens		https://www.ncbi.nlm.nih.gov/nuccore/NM_001382793.1
18	HER2, transcript variant 19, mRNA		NM_001382794		4515 bp		NM_001382794		NM_001382794.1		Homo sapiens		https://www.ncbi.nlm.nih.gov/nuccore/NM_001382794.1
19	HER2, transcript variant 20, mRNA		NM_001382795		4509 bp		NM_001382795		NM_001382795.1		Homo sapiens		https://www.ncbi.nlm.nih.gov/nuccore/NM_001382795.1
20	HER2, transcript variant 21, mRNA		NM_001382796		4470 bp		NM_001382796		NM_001382796.1		Homo sapiens		https://www.ncbi.nlm.nih.gov/nuccore/NM_001382796.1
21	HER2, transcript variant 22, mRNA		NM_001382797		4458 bp		NM_001382797		NM_001382797.1		Homo sapiens		https://www.ncbi.nlm.nih.gov/nuccore/NM_001382797.1
22	HER2, transcript variant 23, mRNA		NM_001382798		4401 bp		NM_001382798		NM_001382798.1		Homo sapiens		https://www.ncbi.nlm.nih.gov/nuccore/NM_001382798.1
23	HER2, transcript variant 24, mRNA		NM_001382799		4377 bp		NM_001382799		NM_001382799.1		Homo sapiens		https://www.ncbi.nlm.nih.gov/nuccore/NM_001382799.1
24	HER2, transcript variant 25, mRNA		NM_001382800		4371 bp		NM_001382800		NM_001382800.1		Homo sapiens		https://www.ncbi.nlm.nih.gov/nuccore/NM_001382800.1
25	HER2, transcript variant 26, mRNA		NM_001382801		4353 bp		NM_001382801		NM_001382801.1		Homo sapiens		https://www.ncbi.nlm.nih.gov/nuccore/NM_001382801.1
26	HER2, transcript variant 27, mRNA		NM_001382802		4299 bp		NM_001382802		NM_001382802.1		Homo sapiens		https://www.ncbi.nlm.nih.gov/nuccore/NM_001382802.1
27	HER2, transcript variant 28, mRNA		NM_001382803		4262 bp		NM_001382803		NM_001382803.1		Homo sapiens		https://www.ncbi.nlm.nih.gov/nuccore/NM_001382803.1
28	HER2, transcript variant 29, mRNA		NM_001382804		3729 bp		NM_001382804		NM_001382804.1		Homo sapiens		https://www.ncbi.nlm.nih.gov/nuccore/NM_001382804.1
29	HER2, transcript variant 30, mRNA		NM_001382805		3606 bp		NM_001382805		NM_001382805.1		Homo sapiens		https://www.ncbi.nlm.nih.gov/nuccore/NM_001382805.1
30	HER2, transcript variant 31, mRNA		NM_001382806		3519 bp		NM_001382806		NM_001382806.1		Homo sapiens		https://www.ncbi.nlm.nih.gov/nuccore/NM_001382806.1
